# Supplementary material for: Immunogenomic Landscape in Breast Cancer Reveals Immunotherapeutically Relevant Gene Signatures
Source: Front Immunol. 2022 Jan 27;13:805184. doi: 10.3389/fimmu.2022.805184 (PMC8829007; doi:10.3389/fimmu.2022.805184)
Supplement: Supplementary file 2 [file DataSheet_2.xlsx]

## Sheet: S1
Supplementary Table1. The features of 83 immune-associated signatures.
ID	Set Name	HR	p value	Interactions	Source	Genes
GS1	CD68	0.994	0.959984	NA	Wolf	CD68
GS2	Module3_IFN_score	0.982	0.841773	67	Wolf	IFI44/IFI44L/DDX58/IFI6/IFI27/IFIT2/IFIT1/IFIT3/CXCL10/MX1/OAS1/OAS2/OAS3/HERC5/SAMD9/HERC6/DDX60/RTP4/IFIH1/STAT1/TAP1/OASL/RSAD2/ISG15
GS3	CD103neg_mean_25446897	0.959	0.773996	52	Wolf	ABCC3/APOE/C1QA/C1QB/C1QC/C5AR1/CYP4F18/CYP4F3A/LYVE1/MERTK/MRC1/MS4A7/SIGLEC1/STAB1/TLR7/TMEM119/TMEM37/TREM2
GS4	GP11_Immune_IFN	0.92	0.7275	NA	Wolf	Minterferon_Cluster_21214954/ZHANG_INTERFERON_RESPONSE
GS5	G_LILRB4	0.97	0.67337	25	Attractors	LILRB4/LILRB2/LAIR1/LILRB1/LILRB3/LILRA6/OSCAR
GS6	TAMsurr_score	0.935	0.464325	41	Wolf	CXCL10/CXCL11/CCL8/LAMP3
GS7	Interferon_Cluster_21214954	0.902	0.393238	63	Wolf	C19orf66/BST2/SP110/PARP12/IFIT5/OAS1/IRF9/USP18/DDX58/MX2/IFI27/OAS2/IFI6/IFIT3/IFI44L/IFI44/IFIT1/ISG15/MX1/RSAD2/OAS3/HERC6/HERC5/DDX60/PLSCR1/UBE2L6/SAMD9/RTP4/XAF1/NMI/IFITM1/IFITM3/ISG20/PSME2/PSME1/IRF7
GS8	Immune_NSCLC_score	0.718	0.270828	63	Wolf	C3orf41/C1orf24/PLEK/RHOH/PSCDBP/TCEA2/FLJ21963/CLEC4E/USP51/WFDC10B/IGH/SLC4A3/CD53/LOC401431/SCFV/THRAP2/PRDM13/OBSL1/C7orf40/TAGAP/MGC11271/IGLV6-57/CD38/FKBP9/ADAMTSL2/CD48/GNPTAB/DHRS8/LOC388886/CNIH3/PSMA6/CCRK/SHROOM1/GPSM1/TRO/GSTT2/NQO2/EAF2/MUM1L1/MUC4/C13orf21/PABPC1/PLA2G7/PARK2/AOAH/IGL/LOC642480/TMSB4X/LOC390712/ACOT8/GIMAP7/LOC375010/ASAH1/TRIM45/C2orf30/EXT2/IFI6/KCNE3/CTSF/SULT1C…
GS9	CSF1_response	0.849	0.212076	76	Wolf	CORO1A/MNDA/CCRL2/SLC7A7/HLA-DMA/FYB/RNASE6/TLR2/CTSC/LILRB4/PSCDBP/CTSS/RASSF4/MSN/CYBB/LAPTM5/DOCK2/FCGR1A/EVI2B/ADCY7/CD48/ARHGAP15/ARRB2/SYK/BTK/TNFAIP3/FCGR2A/VSIG4/FPRL2/IL10RA/IFI16/ITGB2/IL7R/TBXAS1/FMNL1/FLI1/RASSF2/LYZ/CD163/CD97/CCL2/FCGR2B/MERTK/CD84/CD53/CD86/HMHA1/CTSL/EVI2A/TNFRSF1B/CXCR4/LCP1/SAMHD1/CPVL/HLA-DRB1/C13orf18/GIMAP4/SAMSN1/PLCG2/OSBPL3/CD8A/RUNX3/FCGR3A/AMPD3/MYO1F/CE…
GS10	Bcell_21978456	0.771	0.210533	10	Wolf	IGHA1/IGHG1/IGHM/IGH/IGHA2/IGHD/IGHG3/IGHG4/IGHV4-31/IGHV1-69/IGLJ3/IGHV3-23/IGK/IGHG2/IGKC/GUSBP11/IGLC1/IGLV1-44/CYAT1/IGLV/NA/IGKV1D-13/IGLL3P/IGLL5/SCFV
GS11	MCD3_CD8_21214954	0.888	0.172578	59	Wolf	SRPX/IGFBP6/ENPP2/SEMA3G/CIDEA/GPX3/GPD1/CD36/RBP4/AOC3/LPL/FABP4/ADIPOQ/PLIN1/ADH1B/FHL1/LEP/CD34/SPRY1/PROS1/PPAP2A/AKAP12/JAM3/NDN/SPARCL1/ITM2A/AQP1/C7/TSPAN7/JAM2/CAV1/GNG11/LDB2/LHFP/CDH5/ABCA8/MEOX1/DARC/VWF/CLDN5/ERG/SLIT2/PECAM1/CDO1/CFD
GS12	LYM	0.902	0.155175	69	Attractors	CD53/SASH3/IL10RA/NCKAP1L/LCP2/ITGAL/CCR5/CD4/MYO1F/ARHGAP30
GS13	Minterferon_Cluster_21214954	0.829	0.1465	73	Wolf	STAT1/IL18BP/XAF1/B2M/RSAD2/EPSTI1/PSMB8/PSMB9/ZC3HAV1/IFI35/DDX58/GBP7/CXCL10/CCL5/GBP6/CXCL9/CD274/HELZ2/UBA7/LGALS3BP/PARP9/IRF9/ADAR/IFIT2/OASL/DDX60/IFIH1/RTP4/GBP4/IFI44/MX1/ISG15/BST2/USP18/IFIT1/OAS2/ZBP1/PARP14/IRGM/STAT2/PARP12/SP100/GBP1/BATF2/NMI/SLFN13/GVINP1/IRF1
GS14	DAP12_data	0.837	0.139966	23	Wolf	TYROBP
GS15	PDL1_data	0.878	0.139667	35	Wolf	CD274
GS16	G_GIMAP4	0.887	0.111195	2	Attractors	GIMAP4/GIMAP5/GIMAP6/GIMAP8/GIMAP7/GIMAP1
GS17	STAT1_19272155	0.875	0.107399	68	Wolf	TAP1/GBP1/IFIH1/PSMB9/CXCL9/IRF1/CXCL11/CXCL10/IDO1/STAT1
GS18	GRANS_PCA_16704732	0.672	0.0975791	70	Wolf	SPTBN2/SLPI/CMTM6/SLC9A7/SLC25A37/GABARAP/QPCT/PARPBP/AOX1/PPM1A/RER1/LAMP2/SGCE/OSBP2/FAXDC2/TGFA/LRRK2/SPRTN/NFIA/MOG/BNIP3L/CDA/C5orf45/AGO4/CAMSAP2/TNFRSF10A/CYP4F3/ELF4/RAB2B/TST/TBC1D10C/IL18RAP/BST2/FIS1/SERPINE1/ATP6V0C/SLC31A2/ARRB2/ZNF598/RTN3/OAZ1/GYPB/USP47/CHI3L1/EMR2/C9orf78/BACH1/SLC7A7/ALOX5AP/HLA-E/TNFRSF10C/TSPAN7/MX2/CLEC2D/PIP/MECOM/SELENBP1/TSPAN2/GLIPR1/SMOX/CCL4L1/ALPL/FCGR…
GS19	CTLA4_data	0.899	0.0936988	26	Wolf	CTLA4
GS20	MDACC.FNA.1_20805453	0.798	0.090637	66	Wolf	TMEM176B/SLCO2B1/CKAP2/CD74/VCAM1/IGLL1/CCL2/GPNMB/PTGDS/CD163/MAFB/HLA-DRB1/PLTP/APOE/C1QB/NTN3/PECAM1/IGKV1D-13/IGKV1OR2-108/IGLJ3/IGKC/IGL/IGHG3/IGHM/HLA-DPA1/HLA-DQB1/HLA-DQA1/IGHG1/IGJ/C1QA/HLA-DRA
GS21	ICR_INHIB_SCORE	0.91	0.0751451	49	ICR	CTLA4/FOXP3/IDO1/CD274
GS22	NHI_5gene_score	0.83	0.0609928	61	Wolf	IGK/GBP1/STAT1/IGLL5/OCLN
GS23	Chemokine12_score	0.869	0.0560512	49	Wolf	CCL2/CCL3/CCL4/CCL5/CCL8/CCL18/CCL19/CCL21/CXCL9/CXCL10/CXCL11/CXCL13
GS24	APM1	0.005	0.0482192	60	Şenbabaoğlu	HLA-A/HLA-B/HLA-C/TAP1/TAP2/TAPBP/B2M
GS25	G_HLA-DPA1	0.869	0.0466434	56	Attractors	HLA-DPA1/HLA-DRA/HLA-DPB1/HLA-DRB1/HLA-DMB/HLA-DMA/HLA-DOA/HLA-DQA1/HLA-DQB1/HLA-DRB5
GS26	STAT1_score	0.781	0.0423781	74	Wolf	STAT1/CXCL10/TAP1/CXCL11/INDO/CXCL9/MX1/LAMP3/ISG15/RTP4/HERC6/IFI44L/MX2/IFIT3/HERC5/RSAD2/DDX58/CCL5/ADAMDEC1/CD2/HCP5/NMI/SPOCK2/CCL8/TRIM22/LYZ/IRF1/LAG3/PSCDBP/TFEC/UBD/SP140/CTSC/IFI6/PLA2G7/CD3G/ECGF1/PLAC8/FGL2/GZMK/CD48/STAT4/GPR18/P2RX5/IFI30/SH2D1A/LAPTM5/CD69/PTPN7/IRF8/PIM2/ETV7/GPR171/PSME1/BIRC3/FASLG/IFITM1/IFIT5/ITGB2/BTN3A2/HCLS1/SECTM1/ARHGAP15/KLRK1/IGSF6/EBI2/SNX10/BST2/APOC1…
GS27	G_CYTH4	0.856	0.0374814	51	Attractors	CYTH4/NCF4/RAC2/IL2RB/CSF2RB
GS28	MHC.II_19272155	0.801	0.0361446	63	Wolf	CTSS/CD74/HLA-DRB1/HLA-DQA1/HLA-DMB/HLA-DPA1/HLA-DPB1/HLA-DMA/HLA-DRA/LCP2/SRGN/PTPRC
GS29	Immune_cell_Cluster_21214954	0.805	0.0348525	76	Wolf	WARS/IDO1/RNASE6/GPR65/MNDA/LAMP3/TNFAIP8/LYN/TNFAIP3/PLAC8/IL7R/CSF2RB/IRF1/TNFRSF1B/ADAMDEC1/SLAMF8/SIRPG/LTB/PTPRCAP/CCR7/SPOCK2/PLEK/CD74/HLA-DMA/HLA-DRA/HLA-DMB/FCER1G/TYROBP/LAPTM5/ITGB2/C1QA/STAT1/CXCL11/CXCL10/GBP1/TAP1/PSMB9/GIMAP4/SRGN/FGL2/HCLS1/ARHGAP25/LCK/EVI2B/ARHGAP15/CYTIP/GZMA/LCP2/CD53/IL10RA/CD48/CCL5/CD3D/CD2/GZMK/PTPRC/CXCL9/GMFG/IRF8/CTSS/TFEC/SLA/SLC7A7/LST1/AIF1/CD86/NCKA…
GS30	MHC.I_19272155	0.786	0.0308886	58	Wolf	HLA-G/HLA-A/HLA-B/HLA-C/HLA-F
GS31	IL2_score_21050467	0.574	0.0280167	74	Wolf	RAF1/IL2/STAT5A/IL2RB/SOS1/GRB2/STAT5B/HRAS/LCK/JUN/MAPK3/IL2RG/JAK1/JAK3/CSNK2A1/MAP2K1/FOS/SHC1/SYK/ELK1/IL2RA/MAPK8
GS32	GP2_ImmuneTcellBcell_score	0.679	0.0277668	NA	Wolf	KEGG_HEMATOPOEITIC_CELL_LINEAGE/REACTOME_SIGNALING_IN_IMMUNE_SYSTEM
GS33	IL13_score_21050467	0.532	0.027488	54	Wolf	IL13/IL13RA2/JAK2/IL13RA1/TYK2/IL4R/JAK1
GS34	IL4_score_21050467	0.492	0.0240927	70	Wolf	JAK3/GRB2/STAT6/SHC1/IL4/IL4R/AKT1/IRS1/IL2RG/JAK1/RPS6KB1
GS35	APM2	0.126	0.023296	56	Şenbabaoğlu	HLA-DMA/HLA-DMB/HLA-DOA/HLA-DOB/HLA-DPA1/HLA-DPB1/HLA-DPB2/HLA-DQA1/HLA-DQA2/HLA-DQB1/HLA-DQB2/HLA-DRA/HLA-DRB1/HLA-DRB5/HLA-DRB6
GS36	Module5_TcellBcell_score	0.819	0.0220691	76	Wolf	IGSF6/LILRB2/BTN3A3/UBD/CXCL13/GNLY/CXCR6/CTSC/HCP5/PIM2/SP140/CCR7/CTSS/CYBB/FCN1/TFEC/SEL1L3/FYB/GBP1/LAMP3/ADAMDEC1/GPR18/ICOS/GPR171/GZMH/GZMB/GZMK/BIRC3/IFNG/IL2RG/IL15/IDO1/CXCL10/IRF1/ISG20/ITK/LAG3/LCK/LYN/CXCL9/NKG7/TRAT1/MGC29506/PLAC8/POU2AF1/CRTAM/SLAMF8/PSMB9/PTPN7/SLAMF7/BCL2A1/TNFRSF17/CCL5/CCL8/CCL13/CCL18/CCL19/CXCL11/SELL/SAMSN1/RTP4/CLEC7A/TAP1/WARS/PLA2G7/ZBED2/NPL/RUNX3/VNN2/…
GS37	G_SLAMF6	0.892	0.0189594	26	Attractors	SLAMF6/SLAMF7/CD48/LY9/SLAMF1/ARHGAP30/SLAMF8
GS38	HER2_Immune_PCA_18006808	0.804	0.0189494	78	Wolf	AOC1/ACTN1/ACVR1/ACVRL1/ADAM8/AGER/AIF1/ALDH1A1/ALDOB/AKR1B1/ALOX5AP/AMPD1/AMPD3/BIN1/ANG/ANGPT2/ANK1/AOAH/APBA2/BIRC3/APOC4/APOE/FASLG/RHOG/ARHGAP1/ARRB2/ATP2A1/B2M/BCL2A1/TNFRSF17/BDH1/CXCR5/BNIP3/DST/BTK/BTN1A1/SERPING1/C1QA/C1QB/C1R/C1S/C2/C3/C3AR1/FMNL1/CAPN2/CASP1/CASP4/RUNX1/RUNX3/CCND2/CCND3/CD1D/CD1E/CD2/CD3D/CD3E/CD3G/CD247/CD6/CD7/CD8A/CD8B/CD14/CD19/MS4A1/CD22/CD27/CD28/CD80/CD86/CD33…
GS39	MHC2_21978456	0.79	0.0186885	57	Wolf	HLA-DPB1/HLA-DMB/CD74/HLA-DRB5/HLA-DRB1/HLA-DRB4/HLA-DRB3/HLA-DRA/HLA-DPA1/HLA-DQA1/HLA-DQA2/LOC100509457/HLA-DMA/HLA-DQB1/LOC101060835
GS40	ICR_SCORE	0.879	0.0181713	72	ICR	IFNG/IRF1/STAT1/IL12B/TBX21/GZMB/GNLY/PRF1/GZMH/GZMA/CXCL10/CXCL9/CCL5/CD8A/CD8B/CTLA4/PDCD1/FOXP3/IDO1/CD274
GS41	PD1_PDL1_score	0.814	0.0181647	40	Wolf	PDCD1/CD274
GS42	MHC1_21978456	0.748	0.0180535	58	Wolf	HLA-E/HLA-G/HLA-B/HLA-C/HLA-J/HLA-F/HLA-A
GS43	Tcell_21978456	0.805	0.0177555	68	Wolf	CORO1A/LCK/GZMK/LAPTM5/IL10RA/CD27/SELL/TRAC/CD48/CD2/TRBC1/CD3D/IL23A/ITK/CD53/EVI2B/PTPRC/YME1L1/TRAV20/TRAJ17/SAMSN1/ARHGAP25/PLAC8/CD52
GS44	Bcell_receptors_score	0.787	0.0177096	57	Wolf	CD19/CD1C/CD1D/CD20/CD200/CD22/CD24/CD38/CD72/CD74/CD79A/CD79B/CD83/CD86/FCGR2B
GS45	LCK_19272155	0.808	0.0171723	75	Wolf	ARHGAP15/KLRK1/SASH3/ARHGAP25/SLAMF1/GIMAP5/SH2D1A/CCR7/ITK/TRBV19/RAC2/CORO1A/PIK3CD/LPXN/PRKCB/STAT4/GMFG/SELPLG/FGL2/EVI2B/CSF2RB/GZMK/SAMSN1/GIMAP4/IRF8/NCKAP1L/IL10RA/TRAC/INPP5D/PLAC8/CCL5/CD247/LTB/IL2RG/HCLS1/IL7R/CD53/LCK/CD3D/CD27/GZMA/SELL/TRBV21-1/CD2/CD48/SLA/LCP2/SRGN/PTPRC
GS46	G_CD3E	0.89	0.0171471	54	Attractors	CD3E/CD3D/IL10RA/AMICA1/CD3G
GS47	Troester_WoundSig_19887484	0.556	0.0158906	71	Wolf	ADH1A/APOH/BMPR1B/DST/CAPN6/CD86/CDK4/COL17A1/COX7B/CSF3/CTGF/CTSK/DMBT1/ARID3A/DSC3/ELANE/EYA4/F3/FABP4/FAP/FBLN1/EFEMP1/FPR1/FRZB/GJB5/HBB/HDC/HMGA1/HPCAL1/CYR61/IL1B/IL13RA2/IDO1/INHBA/KRT6A/KRT6B/KRT34/AFF3/LAMA3/LAMC2/LTBP2/LUM/MSMB/ND4/NODAL/OGN/PCDH8/PDGFRL/PER1/PFKFB3/PITX1/PML/PNLIPRP2/S100A8/SAA4/CCL2/TGFB2/THBS1/TLR2/UGT2B17/ZIC2/TFPI2/NR4A3/SPARCL1/TP63/PER2/SPAG9/CXCL14/TMCC2/TNFSF15…
GS48	IL8_21978456	0.841	0.0149472	49	Wolf	CXCL1/CXCL8/CXCL2
GS49	ICR_ACT_SCORE	0.876	0.0136378	72	ICR	IFNG/IRF1/STAT1/IL12B/TBX21/GZMB/GNLY/PRF1/GZMH/GZMA/CXCL10/CXCL9/CCL5/CD8A/CD8B/PDCD1
GS50	IFNG_score_21050467	0.472	0.0121957	72	Wolf	MAP3K10/CSRP3/FOSL1/SKP1A/HLA-B/SF3A1/XRCC6/CEBPD/HLA-A/NMI/IFI35/HIF3A/TAS2R5/C1S/SHFM1/COL16A1/PSME1/IFITM1/CYCS/BAK1/EPS15/GBP1/FAS/PML/HADH/EIF2B1/HLA-E/HADHB/IRF1/ADAR/IFIT3/SDCBP/ATP6V0B/ZFP36L2/TRIM21/PRAME/ELK4/BBC3/PSMB10/CASP8/PHLDA1/PPP3CA/BTG1/RBBP4/PMAIP1/TEAD4/SRP9/ISG15/BST2/PYHIN1/IL15RA/VEGFC/RHOC/PLOD2/NULL/STAT1/PSMB8/SFRS2/VAT1/PARP1/ICAM1/TAP1/IL6/BAG1
GS51	PD1_data	0.849	0.0121472	32	Wolf	PDCD1
GS52	T_cell_PCA_16704732	0.784	0.0119528	75	Wolf	SLC35D2/CD3E/S100A8/GATA3/GIPC1/CCL5/PRKCA/SLCO3A1/CEP85L/KLRB1/CD5/SH2D1A/S100A10/IL6ST/CD247/CD6/SBK1/GBP2/KLRG1/TIAM1/MYBL1/TACC3/RASGRP1/LAT/OSBP2/LIMA1/UPP1/RNF213/MAPKAPK5/ACVR2B/FYB/HSPA1L/LEF1/MRPL27/LRIG1/RARRES3/DPP4/TRA/APBA2/SPOCK2/MLLT3/PCSK5/BCL11B/VIPR1/RUNX2/GALT/ITGA6/OLAH/CD3G/DNASE1L3/CAMK4/DNAJB1/KLRC4/TNFSF8/NSG1/SATB1/GZMK/IL18R1/IFITM1/LYAR/CISH/PRSS1/PRKCI/BIN2/TRAT1/SORL1…
GS53	Tcell_receptors_score	0.848	0.0100769	50	Wolf	CD3D/CD3E/CD3G/CD3Z
GS54	CD8_PCA_16704732	0.789	0.00962004	59	Wolf	DUSP2/GPR56/CST7/FCGBP/S100B/ADRB2/KLRC4/CCL5/IL2RB/GNLY/KLRC1/CD8A/C1orf21/CCL4L1/TBX21/TSPAN32/KLRG1/PRF1/GZMH
GS55	Module4_TcellBcell_score	0.806	0.00758261	75	Wolf	CD96/CD52/SEMA4D/CXCL13/SP140/CCR7/CTSW/DOCK2/EVI2B/FCN1/KLRK1/FLI1/PLCL2/FYB/IPCEF1/PPP1R16B/CCDC69/STAP1/GPR18/ICOS/GPR171/GZMA/GZMB/GZMK/IGJ/IL2RB/IL2RG/IL7R/ITGA4/ITK/KLRB1/LCK/LGALS2/LRMP/LTB/SH2D1A/CXCL9/NCF4/GIMAP6/IL21R/TRAT1/PLAC8/UBASH3A/POU2AF1/RHOF/LAX1/BANK1/SIRPG/PRF1/DOCK10/PRKCB/CRTAM/PTGDS/PTPRC/PTPRCAP/TNFRSF17/CCL19/SELL/BCL11B/SLAMF1/TNFRSF1B/CCR2/TRAF3IP3/TCL1A/VNN2/PSTPIP1/C…
GS56	B_cell_PCA_16704732	0.764	0.0074579	77	Wolf	SLC22A3/IGKC/FGD2/SIDT2/CACNA2D2/USP6NL/CPSF2/UBR5/NIPAL4/WEE1/PMAIP1/SLC2A5/BEND4/SP140/GLDC/GSTZ1/EML6/FCRLA/LRMP/BTK/HLA-DMB/SAV1/PLEKHF2/STAG3/HHEX/LINC00926/WDR11/SSU72/CD19/SYNGR2/ZNF532/TRIM56/MEF2C/INPPL1/NFKBIE/JUP/EGR1/FCRL2/TBC1D1/ANKH/TRIO/RGS13/SSPN/ATG4A/C11orf24/PRKCE/RALGPS2/AIM2/PIK3AP1/BACE2/COPS3/CD22/FCRL5/PHF16/POLD4/TSPAN33/EPHX1/PEA15/CNR2/IFNGR2/TSPAN31/PCCA/ANXA4/RAP1GAP2…
GS57	IR7_score	0.762	0.00635812	58	Wolf	C1QA/IGLC2/LY9/TNFRSF17/SPP1/XCL2/HLA-F
GS58	TcClassII_score	0.779	0.00631513	73	Wolf	CD2/CD3G/CD8A/IFNG/TNF/GZMB/GZMH/PRF1/ZAP70/HLA-DMA/HLA-DOA/HLA-DOB/HLA-DPA1/HLA-DPB1/HLA-DQA1/HLA-DQB1/HLA-DQB2/HLA-DRA/HLA-DRB1/HLA-DRB2/HLA-DRB3/HLA-DRB4/HLA-DRB5/HLA-DRB6/CIITA/CD74
GS59	IL12_score_21050467	0.713	0.00451349	72	Wolf	CD3E/TRB/IL12B/CD3Z/STAT4/IFNG/JAK2/IL12RB1/IL12RB2/MAPK14/TRA/IL12A/MAP2K6/TYK2/JUN/IL18/CXCR3/CD3G/ETV5/CCR5/CD3D/MAPK8/IL18R1
GS60	CD8A	0.812	0.0043068	35	Wolf	CD8A
GS61	IgG_19272155	0.752	0.00364215	3	Wolf	LOC96610/IGKV1OR2-118/IGKV1D-13/IGLL3P/IGKV1-5/IGHV1-69/POU2AF1/IGLJ3/GUSBP11/IGLC2/IGLV3-25/IGKC/IGLV2-14/IGHG1/IGHM/IGLV4-3/IGHD/IGHA1/IGL/IGH/IGLC1
GS62	CD103pos_mean_25446897	0.697	0.0027954	59	Wolf	BATF3/BTLA/CCR7/CLEC9A/FLT3/IRF8/KIT/MYCL1/XCR1/ZBTB46
GS63	CD8_CD68_ratio	0.713	0.00271985	35	Wolf	CD8A/CD68
GS64	LIexpression_score	0.809	0.00267249	67	Wolf	CCL5/CD19/CD37/CD3D/CD3E/CD3G/CD3Z/CD79A/CD79B/CD8A/CD8B1/IGHG3/IGJ/IGLC1/CD14/LCK/LTB/MS4A1
GS65	Bcell_mg_IGJ	0.674	0.00232606	26	Wolf	IGL/IGHM/IGHG3/IGHV1-69/LOC652128/IGKC/IGLJ3/IGJ/IL8/NTN2L/CTA-246H3.1/IGKV1D-13/IFI6/IGHA1/IGKV1OR2-108/IGKV1OR15-118
GS66	IGG_Cluster_21214954	0.75	0.00101971	63	Wolf	CD27/IL2RG/CD79A/PIM2/POU2AF1/IGKC/IGLV3-25/IGL/IGJ/TNFRSF17/NTN3/IL8/HLA-C/LAX1
GS67	ICS5_score	0.757	0.000784185	57	Wolf	CXCL13/CLIC5/HLA-F/TNFRSF17/XCL2
GS68	CD103pos_CD103neg_ratio_25446897	0.645	0.000243171	NA	Wolf	CD103pos_mean_25446897/CD103neg_mean_25446897
GS69	Buck14_score	0.396	5.87e-05	43	Wolf	CXCL13/CLIC5/RGS4/RPS28/RFX7/EXOC7/HAPLN1/ZNF3/SSX3/HRBL/PRRG3/ABO/PRTN3/MATN1
GS70	IFN_21978456	1.004	0.961222	51	Wolf	IFI27/MX1/ISG15/IFIT1/IFIT3/RSAD2/IFI44L/IFI44/OAS1/OAS2/OAS3/HERC6/OASL
GS71	TGFB_score_21050467	1.015	0.955414	66	Wolf	MMP3/MARCKSL1/IGF2R/LAMB1/SPARC/FN1/ITGA4/SMO/MMP19/ITGB8/ITGA5/NID1/TIMP1/SEMA3F/RHOQ/CTNNB1/MMP2/SERPINE1/EPHB2/COL16A1/EPHA2/TNC/JUP/ITGA3/TCF7L2/COL3A1/CDH6/WNT2B/ADAM9/DSP/HSPG2/ARHGAP1/ITGB5/IGFBP5/ARHGDIA/LRP1/IGFBP2/CTNNA1/LRRC17/MMP14/NEO1/EFNA5/ITGB3/EPHB3/CD44/IGFBP4/TNFRSF1A/RAC1/PXN/PLAT/COL8A1/WNT8B/IGFBP3/RHOA/EPHB4/MMP1/PAK1/MTA1/THBS2/CSPG2/MMP17/CD59/DVL3/RHOB/COL6A3/NOTCH2/BSG/…
GS72	G_SIGLEC9	1.005	0.951847	40	Attractors	SIGLEC9/SIGLEC7/FPR3/SIGLEC5/CD33/SIGLEC10/SIGLEC14/FPR1
GS73	Interferon_19272155	1.009	0.917382	51	Wolf	RSAD2/OAS3/IFI44/ISG15/DDX60/IFI44L/IFI6/MX1/IFIT3/IFI27/IFIT1/OAS1/OAS2
GS74	Angiogenesis	1.234	0.848838	59	Şenbabaoğlu	CDH5/ELTD1/CLEC14A/LDB2/ECSCR/MYCT1/RHOJ/VWF/TIE1/KDR/ESAM/PTPRB/GPR116/SPARCL1/EMCN/ROBO4/ENG/TEK/S1PR1/A2M/JAM2/COL15A1/PECAM1/CALCRL/CLEC3B/PLVAP/RGS5/LRRC32/EBF1/ADCY4/ACVRL1/GPR124/APLNR/TM4SF18/GNG11/CNRIP1/ZNF423/GIMAP8/PDGFD/ITGA9/EDNRB
GS75	TGFB_PCA_17349583	1.055	0.724255	52	Wolf	COL1A1/CTGF/FN1/MMP9/SERPINE1/SPARC/TAGLN/TGFB1/TGFB1I1/TGFB3/TGFBI/TGFBR1/TGIF1/THBS1/TGIF2
GS76	IFIT3	1.024	0.681826	51	Attractors	IFIT3/IFI44L/IFIT1/RSAD2/MX1/IFI44/OAS2/CMPK2/IFI6/IFIT2
GS77	TREM1_data	1.036	0.627325	3	Wolf	TREM1
GS78	Rotterdam_ERneg_PCA_15721472	1.06	0.61815	42	Wolf	PARP4/COL2A1/FUT3/GAS2/MYH2/SAT1/TNFSF10/CEP57/ANAPC15/GABRQ/RFX7/BCL2L14/RPL23AP7/ZNF362
GS79	CSR_Activated_15701700	1.481	0.480475	66	Wolf	ACAS2/ACINUS/ADAMTS1/ADD3/AIP1/ALEX3/APOD/APP/ARHC/ARHGAP12/ARHGEF3/ATP6V0A1/AXIN2/BAF53A/BBC3/BCCIP/BCL6/BF/BHC80/BHLHB2/BM039/BOCT/BRCA2/BRIP1/C11ORF14/C11ORF24/C13ORF1/C1ORF33/C1S/C20ORF108/C5ORF4/C6ORF55/C8ORF13/CAMLG/CBX1/CCNG2/CCNL2/CCT5/CDC14B/CDCA4/CDK2/CDKN1A/CDKN1C/CENPJ/CGI-121/CHEK1/CKLF/CL640/CLCN6/CLIC2/CNTNAP1/COPS6/CORO1C/COTL1/COX17/CPR8/CRTAP/CSF1/CST3/CTNS/CTSF/CYP27A1/DC13/DCK…
GS80	CHANG_CORE_SERUM_RESPONSE_UP	1.521	0.433565	64	Wolf	CEP78/LSM3/LRRC40/STK17A/RPN1/JUNB/NUP85/FLNC/HMGN2/RPP40/UQCR10/AIMP2/CHEK1/VTA1/EXOSC8/CENPO/PNO1/SLC16A1/WDR77/UBE2J1/NOP16/NUDT1/SMC2/SLC25A5/NUPL1/DLEU2/PDAP1/CCBL2/COX17/BCCIP/PLG/RGS8/SNRPC/PLK4/NUTF2/LSM4/SMS/EBNA1BP2/C13orf27/VDAC1/PSMD14/MYCBP/SMURF2/GNG11/F3/IL7R/BRIP1/HNRNPA2B1/DCK/ALKBH7/HN1L/MSN/TPM1/HYLS1/HAUS1/NUP93/SNRPE/ITGA6/CENPN/C11orf24/GGH/PFKP/FARSA/EIF2AK1/CENPW/TUBA4A/TR…
GS81	Module11_Prolif_score	1.156	0.250768	60	Wolf	CDKN3/NDC80/RNASEH2A/CENPA/SMC2/CENPE/RAD51AP1/PLK4/NMU/KIF2C/TMSB15A/UBE2C/CHEK1/ZWINT/OIP5/CRABP1/ECT2/EIF4EBP1/EZH2/FEN1/HSPA4L/TPX2/FOXM1/NCAPH/PRAME/PDSS1/KIF4A/RAD54B/ASPM/FBXO5/ATAD2/RACGAP1/GPSM2/DONSON/HMMR/BIRC5/KIF11/LMNB1/MAD2L1/MCM4/MCM5/MKI67/MMP1/MYBL1/MYBL2/NEK2/NUSAP1/GTSE1/GINS2/PLK1/FAM64A/ERCC6L/NCAPG2/CEP55/FANCI/HJURP/MCM10/DEPDC1/C1orf112/CENPN/PBK/KIF15/CIAPIN1/ACTR3B/GPR1…
GS82	LYMPHS_PCA_16704732	1.587	0.047557	59	Wolf	UQCRB/SESTD1/QTRT1/TIPIN/REL/STXBP2/HSBP1/COX6C/RPL11/MECOM/ANKRD28/JUN/ZC3H15/RPL23/RPS6KA2/EEF2/TMA7/RPS6/RPL27/RPS21/COX7B/PRRC2B/CYP17A1/NSUN4/TOMM34/MINOS1/STAMBPL1/FGF9/ATF4/RPL35/RPL31/RPS24/DCLRE1C/C5orf49/FAM162A/ITGB2/SLC19A1/RPL32/TPP2/MALAT1/LSM3/TSSC1/ATXN2L/SERPINB6/TPI1
GS83	TAMsurr_TcClassII_ratio	1.421	0.00322298	73	Wolf	CXCL10/CXCL11/CCL8/LAMP3/CD2/CD3G/CD8A/IFNG/TNF/GZMB/GZMH/PRF1/ZAP70/HLA-DMA/HLA-DOA/HLA-DOB/HLA-DPA1/HLA-DPB1/HLA-DQA1/HLA-DQB1/HLA-DQB2/HLA-DRA/HLA-DRB1/HLA-DRB2/HLA-DRB3/HLA-DRB4/HLA-DRB5/HLA-DRB6/CIITA/CD74

## Sheet: S2
Supplementary Table 2. Distribution of immune subtypes within TCGA-BRCA tumors.
Barcode	Immune subtype	Chemokine signaling	Wounding	Lymphocyte	IFN-γ response	Myeloid	B.Cells.Memory	B.Cells.Naive	Dendritic.Cells.Activated	Dendritic.Cells.Resting	Eosinophils	Macrophages.M0	Macrophages.M1	Macrophages.M2	Mast.Cells.Activated	Mast.Cells.Resting	Monocytes	Neutrophils	NK.Cells.Activated	NK.Cells.Resting	Plasma.Cells	T.Cells.CD4.Memory.Activated	T.Cells.CD4.Memory.Resting	T.Cells.CD4.Naive	T.Cells.CD8	T.Cells.Follicular.Helper	T.Cells.gamma.delta	T.Cells.Regulatory.Tregs	OS_event	OS_days	Endothelial cells	Smooth muscle	Fibroblasts	Chondrocytes	Adipocytes	mv Endothelial cells	Myocytes	ly Endothelial cells	MSC	Osteoblast	Preadipocytes	Skeletal muscle	Pericytes	Mesangial cells	MDSC	Th1.Cells	Th2.Cells	Th17.Cells
TCGA-3C-AAAU	IS1	-1.3644	-0.1043	-0.8483	-0.6314	5.30264	2.82009	-0.0704628	-0.269189	-0.54907	-0.136169	-0.215168	-0.961773	0.682859	-0.241451	-1.04973	-0.0181772	-0.441264	-0.837077	2.73018	2.14772	-0.270242	-1.19039	4.00542	-0.494256	0.388611	-0.2684	-0.885907	NA	NA	0.08519	0.4366	0.04053	0.09598	0.01823	0.05133	0.00374	0.08322	0.2072	0.1789	2.627e-17	0.001677	0.01743	0.02244	0.267753	-1301.47	1303.05	62.7686
TCGA-5T-A9QA	IS1	-0.818	-0.6087	-1.4354	-0.003	5.08755	2.4776	-1.11618	-0.269189	-0.300226	-0.136169	1.48723	-1.24072	0.206169	-0.252045	-0.613655	-0.811079	-0.441264	-0.837077	1.61785	-0.381011	-0.270242	-1.53961	19.3039	-0.570065	-1.54112	-0.2684	0.857019	0	303	0.04394	0.4753	1.032e-17	2.432e-18	-1.444e-19	0.03477	0.002713	0.05367	0.1935	0.1637	-5.463e-18	-8.567e-20	1.859e-17	0.005567	0.281851	-1419.05	708.752	3638.78
TCGA-A1-A0SK	IS1	-1.2632	-0.1471	-1.5026	-1.606	3.83082	1.87457	-0.402223	-0.269189	-0.54907	-0.136169	1.22027	-0.760464	-0.377319	-0.252045	-1.01601	-0.811079	-0.441264	2.835	-0.436954	0.393939	-0.270242	-1.53961	-0.0972738	-0.20779	2.213	-0.2684	-0.885907	1	967	0.02798	0.4675	0.001108	2.103e-19	0.005637	0.01096	0.02169	0.01473	0.00165	0.1463	-5.208e-18	0.005275	0.07813	0.06264	0.207943	-688.784	1775.55	-1122
TCGA-A1-A0SO	IS1	-0.1238	-0.3902	-1.01	-0.632	4.16468	-0.450032	0.700731	0.282008	-0.307458	-0.136169	-0.265771	0.965454	0.0487613	0.183888	-1.04973	0.317836	-0.441264	-0.22096	-0.436954	0.621027	-0.270242	0.217041	-0.0972738	0.00274765	0.514375	-0.2684	-0.885907	0	852	0.04744	0.5028	0.006663	0.01277	0.01981	0.01557	0.01454	0.04889	0.06249	0.09422	1.112e-17	0.005683	-3.839e-17	0.003434	0.2299	-1187.92	1414.92	-2692.78
TCGA-A2-A04R	IS1	-0.9881	0.1507	-1.3994	-0.1837	4.56908	-0.450032	-0.623885	-0.269189	-0.54907	-0.136169	2.60441	-0.19258	-0.951779	-0.252045	1.43164	-0.811079	-0.441264	-0.837077	0.571997	0.0389824	-0.270242	-1.34532	-0.0972738	-0.790439	-1.10693	-0.2684	-0.0646203	0	3709	0.1079	0.4993	0.09502	0.1135	0.05484	0.03958	0.0106	0.09131	0.1941	0.1578	-1.139e-19	-1.935e-20	0.0261	0.02912	0.255558	-628.618	1152.68	302.678
TCGA-A2-A04U	IS1	-0.9852	-0.038	-1.0424	-0.7692	5.02253	-0.450032	0.868786	1.35284	-0.54907	-0.136169	0.914337	-0.993236	-0.236287	-0.252045	-1.03542	-0.811079	-0.441264	-0.578415	-0.436954	2.49578	-0.058367	-1.53961	-0.0972738	0.467708	0.260158	-0.2684	-0.752601	0	2654	0.08888	0.4905	0.06891	0.1199	0.00626	0.0575	0.01104	0.07626	0.1448	0.1896	-9.696e-18	0.001526	0.07429	0.01345	0.319609	-723.328	510.775	-1898.51
TCGA-A2-A0CT	IS1	-0.7164	0.1546	-0.893	-0.2145	5.14076	-0.450032	0.152235	-0.269189	0.813458	-0.136169	-0.830093	-0.606221	0.718927	-0.252045	1.9532	1.73572	-0.30927	1.06387	-0.436954	-0.688181	-0.270242	-0.534923	-0.0972738	-0.551218	-0.353079	-0.2684	-0.885907	0	2289	0.1073	0.569	0.06461	0.03696	0.01313	0.03824	0.01127	0.0864	0.1764	0.2126	-1.297e-18	2.746e-19	0.02585	0.02491	0.358891	-863.594	1433.49	1098.84
TCGA-A2-A0CY	IS1	-1.6956	0.0825	-1.452	-1.4604	3.40856	0.90486	-1.11618	-0.269189	-0.54907	-0.136169	3.23168	-1.49552	-1.105	-0.252045	-0.667079	-0.811079	1.01988	1.47088	-0.436954	-0.170143	-0.270242	-1.53961	-0.0972738	-0.424917	1.40908	-0.2684	-0.885907	0	1673	0.06674	0.457	0.02293	0.08387	0.02322	0.05178	0.008548	0.04963	0.09299	0.2151	-5.37e-20	0.001752	0.02066	0.03686	0.310848	-844.106	858.917	-2008.85
TCGA-A2-A0D1	IS1	-0.4627	-0.2813	-1.0618	-0.4296	4.22539	-0.450032	0.287646	-0.269189	-0.54907	-0.136169	1.05116	-0.639422	-0.515619	-0.252045	-1.02068	-0.811079	-0.441264	0.237768	-0.436954	1.55365	-0.270242	-0.561133	-0.0972738	0.529385	0.34289	-0.2684	-0.135586	0	1051	0.1697	0.3518	0.01577	0.09494	0.01383	0.08617	0.004762	0.1715	0.3203	0.2275	-2.083e-17	0	0.162	0.03695	0.254891	-1114.27	1183.16	-2662.83
TCGA-A2-A0D4	IS1	-0.7788	-0.0271	-1.3342	-0.4758	4.66881	0.00561662	-0.968163	-0.269189	-0.54907	-0.136169	0.177676	-1.49552	-0.308535	-0.252045	3.91096	1.16453	-0.441264	-0.837077	1.19017	-0.447562	-0.270242	0.224584	-0.0972738	-0.696918	-1.46194	-0.2684	-0.885907	0	767	0.1587	0.4821	0.0277	0.02375	0.2463	0.06467	0.002958	0.1722	0.04287	0.1918	1.941e-17	0.005808	5.102e-18	0.03837	0.293388	-183.318	1399.56	442.152
TCGA-A2-A0ER	IS1	-0.6706	0.1456	-0.4665	0.0486	5.7577	-0.450032	0.0409003	-0.269189	-0.41687	-0.136169	-0.823426	-0.463597	-0.100483	-0.252045	1.84326	0.346696	0.489289	-0.837077	1.5739	-0.293482	-0.270242	1.00838	-0.0972738	-0.0232629	-0.23337	-0.2684	-0.786444	0	2263	0.08136	0.5541	0.02255	0.05159	0.06446	0.02689	0.005761	0.06556	0.01551	0.2023	0.01738	0.003991	-6.489e-17	0.02488	0.352101	-701.651	1669.29	774.094
TCGA-A2-A0ET	IS1	0.2642	-0.3226	-0.2741	0.8921	5.80537	-0.450032	-0.0772315	-0.269189	1.86691	-0.136169	-0.830093	-0.655557	0.903106	1.70124	-1.04973	0.0735036	0.255213	0.770558	-0.436954	-0.371289	-0.270242	0.167214	-0.0972738	0.560552	0.107459	-0.2684	-0.349793	0	1066	0.06447	0.552	0.01267	0.04225	0.02454	0.01977	0.007421	0.04798	-4.23e-18	0.1841	0.03219	0	3.308e-18	-1.402e-18	0.279227	-1411.36	595.54	1961.53
TCGA-A2-A0YJ	IS1	-0.7069	-0.0937	-1.2643	-1.6946	5.0415	-0.0234834	-0.962869	-0.269189	-0.436653	-0.136169	2.56877	-1.3924	-0.758119	-0.252045	-0.640457	-0.811079	0.77707	-0.837077	-0.306846	-0.831242	-0.270242	0.297607	-0.0972738	0.0645841	0.552661	-0.2684	-0.885907	0	566	0.03927	0.4866	0.04324	0.09197	0.01891	0.004148	0.01614	0.03878	0.05111	0.1127	1.174e-17	0.001323	0.01515	0.04212	0.288836	-1243.66	408.668	1520.69
TCGA-A2-A1G4	IS1	-1.0905	-0.1638	-0.3588	-0.6793	5.91277	-0.0957083	1.34402	-0.269189	-0.480286	2.40622	-0.830093	-0.0781541	0.863305	-0.252045	-0.49622	0.656928	-0.441264	-0.837077	2.46345	-0.209308	-0.270242	-0.747166	-0.0972738	1.4622	-0.695143	-0.2684	-0.382329	0	595	0.09443	0.5536	0.05933	0.06015	0.08485	0.03853	0.0135	0.07712	2.216e-19	0.2011	0	0.0004686	-4.815e-17	0.01043	0.40398	-851.65	1356.83	1438.25
TCGA-A2-A3XU	IS1	-1.8124	-0.2663	-1.5292	-1.079	3.68712	-0.450032	0.628065	-0.269189	-0.54907	-0.136169	0.477049	-1.21514	-0.136976	0.405505	-1.04973	-0.471624	-0.441264	1.03959	-0.436954	2.56916	-0.270242	-1.53961	-0.0972738	-0.200199	2.30072	-0.2684	-0.885907	1	912	0.04089	0.4441	0.03468	0.02104	0.02423	0.0395	0.01428	0.04198	0.1907	0.19	-1.929e-17	0.004336	3.39e-18	2.1e-20	0.273687	-1025.41	255.622	-1114.59
TCGA-A2-A3XV	IS1	-0.9641	-0.6139	-0.7693	-0.6827	4.79358	-0.370317	-1.11618	-0.269189	-0.54907	-0.136169	0.365625	-0.588251	0.816209	3.12801	-1.04973	-0.503872	-0.441264	1.9419	-0.436954	-0.0414353	-0.270242	-1.15537	-0.0972738	-0.455071	1.58341	-0.2684	0.374021	0	996	0.129	0.2736	-1.66e-18	0.1591	0.1681	0.1123	0	0.1856	0.5264	0.207	-2.921e-19	-1.177e-20	0.003863	1.297e-17	0.329411	-1014.5	-269.856	1647.05
TCGA-A2-A4S0	IS1	-1.1429	-0.4325	-1.1359	-0.3492	5.12144	2.92405	-1.11618	-0.269189	-0.145798	-0.136169	-0.830093	-1.49552	0.299205	-0.252045	1.55999	2.80728	0.92612	-0.837077	-0.436954	-0.559822	-0.270242	-0.0326222	-0.0972738	0.197748	0.543444	-0.2684	-0.567125	0	706	0.1448	0.4302	0.03803	0.04969	0.02832	0.05883	0.004789	0.1758	0.1011	0.196	0.02283	0.0002019	-2.805e-18	0.004202	0.311975	-968.564	-164.19	1620.94
TCGA-A7-A13E	IS1	-0.6064	-0.0575	-0.8886	0.1985	5.60197	-0.450032	-0.258962	-0.269189	-0.54907	-0.136169	2.09135	-0.660309	0.85771	-0.252045	-1.04973	-0.811079	-0.441264	-0.801379	-0.436954	-0.230493	-0.270242	-1.53961	-0.0972738	-0.154187	-0.226941	-0.2684	-0.547369	1	614	0.04409	0.4754	0.02845	0.2096	0.0403	0.01586	0.016	0.0441	0.1251	0.1374	2.384e-20	0.002819	0.0539	0.001871	0.254783	-1966.88	-206.726	832.062
TCGA-A7-A13G	IS1	-1.1519	-0.1035	-1.2943	-0.9624	4.77431	4.42176	-1.11618	0.583545	1.06925	-0.136169	-0.404189	-1.3188	-0.147762	-0.252045	2.33896	1.7089	-0.441264	-0.420535	-0.436954	-0.782829	-0.270242	-0.128916	-0.0972738	-0.712336	-1.00782	-0.2684	-0.211055	0	718	0.07032	0.4683	0.007678	0.08359	0.1699	0.01417	0.02278	0.0676	0.1946	0.151	1.02e-17	0.0008451	6.444e-18	0.02076	0.335491	-979.344	498.533	2424.48
TCGA-A7-A3IZ	IS1	-1.4092	-0.3425	-1.0114	-0.5363	5.96137	-0.0959995	-1.11618	-0.269189	-0.54907	-0.136169	-0.830093	-1.34451	1.19721	-0.252045	5.1641	-0.811079	2.19214	-0.44116	-0.436954	-0.163361	-0.270242	-1.14744	-0.0972738	-1.04814	-1.3947	-0.2684	-0.885907	0	322	0.1201	0.4768	0.02673	0.04554	0.01234	0.04328	0.01624	0.1238	0.08801	0.155	3.713e-17	0.006132	0.01824	0.01511	0.313187	-1497.67	1519.54	1559.69
TCGA-A7-A3RF	IS1	-1.0408	-0.3262	-1.2994	0.0502	5.0759	-0.450032	-0.722148	-0.269189	-0.54907	-0.136169	1.36662	-0.954699	0.984866	-0.252045	0.706377	-0.811079	-0.441264	0.305692	-0.436954	0.202361	-0.270242	-1.53961	-0.0972738	-1.11646	-0.213612	-0.2684	-0.743667	0	408	0.1511	0.4685	0.07289	0.08556	0.01535	0.08613	-3e-20	0.1803	0.187	0.2181	-9.554e-18	1.616e-19	0.05762	0.02339	0.271987	-1048.79	37.5485	1935.41
TCGA-A7-A4SB	IS1	-1.0172	0.0941	-0.9712	-0.5101	4.26293	-0.450032	1.95683	-0.269189	-0.54907	-0.136169	-0.830093	-0.531199	-0.36727	-0.252045	0.578465	-0.689608	-0.441264	0.935702	-0.436954	3.2277	-0.270242	-1.20955	-0.0972738	0.094722	0.592187	-0.2684	-0.885907	0	418	0.2129	0.4125	0.1343	0.1724	0.1286	0.07566	0.01642	0.2705	0.07433	0.1209	2.442e-18	0.005698	1.924e-18	0.04842	0.328473	-467.433	782.49	-419.802
TCGA-A7-A4SF	IS1	0.1564	-0.3396	-0.1367	-0.0146	5.34885	-0.450032	0.851575	-0.269189	-0.54907	-0.136169	0.24113	0.264208	-0.682614	-0.252045	0.0760484	-0.811079	-0.441264	-0.26704	-0.436954	1.18003	-0.270242	0.0539956	-0.0972738	-0.582191	-0.173807	-0.2684	1.90989	0	545	0.04199	0.3756	0.09107	0.08728	0.01589	0.03895	0.003133	0.03717	0.1802	0.1625	-3.057e-17	0.001361	-1.968e-17	0.02823	0.317858	-779.002	644.436	372.365
TCGA-A8-A06Q	IS1	-0.9628	-0.5728	-1.1035	-0.5022	5.21488	2.64102	-1.06989	0.209986	-0.54907	-0.136169	-0.669444	-1.21567	0.296468	-0.252045	2.56003	1.47641	-0.441264	0.406187	-0.436954	-0.0714387	-0.270242	-0.670112	-0.0972738	0.128351	-0.85055	-0.2684	-0.671532	0	31	0.02038	0.5118	0.02071	0.05063	0.002633	0.006865	0.01452	0.01677	0.0638	0.2103	0.01176	0.0006748	2.032e-17	0.007641	0.225177	-1396.33	1497.49	-1567.31
TCGA-A8-A06Z	IS1	-1.015	-0.4325	-1.3625	-0.3193	5.85696	-0.273656	-1.01675	-0.269189	-0.414706	-0.136169	0.883252	-1.49552	1.49447	-0.252045	1.03508	-0.811079	-0.441264	-0.226077	1.72632	-0.831242	-0.270242	0.03804	-0.0972738	-1.69506	-1.381	-0.2684	-0.540277	0	31	0.1145	0.5427	0.01669	0.03244	0.0002955	0.05644	0.01058	0.08934	0.06368	0.2362	1.764e-19	5.636e-20	-1.212e-19	0.02019	0.274501	-229.272	947.184	1469.54
TCGA-A8-A079	IS1	-0.5744	-0.171	-0.3362	-0.2834	6.70365	-0.450032	-0.0607129	-0.269189	-0.148318	-0.136169	-0.592082	-0.0428468	1.34379	-0.252045	-0.734267	-0.385364	1.48731	-0.837077	0.881868	0.50701	-0.270242	0.928758	-0.0972738	-0.550459	-1.37073	-0.2684	-0.0410189	0	274	0.05435	0.4947	0.03486	0.04537	0.0311	0.03066	1.696e-19	0.03841	0.1456	0.2072	-2.747e-17	0.001862	8.981e-19	0.02138	0.354917	-642.076	1700.1	1172.49
TCGA-A8-A07L	IS1	-0.7864	-0.0747	-1.0114	-0.2111	5.35059	-0.450032	-0.0315327	-0.269189	-0.54907	-0.136169	-0.657149	-0.59758	1.93711	-0.252045	-0.0902471	0.986715	0.115243	-0.738497	-0.436954	-0.0776036	-0.270242	0.0899626	-0.0972738	-0.642123	-0.669283	-0.2684	-0.307232	0	975	0.103	0.5172	0.09344	0.1047	0.0207	0.04426	0.008942	0.08345	0.2434	0.1214	-3.562e-19	-5.863e-19	0.08401	0.02083	0.279383	-714.794	1576.63	-1657.21
TCGA-A8-A082	IS1	-1.1144	-0.3451	-0.9228	-0.3057	6.6184	-0.450032	-0.935394	-0.269189	-0.502329	-0.136169	-0.411766	-1.49552	2.6005	-0.252045	0.679219	-0.393173	3.41023	-0.837077	6.26294	-0.831242	0.602262	-1.24496	-0.0972738	-0.88094	-1.46946	-0.2684	0.291497	0	549	0.09221	0.4413	0.01697	0.05226	0.0323	0.03922	0.001542	0.06963	0.2484	0.167	6.712e-18	6.622e-21	0.02294	0.04406	0.401615	-596.039	1317.44	375.746
TCGA-A8-A085	IS1	-1.9981	-0.3442	-1.8574	-0.9275	4.46312	-0.160803	-0.992966	-0.269189	-0.54907	-0.136169	2.48125	-1.14295	-0.855592	-0.252045	0.527703	0.898588	-0.441264	-0.837077	7.58013	-0.831242	-0.270242	-0.212835	-0.0972738	-1.69506	-0.833341	-0.2684	-0.364688	NA	NA	0.1949	0.4558	0.02187	0.08823	0.02653	0.0694	0.01368	0.198	0.2487	0.1445	-4.269e-19	0	0.08229	0.02512	0.328301	-1068.65	1481.02	-415.257
TCGA-A8-A08A	IS1	-0.0777	-0.0122	-0.1379	-0.3997	6.28688	0.133887	-1.06686	-0.254581	-0.260805	-0.136169	0.490102	-1.01832	1.30341	-0.252045	-0.280598	0.213853	-0.441264	-0.837077	0.29757	-0.831242	-0.270242	-0.977362	-0.0972738	-0.236492	0.450832	-0.2684	1.76332	0	30	0.0843	0.4211	0.04768	0.08297	0.07765	0.04198	0.01117	0.08049	0.3021	0.1428	-3.149e-19	1.375e-18	0.03312	0.04049	0.39379	-868.467	314.634	2939.26
TCGA-A8-A08C	IS1	-0.4196	-0.2717	-0.8487	-0.277	5.45852	0.0759806	-1.02818	-0.269189	0.248115	-0.136169	-0.0379632	0.446092	-0.258243	-0.252045	1.60704	1.01679	-0.441264	-0.837077	-0.436954	-0.831242	-0.270242	-0.539479	-0.0972738	1.22155	-0.886187	-0.2684	0.752006	0	881	0.07112	0.5015	0.07892	0.04528	0.1286	0.01709	0.02115	0.06059	0.1566	0.131	5.058e-18	8.406e-19	-4.1e-18	0.01591	0.302377	-1107.6	465.962	2470.92
TCGA-A8-A08T	IS1	-0.954	-0.056	-0.3844	-1.2386	6.10565	0.975021	-0.924537	-0.269189	-0.45822	-0.136169	1.14049	-1.49552	0.00129133	-0.252045	1.16258	0.388813	-0.441264	-0.837077	1.20262	-0.633983	0.383175	-1.2763	-0.0972738	0.148706	-0.505362	-0.2684	1.11632	1	3409	0.06699	0.495	0.09267	0.1435	0.0321	0.02278	0.02069	0.05324	0.1607	0.1452	2.005e-18	-9.282e-20	0.04584	0.03637	0.324112	-917.34	529.271	2705.51
TCGA-A8-A091	IS1	-1.0151	-0.1579	-0.3081	-0.9431	5.96275	-0.450032	0.381709	-0.269189	0.101445	-0.136169	-0.794363	-0.582164	0.694141	-0.252045	1.08926	-0.777759	1.0373	0.234703	-0.436954	-0.265789	-0.270242	0.298606	-0.0972738	0.390648	-0.729723	-0.2684	-0.885907	0	1004	0.1592	0.4552	2.284e-20	0.1076	0.06293	0.05511	0.008203	0.1844	0.2285	0.1203	2.322e-18	0	0.04568	0.02432	0.329337	-341.16	1191.34	2339.73
TCGA-A8-A093	IS1	-1.1923	-0.0397	-1.2483	-0.7393	5.06409	-0.450032	0.778311	-0.269189	0.617533	-0.136169	-0.564993	-1.12648	1.54692	-0.252045	0.861067	-0.658354	1.46547	-0.837077	3.51382	0.472828	-0.270242	-1.30067	2.19468	-0.603243	-1.47301	-0.2684	-0.798308	0	546	0.0962	0.4562	0.08502	0.1522	0.1815	0.03029	0.01188	0.09891	0.2326	0.1381	-8.5e-19	-1.566e-21	0.08278	0.06809	0.286323	-1424.51	463.237	2650.74
TCGA-A8-A099	IS1	-0.1058	-0.2042	-0.6192	-0.1499	5.30682	-0.450032	-0.027959	-0.269189	0.423304	-0.136169	-0.830093	-0.303972	0.890459	-0.252045	-0.277553	2.39985	1.58325	-0.706864	-0.436954	-0.619419	-0.270242	1.4843	-0.0972738	-0.879114	-0.383334	-0.2684	-0.116841	0	304	0.0847	0.5156	0.06467	0.1195	0.02756	0.00858	0.02231	0.08748	0.2127	0.1279	8.903e-18	0.0006054	4.176e-18	0.03276	0.317404	-798.747	161.013	3050.9
TCGA-A8-A09V	IS1	-1.2917	0.1938	-0.952	-0.4543	4.87767	0.0665175	-1.00034	-0.269189	-0.54907	-0.136169	-0.830093	-1.07969	1.51386	-0.252045	1.51557	0.479968	1.9598	-0.837077	1.44583	1.62404	-0.270242	-0.564538	8.3756	-1.55084	-1.62252	-0.2684	-0.885907	0	457	0.05633	0.4442	0.09307	0.2066	0.04522	0.008526	0.02382	0.04294	0.1106	0.08627	-1.304e-17	0.001804	0.03741	0.06505	0.272887	-1294.57	1113.48	2189.04
TCGA-A8-A09W	IS1	0.1426	-0.1775	-0.2539	0.4612	6.39736	-0.450032	0.460258	-0.213501	-0.0672341	-0.136169	-0.830093	-0.805144	0.913305	-0.252045	1.63301	-0.389205	-0.441264	-0.837077	-0.436954	-0.703854	0.0596049	-0.478689	-0.0972738	0.849258	-0.639256	-0.2684	0.117961	0	30	0.1676	0.4966	0.08645	0.1552	0.03597	0.05256	0.0039	0.1328	0.1421	0.1317	-1.164e-18	0.004108	-5.626e-18	0.03778	0.382132	-194.192	1931.65	-1515.67
TCGA-A8-A0AB	IS1	-2.3538	-0.0454	-1.5877	-2.1375	4.83188	-0.450032	0.350792	-0.269189	-0.54907	-0.136169	0.190127	-1.49552	-0.212139	-0.252045	1.56689	0.0445635	0.964258	-0.837077	0.788718	0.988225	-0.270242	0.460208	-0.0972738	-0.369191	-1.35394	-0.2684	-0.832352	0	518	0.0598	0.4821	0.01983	0.06583	0.08602	0.01204	0.02704	0.05928	0.2213	0.1245	-2.278e-19	1.889e-19	0.016	0.01433	0.265482	-1152.4	1303.34	1883.84
TCGA-AC-A2BK	IS1	-0.9139	-0.5237	-1.2903	-1.0505	4.06413	-0.450032	1.62416	1.23421	0.0458207	-0.136169	-0.830093	0.979931	0.427958	-0.252045	-1.04973	-0.811079	-0.441264	-0.664274	-0.436954	0.478367	2.51858	-1.53961	-0.0972738	1.53275	0.802009	-0.2684	-0.885907	0	2222	0.03496	0.5293	-2.14e-17	-4.386e-18	2.616e-18	0.005928	0.01327	0.0174	0.161	0.09271	0.04224	0.01585	0.02087	0.03048	0.17684	-1355.03	1879.56	-2904.99
TCGA-AC-A2FM	IS1	-0.9843	0.1483	-0.9411	-0.8519	5.01173	-0.450032	-0.976292	-0.269189	-0.54907	-0.136169	-0.830093	0.117421	-0.024174	1.30836	1.04511	0.149495	-0.441264	2.07486	-0.436954	-0.122312	-0.270242	1.01817	-0.0972738	-0.323945	0.023094	-0.2684	-0.321384	1	792	0.1884	0.4196	0.01512	0.09969	0.1607	0.0861	0.006321	0.2119	0.1806	0.1875	-2.051e-17	-8.449e-20	0.004722	0.02998	0.437989	-743.636	1162.66	960.432
TCGA-AC-A3QQ	IS1	-0.4778	0.1205	0.1654	-0.1472	6.17221	-0.092913	0.640074	-0.269189	-0.510354	-0.0644835	-0.527399	-0.341151	-0.51175	-0.252045	0.38321	1.43788	-0.441264	0.751668	-0.436954	0.405183	-0.270242	-0.68661	-0.0972738	1.43567	0.651957	-0.2684	0.0373865	0	734	0.09931	0.4125	0.1351	0.05907	0.2653	-3.399e-19	0.03162	0.07061	0.02132	0.05156	0.03468	0.00478	3.614e-18	0.03583	0.39499	-606.514	71.0953	2532.8
TCGA-AC-A3TN	IS1	-0.8286	-0.0203	-0.6828	-0.8563	4.84011	0.0525503	-1.11618	0.135644	-0.54907	-0.136169	-0.260116	-0.561712	-0.159037	-0.252045	0.779453	-0.805609	-0.441264	0.437502	-0.436954	2.05514	-0.270242	-0.142391	-0.0972738	0.338831	0.383349	-0.2684	-0.885907	0	456	0.1032	0.3184	0.06139	0.165	0.1231	0.07152	8.684e-21	0.1508	0.3543	0.1794	-8.946e-19	-1.737e-18	0	0.02487	0.311912	-1574.53	-619.783	1527.26
TCGA-AC-A3YJ	IS1	-0.7863	-0.394	-0.2872	-0.3738	7.09954	0.108451	-1.11618	-0.269189	0.224697	-0.136169	-0.830093	-1.22563	3.16847	-0.252045	-0.262026	1.55831	-0.441264	-0.690049	-0.436954	0.13897	-0.270242	-1.03491	-0.0972738	-0.591703	-0.57138	-0.2684	-0.8086	0	754	0.1111	0.4797	0.01766	0.04092	0.007292	0.071	1.282e-19	0.1137	0.1691	0.2369	1.226e-17	1.545e-20	6.348e-19	0.006718	0.420992	-759.721	-824.535	2503.74
TCGA-AC-A4ZE	IS1	-0.6434	0.0563	-0.4512	-0.5152	5.32586	-0.450032	-0.206404	-0.269189	-0.54907	-0.136169	-0.830093	-0.475112	-0.516306	-0.252045	1.09854	0.0188367	-0.441264	0.419925	-0.436954	0.966533	-0.270242	1.48619	-0.0972738	0.880166	-0.779602	-0.2684	-0.885907	0	890	0.2037	0.3431	0.06745	0.05245	0.5732	0.0749	0.005743	0.2784	8.509e-18	0.1053	0.05156	0.0008083	0.01872	0.04013	0.375752	-885.372	490.934	1688.9
TCGA-AC-A62V	IS1	-1.4125	-0.3033	-0.8746	-1.1163	5.53496	0.123933	-1.11618	-0.269189	-0.54907	-0.136169	1.6266	-1.30763	1.36918	-0.252045	0.324381	-0.641532	-0.441264	-0.837077	1.74278	-0.831242	-0.270242	-1.53961	-0.0972738	-0.701109	-0.905081	-0.2684	0.0865683	NA	NA	0.1323	0.3478	0.04321	0.05073	0.1651	0.1106	0	0.1733	0.4285	0.1643	-8.887e-20	1.014e-18	0.1517	0.01264	0.31554	-391.074	829.753	1452.03
TCGA-AC-A8OR	IS1	-1.3434	-0.454	-0.9734	-0.2938	6.0254	-0.228204	-0.928065	-0.269189	-0.38532	-0.136169	0.728962	-1.27712	1.61621	-0.252045	0.421639	0.179011	-0.441264	-0.837077	4.74513	-0.831242	-0.270242	-1.15981	0.187116	-0.600395	-1.57464	-0.2684	0.282809	0	40	0.05918	0.4693	0.0668	0.001539	0.002513	0.04422	-1.257e-19	0.06553	0.06125	0.23	1.243e-17	-2.702e-20	1.095e-18	0.04389	0.379984	-923.663	-592.188	2641.74
TCGA-AN-A03Y	IS1	-0.0892	-0.0899	0.0286	-0.1312	5.48438	-0.198944	-0.581009	-0.269189	-0.394684	-0.136169	-0.830093	1.23387	-0.33717	-0.252045	-0.00475038	-0.811079	0.583294	-0.837077	-0.436954	-0.482175	-0.270242	0.89157	-0.0972738	0.808644	0.876314	2.76767	1.28397	0	10	0.09021	0.49	0.03948	0.1335	0.09086	0.03915	0.002945	0.07952	0.14	0.1936	4.045e-18	0.002287	1.136e-18	0.02917	0.379578	-935.283	1083.98	1011.49
TCGA-AN-A04C	IS1	-0.2484	0.0137	-0.2308	-0.3036	5.58297	0.245679	-0.709684	-0.269189	-0.463551	0.0366981	-0.786062	0.0261575	0.660529	1.39054	-1.04973	0.310971	-0.441264	0.588436	-0.436954	-0.19241	-0.270242	0.877187	-0.0972738	0.535989	0.770426	-0.2684	-0.675545	0	54	0.1304	0.4198	-6.531e-18	0.07944	0.04299	0.07444	0.003756	0.1149	0.144	0.1699	-2.951e-17	0.005919	-7.184e-19	0.01699	0.410794	-719.15	1173.95	-887.497
TCGA-AN-A04D	IS1	-1.5199	-0.4181	-1.542	-1.1574	3.85613	-0.450032	-0.257811	-0.269189	-0.54907	0.252457	0.437979	-0.787267	0.586125	-0.252045	-0.851593	0.833397	-0.441264	-0.160919	2.9333	0.738377	-0.270242	-1.40791	-0.0972738	-0.540099	2.31385	-0.2684	-0.885907	0	52	0.07518	0.4974	0.0258	0.05677	0.01493	0.04225	0.01421	0.08227	0.05287	0.1749	7.661e-18	0.01922	2.098e-18	0.005518	0.274093	-1145.74	1651.79	-1282.02
TCGA-AN-A0AK	IS1	0.0248	-0.4569	-0.4043	-0.5159	5.89144	-0.450032	-0.128858	-0.269189	-0.54907	-0.136169	0.202027	-0.282749	1.49503	-0.252045	-1.00316	-0.638528	-0.379499	0.240984	-0.436954	-0.14051	-0.270242	-0.100367	-0.0972738	-0.364995	-0.655696	-0.2684	0.272901	0	224	0.04072	0.5427	0.04204	0.009286	0.01669	0.02295	0.01557	0.03793	0.2086	0.2227	-2.25e-17	0.001407	2.023e-17	1.14e-18	0.295703	-1504.09	1496.35	-256.976
TCGA-AN-A0AR	IS1	-1.1012	-0.0481	-0.8907	-1.4938	5.40944	0.219558	-0.214577	-0.269189	7.92469	-0.136169	-0.417439	-0.792997	0.303809	-0.252045	-0.819049	-0.236234	-0.441264	0.241719	-0.436954	-0.190017	-0.270242	-0.86489	-0.0972738	-0.643147	0.508576	-0.2684	0.2104	0	10	0.05431	0.5384	0.007494	0.003391	0.02789	0.0351	0.0148	0.04468	0.1527	0.2243	-1.321e-17	0.00544	-1.288e-18	0.02075	0.256963	-2537.99	950.383	-1356.37
TCGA-AN-A0FK	IS1	-0.365	-0.2862	-0.829	0.1186	5.20973	-0.450032	-0.00450248	-0.269189	-0.54907	-0.136169	1.50289	-0.283111	0.678882	-0.252045	-0.71421	-0.811079	-0.441264	-0.0182815	-0.436954	0.197348	-0.270242	-1.53961	-0.0972738	-0.520779	-0.545951	-0.2684	1.01372	0	213	0.1437	0.4893	0.07198	0.1119	0.03406	0.04901	0.01165	0.1367	0.1576	0.1125	1.653e-17	-1.483e-19	0.07234	0.02321	0.338836	-582.234	763.864	1047.75
TCGA-AN-A0FT	IS1	-0.4859	-0.0495	-0.2854	-0.2001	6.31462	-0.450032	-0.93946	-0.269189	-0.54907	-0.136169	-0.707502	0.465992	1.10119	1.10994	-0.528147	0.004515	-0.391654	2.92839	-0.436954	-0.217236	-0.270242	-0.0388949	-0.0972738	0.249532	-0.0962144	-0.2684	-0.885907	0	214	0.2702	0.3523	0.1247	0.2418	0.0578	0.1078	0.01541	0.3389	0.1756	0.1252	-3.154e-18	0.003386	0.03432	0.07032	0.431791	-327.022	-93.2582	1891.64
TCGA-AN-A0FZ	IS1	-1.1755	0.1021	-1.2342	-0.528	4.8437	-0.450032	-0.355029	-0.269189	-0.54907	-0.136169	2.02891	-1.08836	1.12984	-0.252045	-0.242939	-0.811079	-0.14353	-0.837077	-0.436954	0.146792	-0.270242	-1.53961	-0.0972738	-0.982348	-0.866352	-0.266694	-0.639615	0	10	0.1568	0.4674	3.724e-18	0.07633	0.09215	0.07938	0.00997	0.14	0.3	0.07779	-2.956e-19	-1.612e-19	0.03259	0.04768	0.303601	-167.141	484.165	1237.39
TCGA-AN-A0XT	IS1	-0.6733	0.0687	-0.7187	-0.3506	4.37022	1.43659	-1.06718	-0.269189	-0.54907	-0.136169	-0.830093	-0.0907562	-0.576043	-0.252045	2.6235	1.0697	-0.441264	1.11989	-0.436954	1.0031	-0.270242	-0.409195	-0.0972738	0.00827552	-0.0769442	-0.2684	-0.579752	0	10	0.2896	0.4508	0.07848	0.1617	0.09879	0.07525	0.0131	0.3878	0.001986	0.113	0.001442	0.01227	0.04156	0.0574	0.316573	-1085.07	-190.916	-1063.48
TCGA-AO-A03N	IS1	-0.4096	0.0453	-1.0856	-0.3849	3.79507	-0.450032	-0.347287	-0.269189	-0.54907	-0.136169	1.8154	-0.675182	0.0454797	-0.252045	-0.224508	-0.811079	-0.441264	-0.677002	-0.436954	-0.0365562	-0.270242	-1.53961	-0.0972738	-0.904455	1.31331	4.96257	-0.572618	0	2031	0.1937	0.4845	0.07469	0.1354	0.02681	0.04503	0.006299	0.2211	0.2118	0.08142	-4.251e-19	1.65e-20	0.02205	0.06106	0.313433	-278.043	354.444	414.4
TCGA-AO-A0J7	IS1	-1.1023	-0.0616	-1.3206	-1.317	4.87009	-0.450032	-0.363267	-0.269189	1.38727	-0.136169	-0.214807	0.00680706	0.73695	-0.252045	0.306499	-0.811079	-0.441264	0.617564	-0.436954	-0.255513	-0.270242	0.0912536	-0.0972738	-0.894199	0.151323	-0.2684	-0.615022	0	618	0.05205	0.5653	0.04571	0.05781	0.0174	0.02382	0.01114	0.04897	0.1408	0.1863	-3.485e-17	-2.23e-19	2.32e-17	0.01524	0.233983	-1482.93	950.972	1928.78
TCGA-AO-A0JI	IS1	-0.5489	-0.0461	-0.5972	0.2916	4.8017	0.921302	-0.564327	-0.269189	-0.161018	-0.136169	-0.830093	-0.257233	-2.23111	-0.252045	7.6098	-0.726124	-0.441264	-0.211449	-0.436954	-0.460865	-0.270242	-0.122085	-0.0972738	0.415909	-1.62252	-0.2684	-0.734747	0	1528	0.08572	0.5803	0.04658	0.04408	0.04932	0.02986	0.01523	0.08742	0.007954	0.1703	0.02133	0.003666	2.77e-17	0.02125	0.231674	-859.136	1282.83	-219.694
TCGA-AO-A125	IS1	-1.3328	-0.4482	-1.7877	-0.57	3.67922	-0.450032	-0.618618	2.22064	-0.54907	-0.136169	-0.603944	-1.49552	1.12329	-0.252045	-0.394044	1.54756	-0.441264	1.61047	1.53601	-0.831242	-0.270242	-0.955849	-0.0972738	-1.33515	4.14768	-0.2684	-0.885907	0	3456	0.1019	0.4744	0.001081	-2.509e-19	0.00969	0.03135	0.009358	0.09517	0.09461	0.1519	9.927e-18	0.0001784	-3.76e-17	0.01042	0.320337	-1944.76	488.983	1573.08
TCGA-AO-A12F	IS1	-1.8303	0.2662	-0.8141	-1.5664	5.7024	-0.450032	0.327644	1.82431	-0.54907	-0.136169	0.24542	-1.49552	1.10043	-0.252045	0.507858	0.11446	-0.392515	0.455399	-0.436954	-0.435239	-0.270242	-0.87494	-0.0972738	-1.10413	0.404715	-0.2684	-0.885907	0	1842	0.2717	0.4033	0.03034	0.1116	0.3658	0.1068	0.02393	0.3144	0.1057	0.06641	0.002827	0.008117	0.08779	0.01683	0.375572	-952.917	1471.33	-3102.62
TCGA-AO-A12H	IS1	-0.9557	-0.1538	-0.9414	0.4648	6.09066	0.703534	-1.11618	-0.223899	-0.54907	-0.136169	-0.830093	-1.46714	3.33472	-0.252045	1.07078	-0.811079	1.21986	0.640144	-0.436954	-0.831242	-0.270242	-1.07268	-0.0972738	-0.902876	-1.03243	-0.2684	-0.885907	0	1234	0.1493	0.5669	0.06767	0.05323	0.00918	0.06313	0.007723	0.1602	0.0668	0.2182	-2.302e-17	0.0005539	1.727e-18	0.01544	0.318146	-1151.18	49.5292	2274.74
TCGA-AO-A1KP	IS1	-0.6937	-0.0218	-1.4892	-0.2069	3.09743	0.426377	0.0758606	4.39153	0.0848906	-0.136169	0.468194	-1.49552	-2.33749	-0.252045	0.516623	0.736632	1.1609	-0.837077	-0.436954	-0.831242	-0.270242	0.870022	-0.0972738	1.52393	1.20878	-0.2684	-0.885907	0	2953	0.01602	0.5958	0.1291	0.1042	0.01832	1.565e-18	0.02082	0.02126	0.01495	0.1149	1.443e-17	0.002449	1.845e-17	0.0332	0.203158	-900.078	1264.62	350.157
TCGA-AQ-A04H	IS1	-0.6766	-0.1077	-0.6414	-0.902	5.54565	-0.450032	-0.311303	-0.269189	-0.54907	-0.136169	1.41791	0.20144	0.0460019	-0.252045	0.145655	-0.811079	-0.441264	-0.837077	1.51585	-0.489987	-0.270242	-0.383292	-0.0972738	-0.660267	-0.470024	-0.2684	-0.42766	0	754	0.2081	0.5042	0.004208	0.08404	0.04968	0.09526	0.009514	0.2184	0.09673	0.1012	-2.566e-19	0.005887	0.02144	0.02694	0.313974	-163.795	707.366	986.738
TCGA-AQ-A54N	IS1	-0.1321	-0.5078	-1.0391	0.3655	4.68405	2.25604	-1.11618	-0.153345	-0.54907	0.524684	-0.402331	-0.372065	-1.80343	-0.252045	0.878118	0.49467	0.00212584	-0.479686	-0.436954	0.089852	-0.270242	-1.53961	-0.0972738	2.54919	5.46242	-0.2684	-0.7197	0	78	0.01056	0.4677	0.02495	0.03517	0.02407	0.01161	0.01594	0.01152	0.08952	0.1884	-1.138e-19	0.007948	3.077e-18	0.0206	0.275166	-1779.83	415.962	-1474.67
TCGA-AQ-A54O	IS1	-0.2437	-0.1835	-0.2313	0.2891	5.50566	-0.450032	0.576846	-0.269189	-0.498064	-0.136169	1.26649	-0.615821	-0.6405	-0.252045	-0.749669	-0.811079	-0.441264	0.506302	-0.436954	-0.313616	-0.270242	-0.9464	-0.0972738	0.325935	1.72804	-0.2684	0.883067	NA	NA	0.01717	0.3965	0.1295	0.1067	0.02156	0.02934	0	0.01527	0.2154	0.149	-9.563e-19	2.692e-18	-3.475e-19	0.0128	0.309639	-179.114	-527.28	733.859
TCGA-AR-A0TP	IS1	-2.0518	0.1056	-1.4464	-1.4452	4.78284	0.169714	-1.11618	-0.269189	-0.54907	8.6813	4.3712	-1.49552	-0.693479	-0.252045	-0.671314	-0.811079	-0.441264	-0.837077	2.03586	-0.831242	-0.270242	-1.49252	-0.0972738	-1.34762	-0.905105	-0.2684	0.165993	NA	NA	0.05893	0.4521	0.02445	0.1638	0.009533	0.02058	0.01557	0.04192	4.152e-05	0.1313	-3.299e-18	0.008312	0.02534	0.04037	0.28546	-626.834	441.902	-1642.49
TCGA-AR-A0TR	IS1	-0.9402	-0.6587	-0.4778	-0.7156	4.43402	0.0352289	2.20554	-0.269189	-0.339803	-0.136169	-0.830093	-0.207366	-0.565581	-0.252045	1.17633	0.192796	-0.441264	-0.0523872	-0.436954	-0.831242	-0.270242	-0.258464	-0.0972738	0.528782	-0.730118	-0.2684	3.62155	1	160	0.04043	0.4525	0.08782	1.068e-18	0.01978	0.01496	0.02281	0.04179	0.09343	0.1802	-1.431e-18	4.718e-19	-2.938e-17	0.002994	0.281951	-2019.99	253.169	2540.22
TCGA-AR-A0TY	IS1	-1.3036	-0.0765	-0.7156	-1.1229	5.56755	2.78212	-0.596565	-0.269189	-0.54907	-0.136169	1.0897	-1.16798	-0.408706	-0.0450072	-0.00957122	1.35361	-0.441264	-0.837077	-0.436954	-0.453614	-0.270242	0.558853	-0.0972738	-0.380377	-0.949642	-0.2684	0.0141408	1	1699	0.1535	0.582	0.05525	0.009191	0.01661	0.07139	0.008569	0.1568	0.1183	0.1502	5.91e-18	0.003016	5.924e-19	0.05328	0.301484	-1340.59	1469.68	189.588
TCGA-AR-A1AH	IS1	-0.9408	-0.0824	-1.2139	-0.9758	4.67439	-0.450032	2.66367	1.17388	-0.54907	-0.136169	1.01487	-1.12614	-0.362419	3.34413	-1.04973	0.196707	0.239609	-0.837077	0.307083	0.442985	-0.270242	-0.300948	-0.0972738	-1.12046	-1.2252	-0.2684	-0.553342	0	3807	0.09533	0.5305	0.06482	0.04415	0.03818	0.03709	0.01541	0.1158	0.1487	0.1331	-7.013e-18	0.004665	2.671e-18	0.01424	0.297955	-2371.02	1896.79	-3400.53
TCGA-AR-A1AS	IS1	-1.9379	-0.1274	-1.3549	-1.383	6.38417	-0.109601	-1.00835	-0.269189	-0.54907	-0.136169	1.6987	-1.49552	2.09922	2.80704	-0.965812	-0.811079	0.700845	-0.837077	1.04997	-0.831242	-0.270242	-1.32376	1.45804	-1.63369	-0.880972	-0.2684	-0.885907	0	1150	0.04585	0.4826	0.008445	0.06371	0.02631	0.02437	0.01149	0.03602	0.2441	0.127	-1.735e-19	5.287e-19	-1.469e-19	0.0183	0.380245	-1014.08	907.109	2382.81
TCGA-AR-A24K	IS1	-1.2183	-0.1905	-1.4025	-1.082	4.65067	-0.450032	1.29662	-0.019469	-0.0349875	-0.136169	-0.830093	-1.0849	1.50925	0.936684	-1.04973	0.358437	-0.181552	-0.837077	-0.436954	0.332067	-0.270242	-0.474366	-0.0972738	0.466553	0.200224	-0.2684	-0.645214	0	1548	0.02845	0.5508	0.06836	0.05382	0.0325	-3.036e-19	0.01465	0.02309	0.1063	0.1377	-1.417e-17	7.802e-22	8.26e-18	0.03102	0.245075	-1052	1766.98	631.365
TCGA-AR-A2LE	IS1	-0.4202	0.0521	-0.3482	-0.601	5.03438	-0.450032	0.420441	-0.269189	3.89643	-0.136169	-0.830093	1.07117	0.0670809	-0.252045	0.0583565	-0.422963	-0.441264	-0.837077	0.290103	-0.200155	-0.270242	0.9604	-0.0972738	-0.291394	-1.27956	-0.2684	-0.885907	NA	NA	0.1911	0.483	0.07513	0.07379	0.04936	0.05576	0.01672	0.2093	0.07368	0.1113	-1.395e-17	0.0002014	5.183e-19	0.04026	0.364866	-1264.19	418.058	2289.82
TCGA-B6-A0I8	IS1	-1.5195	-0.0846	-1.2367	-0.9587	5.08465	-0.450032	0.981317	-0.139343	-0.54907	-0.136169	-0.315608	-0.670391	2.12095	-0.252045	-0.0197233	-0.435548	1.07712	-0.837077	0.489907	1.21323	-0.270242	-1.53961	-0.0972738	-0.798436	-1.21812	-0.2684	-0.885907	1	749	0.137	0.4822	0.08575	0.1074	0.05106	0.04878	0.01576	0.1393	0.144	0.1623	6.933e-18	1.18e-19	0.02952	0.0596	0.332104	-1424.9	417.979	1930.66
TCGA-B6-A0IA	IS1	-1.4385	-0.5698	-1.6456	-0.4341	4.49327	0.246706	-1.11007	5.71008	-0.54907	-0.136169	2.67055	-1.49552	-0.787189	-0.252045	-0.933403	-0.811079	-0.441264	-0.837077	3.13234	-0.831242	-0.270242	-1.53961	1.61229	-1.69506	0.409371	6.06055	0.153606	NA	NA	0.01777	0.596	0.02738	0.0121	0.01391	0.02011	0.007427	0.02473	0.05234	0.2069	2.136e-17	0.01068	-3.073e-18	0.01866	0.266679	-1305.09	804.438	1771.78
TCGA-B6-A0IB	IS1	-1.0972	-0.1646	-1.4844	-0.3599	3.44997	-0.450032	-0.704224	-0.269189	-0.54907	-0.136169	0.874145	-0.622531	0.0952037	-0.252045	-0.17788	-0.502759	-0.441264	2.29131	-0.436954	0.602827	-0.270242	-0.703369	-0.0972738	-0.168401	-0.817476	-0.2684	1.20927	1	3941	0.08636	0.4411	0.08903	0.07763	0.1935	0.05479	0.005176	0.09697	0.143	0.1927	-5.408e-18	0.0007394	-1.079e-17	0.05086	0.22805	-926.93	1040.75	2054.18
TCGA-B6-A0IC	IS1	-1.4701	-0.6727	-1.6624	-0.8728	5.11007	0.219475	-1.11618	-0.269189	-0.277388	-0.136169	-0.0105747	-1.49552	0.31602	-0.252045	1.75819	4.25123	-0.441264	0.317054	2.20307	-0.831242	-0.270242	0.510712	0.372585	-1.03063	-1.29735	-0.2684	-0.861943	1	1542	0.03262	0.5145	0.01098	-4.17e-19	0.01033	0.01708	0.01257	0.03172	0.04547	0.2189	-5.204e-18	0.00102	6.161e-17	2.273e-18	0.238035	-1860.97	284.857	1664.6
TCGA-B6-A0IE	IS1	-1.0856	0.1117	-0.533	-0.4679	4.15151	-0.450032	1.32891	-0.269189	-0.048315	-0.136169	-0.830093	-0.370001	-1.61492	-0.252045	0.214788	0.247843	0.342063	-0.837077	-0.436954	7.55193	-0.270242	-1.03502	-0.0972738	0.475862	-1.62252	-0.2684	0.687372	1	1993	0.1179	0.4519	0.06141	0.1928	0.07418	0.07816	0.0007236	0.1196	0.1917	0.1855	2.96e-18	0.001142	8.838e-18	0.03674	0.338919	-282.642	669.485	-1509
TCGA-B6-A0IM	IS1	-0.3415	-0.0042	-0.775	0.0961	5.46207	-0.450032	-1.00425	-0.269189	-0.54907	-0.136169	1.72648	-0.573548	0.943832	-0.252045	-0.63268	-0.811079	-0.22148	-0.837077	0.0696348	-0.831242	-0.270242	-0.489523	-0.0972738	-0.324624	-0.437863	-0.2684	-0.591974	1	3873	0.1293	0.4407	0.02823	0.07907	0.2188	0.03684	0.01032	0.1157	0.1347	0.1554	-3.704e-19	4.904e-19	0.07271	0.02738	0.332779	-979.444	1490.81	1128.52
TCGA-B6-A0RM	IS1	-1.056	-0.2523	-0.8384	-0.7855	4.69919	1.77808	-1.11618	0.0898123	-0.247193	-0.136169	-0.830093	-1.2884	-0.0491014	-0.252045	3.61174	0.357894	-0.441264	-0.151046	-0.436954	-0.33836	-0.270242	-0.316862	-0.0972738	0.779904	-1.17256	-0.2684	-0.487266	1	2373	0.03484	0.4206	0.03981	0.07429	0.07749	0.0247	0.2749	0.04749	0.03865	0.213	-1.445e-17	0.7022	-4.414e-17	0.01768	0.288248	-1175.16	507.754	139.988
TCGA-B6-A0RN	IS1	-1.1891	-0.0795	-0.7838	-0.9889	4.58131	-0.450032	0.34775	-0.0797762	0.024023	-0.136169	-0.830093	-1.05724	0.208142	-0.252045	0.455336	-0.811079	-0.441264	1.64512	-0.436954	0.228557	-0.270242	0.783154	-0.0972738	0.0110474	0.675563	-0.2684	-0.681787	NA	NA	0.06218	0.4889	0.143	0.2062	0.1341	0.01771	0.01176	0.06257	0.2001	0.1558	-1.082e-18	-6.695e-19	0.03082	0.05051	0.27752	-877.01	-171.44	1976.07
TCGA-B6-A0WV	IS1	-1.0814	0.0006	-1.812	-0.2361	3.57593	-0.450032	-0.176526	-0.269189	0.988116	-0.136169	-0.307508	0.0568452	0.645008	-0.252045	0.209767	-0.566181	-0.441264	-0.837077	-0.436954	0.429892	-0.270242	-0.931973	-0.0972738	1.52286	-0.665177	-0.2684	-0.885907	1	2417	0.04165	0.591	0.04506	0.04644	0.06626	0.0181	0.01101	0.03473	0.1214	0.2104	3.836e-17	1.357e-18	-1.067e-17	0.01534	0.237338	-590.885	1501.22	547.871
TCGA-B6-A0X0	IS1	-0.7719	-0.068	-1.0298	-0.9629	3.94285	0.0301437	-0.972206	-0.269189	0.304586	5.43744	0.756734	0.679195	-1.47844	-0.252045	1.22039	1.35551	-0.441264	-0.837077	-0.436954	-0.831242	-0.270242	-1.09083	-0.0972738	2.15717	0.779257	-0.2684	-0.868173	1	3945	0.06293	0.4599	0.04818	0.03178	0.01891	0.03293	0.005723	0.06446	0.1545	0.1663	4.664e-18	0	1.566e-18	0.07663	0.29961	-960.156	346.83	1544.04
TCGA-B6-A0X5	IS1	-0.991	-0.6069	-1.3929	-0.9014	4.57464	2.74361	-1.01006	-0.17888	-0.54907	-0.136169	-0.830093	-1.28983	2.23088	-0.252045	1.53776	-0.674745	-0.441264	-0.837077	-0.436954	-0.653849	-0.270242	-1.24212	-0.0972738	0.519843	-1.04633	-0.2684	-0.885907	1	2097	0.02049	0.4783	0.01715	0.1456	0.005118	0.0026	0.009889	0.03219	0.08533	0.1901	0.004249	0.01287	9.52e-18	0.03321	0.248963	-1807.71	1192.93	-211.304
TCGA-B6-A1KC	IS1	-1.1928	-0.3966	-1.1074	-0.3504	5.75782	-0.239336	-0.970751	-0.269189	-0.472687	-0.136169	0.764149	-1.19013	1.37834	-0.252045	1.36731	0.899527	-0.441264	-0.837077	-0.383378	-0.831242	-0.270242	-1.22178	-0.0972738	-0.360506	-0.938357	-0.2684	-0.608255	0	1326	0.1156	0.5983	0.01577	0.05487	0.005698	0.02854	0.01197	0.09793	0.03869	0.1474	5.841e-19	0.00725	-5.428e-18	0.03603	0.277868	-920.968	2042.31	-2302.83
TCGA-B6-A1KF	IS1	-2.0662	0.0116	-1.9433	-1.7841	3.4528	0.725453	-0.747897	-0.269189	-0.54907	-0.136169	3.17225	-1.35789	-1.46727	0.909215	-1.04973	1.31104	-0.441264	-0.837077	5.39919	-0.710196	-0.270242	0.237414	-0.0972738	-1.38856	-0.575752	-0.2684	-0.217613	0	3088	0.154	0.5254	-1.165e-17	0.1367	0.008933	0.04203	0.01036	0.1599	0.1177	0.09898	-2.229e-17	0.01306	0.03301	0.01006	0.302513	-491.198	945.132	3198.35
TCGA-B6-A1KI	IS1	-0.9026	-0.0008	-1.1061	-0.5787	3.61428	-0.450032	0.260418	-0.269189	-0.54907	-0.136169	0.430004	-0.254158	0.658454	-0.252045	0.877982	-0.811079	0.74689	-0.507083	-0.436954	0.451891	-0.270242	-1.18867	-0.0972738	-0.761658	0.26024	-0.2684	-0.885907	0	2236	0.3285	0.4589	6.102e-19	0.1576	0.4367	0.0997	0.02977	0.4166	0.1077	0.1191	0.04143	0.005529	0.06232	0.03295	0.323096	-985.899	-69.4494	1335.79
TCGA-B6-A2IU	IS1	-0.9298	-0.0335	-0.9662	-0.3024	4.56626	-0.450032	0.064316	-0.269189	0.843569	-0.136169	-0.830093	0.22946	0.128885	-0.252045	1.01399	-0.448801	-0.441264	-0.837077	-0.405926	0.561932	-0.270242	-0.267727	-0.0972738	1.14985	-0.357543	-0.2684	-0.700259	NA	NA	0.1237	0.3936	0.01621	0.105	0.143	0.04546	0.01214	0.1484	0.1535	0.08233	-9.027e-18	0.003393	-4.56e-18	0.03737	0.295701	-1624.57	842.145	2568.71
TCGA-B6-A402	IS1	-0.3338	-0.1472	-0.9229	-0.2206	5.06605	-0.450032	-0.764744	-0.269189	-0.54907	-0.136169	4.0638	-0.749523	-0.722025	0.674027	-1.04973	-0.811079	-0.441264	-0.837077	0.149295	0.43298	-0.270242	-1.53961	0.964638	-1.23291	-0.886226	-0.2684	-0.567743	0	2281	0.02843	0.4624	0.107	0.147	0.01163	0.01549	0.03306	0.03732	0.1185	0.1758	-9.131e-20	0.01495	5.537e-18	0.02744	0.288668	-849.703	74.7321	2094.78
TCGA-BH-A0BS	IS1	-0.9325	-0.0372	-1.3244	-0.441	4.83165	-0.387162	-1.08695	-0.269189	1.52962	-0.136169	0.439518	0.582629	-0.172675	-0.252045	1.9723	1.3179	-0.441264	-0.837077	-0.436954	-0.831242	-0.270242	-1.00767	-0.0972738	0.750212	-1.46276	-0.2684	-0.885907	0	2612	0.1433	0.5652	0.03267	0.03699	0.08808	0.03873	0.01693	0.125	0.06693	0.1574	0.007154	0.002921	2.014e-17	0.02433	0.38034	-872.535	839.486	1869.48
TCGA-BH-A0E0	IS1	-1.4288	-0.1037	-0.4103	-1.5668	4.99411	-0.450032	-0.547786	3.80759	3.67631	-0.136169	-0.616028	-1.49552	-0.0638039	-0.252045	-0.781614	-0.577156	-0.412508	1.70649	-0.436954	-0.626146	-0.270242	0.032457	-0.0972738	-1.25109	1.50038	-0.2684	3.11186	0	134	0.07654	0.4787	9.035e-19	0.03648	0.148	0.0425	0.01055	0.09555	0.1164	0.1659	1.024e-17	0.01386	7.784e-18	0.02383	0.344754	-1786.05	693.317	1987.66
TCGA-BH-A0E7	IS1	-1.1613	-0.2697	-1.3879	-0.5879	5.24034	4.03369	-1.11618	-0.176036	-0.54907	-0.136169	0.0162663	-1.42364	-0.31155	-0.252045	4.19682	0.323274	-0.441264	-0.837077	-0.436954	-0.831242	-0.270242	-0.174666	-0.0972738	-0.779659	-1.62252	-0.2684	-0.70298	0	1363	0.1109	0.5077	0.01239	0.07464	0.03032	0.0367	0.01085	0.08217	0.1769	0.167	2.123e-17	0.001446	7.137e-20	0.02681	0.322587	-876.202	779.654	929.123
TCGA-BH-A0H0	IS1	-0.424	-0.3766	-0.7271	-0.7754	5.02958	-0.450032	-0.832771	-0.269189	-0.525292	-0.136169	-0.830093	0.0879559	0.208711	-0.252045	1.0457	0.930675	-0.441264	-0.522918	-0.436954	0.714756	-0.263573	0.688764	-0.0972738	-0.238977	0.326197	-0.2684	-0.15636	0	461	0.1035	0.4611	0.02222	0.01072	0.241	0.03161	0.0173	0.1081	0.04812	0.1661	-2.69e-18	0.006611	-1.427e-17	0.0005864	0.288358	-1099.71	1073.92	2766.47
TCGA-BH-A0H6	IS1	-0.9152	0.1278	-0.9483	-0.291	5.00711	-0.450032	-0.753293	-0.269189	-0.448115	-0.136169	-0.670894	-0.501071	1.44287	-0.252045	1.21412	1.75722	-0.441264	0.373898	-0.436954	-0.588372	-0.270242	-0.750301	-0.0972738	0.0254118	-0.0790696	-0.2684	-0.885907	0	747	0.09824	0.426	0.08971	0.1299	0.2373	0.0434	0.01915	0.09012	0.2136	0.1281	-7.633e-19	1.849e-19	0.05058	0.05902	0.36677	-555.724	340.554	1101.19
TCGA-BH-A0H9	IS1	-0.9645	0.1036	-0.726	-1.1236	4.96114	0.957469	-0.819275	-0.269189	-0.333431	-0.136169	0.0887091	-0.170867	0.330366	-0.252045	0.394969	0.229552	-0.441264	-0.837077	-0.436954	-0.785129	-0.270242	0.149316	-0.0972738	1.39314	-0.987435	-0.2684	-0.700898	0	1247	0.08397	0.472	0.02455	0.08647	0.4547	0.04067	0.01302	0.08092	0.08224	0.1494	6.702e-05	0	8.569e-19	0.04372	0.357244	-1019.56	882.633	1576.3
TCGA-BH-A0HL	IS1	-2.0171	-0.4887	-1.9947	-0.6018	3.66397	1.72948	-1.11618	-0.0325326	-0.54907	6.37357	2.34418	-1.49552	-0.0497145	-0.252045	-0.306244	-0.811079	-0.441264	-0.690126	4.16134	-0.418162	-0.270242	-0.171748	-0.0972738	-1.47167	-1.52931	-0.2684	-0.250721	0	72	0.0741	0.4796	0.004521	0.03148	0.004258	0.03243	0.002088	0.06331	0.1206	0.245	0.01831	0.00644	5.801e-19	0.01572	0.164237	-1109.3	1433.71	455.469
TCGA-BH-A0HN	IS1	-0.9979	-0.7434	-1.2724	0.0785	5.91518	4.24925	-1.11618	-0.0914642	0.67795	-0.136169	-0.830093	-1.16939	1.32754	-0.173071	-0.442464	2.30526	0.816989	-0.837077	5.12545	-0.831242	-0.270242	-0.190639	-0.0972738	0.0141435	-1.2933	-0.2684	-0.80538	0	516	0.06514	0.4255	0.01289	0.03748	0.006483	0.03761	0.002257	0.06249	0.206	0.198	-2.011e-18	-9.768e-21	9.273e-18	1.048e-18	0.32745	-1313.87	-282.541	2277.39
TCGA-BH-A0HU	IS1	-0.0011	-0.0583	-0.6082	-0.1999	4.7816	-0.450032	-0.524121	-0.269189	-0.340156	-0.136169	-0.308822	0.396795	0.0547524	-0.252045	-0.667384	-0.24484	-0.441264	1.07685	-0.436954	0.0699423	-0.270242	-0.538395	-0.0972738	1.40263	1.0107	-0.2684	0.9295	0	392	0.07482	0.4609	0.05852	0.05379	0.06359	0.04831	0.008249	0.06378	0.14	0.1869	-3.225e-17	-1.299e-19	-7.753e-18	0.03017	0.284578	-716.632	1258.5	-161.228
TCGA-BH-A0W3	IS1	-0.6641	-0.2861	-0.8982	0.5069	5.34247	-0.364054	-1.02809	-0.269189	0.591309	-0.136169	-0.830093	-0.483862	0.838527	-0.252045	2.30464	0.472602	0.383314	-0.276908	-0.436954	-0.831242	-0.270242	0.217259	-0.0972738	-0.11421	-0.649949	-0.2684	-0.805275	0	728	0.04642	0.391	0.05054	0.04085	0.02984	0.01467	0.01592	0.04913	0.1044	0.1541	0.01105	0.003415	4.347e-18	0.01557	0.300562	-1447.53	1437.76	702.745
TCGA-BH-A18G	IS1	-0.1922	0.0116	-0.6075	-0.0232	4.81067	-0.450032	-1.05467	3.39798	-0.54907	-0.136169	-0.830093	-0.650236	0.555864	-0.252045	-1.04973	5.86355	-0.441264	-0.700002	6.51932	-0.831242	-0.270242	-1.01836	-0.0972738	2.42065	-0.872092	-0.2684	-0.885907	0	149	0.03273	0.5177	0.06548	0.03291	0.04095	0.01846	0.003106	0.02144	0.166	0.1414	-1.693e-19	-1.659e-19	0.03686	0.0133	0.357589	-1216.12	678.14	2727.84
TCGA-BH-A18N	IS1	-0.97	-0.22	-1.1233	-0.4789	5.5626	-0.422495	-0.901702	-0.269189	-0.47004	-0.136169	0.566295	-1.38783	2.92001	-0.252045	-0.502402	-0.361092	-0.441264	-0.837077	0.594906	-0.831242	-0.270242	-0.826576	-0.0972738	-0.881306	-1.44885	-0.2684	-0.0653538	1	1148	0.167	0.5119	0.05492	0.07379	0.04649	0.0596	0.007725	0.1453	0.1585	0.1885	1.24e-17	0.002935	0.01936	0.008871	0.424247	-559.526	700.229	-946.764
TCGA-BH-A18S	IS1	-1.169	-0.3093	-0.8589	-0.5243	5.75663	-0.0475853	-1.11618	-0.269189	-0.54907	-0.136169	-0.771922	-1.27752	2.61959	-0.252045	0.597996	-0.798492	-0.441264	-0.837077	0.67269	-0.831242	0.95115	-0.083825	-0.0972738	0.239114	-1.11929	-0.2684	-0.818263	1	2009	0.07367	0.5429	0.044	0.05324	0.02663	0.02941	0.01823	0.06695	0.06457	0.1912	-6.164e-18	3.124e-18	1.259e-18	-2.369e-18	0.333343	-1474.37	-438.239	3051.01
TCGA-BH-A1EN	IS1	-1.372	-0.1391	-1.1777	-1.1834	6.01585	-0.450032	-0.849245	0.698131	-0.469799	1.10337	-0.830093	-1.49552	2.08084	-0.252045	0.697577	0.761693	-0.441264	-0.837077	-0.436954	-0.79297	1.53808	-0.223503	-0.0972738	0.831087	-1.15519	-0.2684	-0.885907	1	2127	0.1409	0.4903	0.05697	0.1547	0.03382	0.0539	0.007497	0.1276	0.215	0.1864	1.516e-17	0	0.02429	0.01252	0.333177	-1792.88	342.859	3378.04
TCGA-BH-A1FL	IS1	-0.7769	-0.0318	-0.3704	-0.8413	5.14402	-0.450032	1.01942	-0.269189	-0.241721	-0.136169	-0.830093	-0.369004	-0.4098	-0.252045	1.30899	-0.578915	-0.441264	0.587783	-0.436954	0.282726	-0.270242	0.315542	-0.0972738	-0.0111569	1.25182	-0.2684	-0.885907	1	1673	0.0981	0.4394	0.05811	0.1591	0.1533	0.03043	0.01172	0.09932	0.1302	0.1489	-2.38e-17	-4.32e-20	-2.833e-18	0.03107	0.325542	-822.218	406.959	2638.67
TCGA-BH-A1FM	IS1	-0.9934	0.0155	-1.1337	-0.1555	5.38375	0.339071	-0.737675	-0.269189	-0.54907	-0.136169	2.11244	-1.36247	0.946168	-0.252045	0.699605	-0.811079	3.30357	-0.837077	0.0872484	-0.831242	1.37797	-1.52899	0.492245	-1.49509	-1.27799	0.0223655	-0.610706	1	1388	0.08258	0.6954	0.1454	0.07025	0.01941	0.006395	0.02773	0.04849	0.03037	0.02188	6.087e-18	0	0.00513	0.04025	0.321935	-645.299	1581.19	-907.486
TCGA-BH-A1FR	IS1	-0.0712	-0.066	0.0308	-0.2249	6.30796	2.46496	-0.636751	-0.269189	-0.164902	-0.136169	0.378114	0.966093	-0.146051	2.75329	-1.04973	-0.578979	-0.441264	-0.837077	0.278767	-0.831242	-0.270242	-0.242034	-0.0972738	0.6791	-0.78916	-0.2684	0.912805	1	1642	0.1628	0.5324	0.04721	0.05446	0.01547	0.06523	0.005514	0.1661	0.06695	0.1564	-7.978e-19	0	2.551e-18	0.01878	0.48347	-1161.04	603.467	1478.82
TCGA-BH-A204	IS1	-1.4572	-0.2738	-1.5644	-1.4485	5.38064	-0.112415	-1.11618	-0.165788	-0.54907	-0.136169	-0.830093	-1.49552	1.70596	-0.252045	1.43984	0.382194	1.87074	-0.837077	-0.436954	-0.831242	-0.270242	1.13352	-0.0972738	-0.0219832	-1.62252	-0.2684	-0.885907	1	2534	0.1172	0.6472	0.07743	0.1125	0.008389	0.01501	0.02764	0.09944	0.0925	0.1054	7.319e-19	0.01191	-7.855e-18	0.004183	0.372981	-955.803	2040.1	-1217.13
TCGA-BH-A8FY	IS1	-1.1978	-0.0319	-0.9586	-0.7082	5.49873	1.94111	-1.11618	0.73963	-0.260572	-0.136169	-0.830093	-1.49552	2.07979	-0.252045	-0.379189	2.76804	1.39814	-0.509988	3.54178	-0.831242	-0.270242	-0.585553	1.40945	-0.725262	-0.150507	-0.2684	-0.885907	1	295	0.1623	0.4702	2.856e-19	0.004238	0.03435	0.06775	0	0.1966	0.1393	0.1689	2.484e-17	-2.273e-21	4.947e-17	0.02399	0.403805	-1419.71	422.313	642.112
TCGA-C8-A137	IS1	-0.7818	-0.1432	-1.4982	-0.6581	4.94246	-0.450032	-0.404177	-0.269189	-0.54907	-0.136169	1.03996	0.355427	0.782693	-0.252045	0.348052	-0.811079	-0.441264	-0.837077	-0.436954	0.649161	-0.270242	-1.53961	-0.0972738	-1.23445	0.307747	-0.2684	-0.48577	0	379	0.07137	0.5105	0.0237	0.1494	0.0283	0.032	0.003471	0.05275	0.2951	0.1472	-1.155e-19	-2.776e-20	0.02495	0.01798	0.276262	-1055.08	1411.27	-246.777
TCGA-C8-A26Z	IS1	-1.1661	-0.0187	-0.9986	-0.7575	5.09078	-0.450032	0.858693	-0.269189	-0.54907	-0.136169	-0.830093	-0.329817	0.828518	5.73163	-0.252756	-0.215814	-0.129266	-0.0983981	-0.370676	1.51016	-0.270242	-1.39757	-0.0972738	0.142558	-0.425718	-0.2684	-0.885907	0	470	0.07127	0.5226	0.038	0.07283	0.02907	0.03875	0.01201	0.05577	0.2562	0.1677	1.324e-17	-7.057e-19	-2.695e-18	0.02559	0.285001	-560.22	556.587	1198.87
TCGA-C8-A274	IS1	-0.24	-0.0939	-0.946	0.0375	5.72804	-0.450032	-1.11618	-0.269189	-0.269209	-0.136169	-0.830093	0.177774	2.22095	-0.252045	-0.398315	1.15845	3.11959	-0.837077	2.69244	-0.270992	-0.270242	0.410577	-0.0972738	-1.53689	-0.487873	-0.2684	-0.885907	0	508	0.04832	0.5227	0.04249	0.0414	0.007775	0.003864	0.01622	0.0412	0.08255	0.1245	1.575e-19	0.0007584	-2.702e-17	0.0291	0.307238	-847.786	659.987	2936.77
TCGA-D8-A13Y	IS1	-2.1457	-0.0981	-1.6	-1.4385	4.85657	-0.450032	-0.564761	-0.269189	-0.54907	4.73594	0.833206	-1.32392	0.816563	-0.252045	0.694516	0.656467	-0.441264	-0.325632	-0.436954	-0.831242	-0.270242	-1.05862	-0.0972738	0.333658	-0.161388	-0.2684	-0.715587	0	1728	0.03615	0.4837	0.05102	0.02732	0.0001847	0.009391	2.185e-21	0.02743	0.0533	0.07424	0.001281	0.006558	0.1377	0.06144	0.207401	52.8608	2354.97	839.397
TCGA-D8-A1JI	IS1	-0.8443	-0.2632	-0.8807	-0.5215	5.69835	-0.450032	-0.876387	-0.269189	0.149079	-0.136169	-0.830093	-0.854188	1.711	2.33209	-0.238603	3.99295	-0.441264	-0.347928	0.378316	0.0178846	-0.270242	-0.599337	-0.0972738	-0.856702	0.326917	-0.2684	-0.885907	0	577	0.119	0.5453	0.07861	0.02263	0.02447	0.04102	0.01827	0.1144	-1.028e-18	0.2497	-1.4e-17	0	-1.103e-18	0.03752	0.286743	-1656.42	822.675	2713.66
TCGA-D8-A1JS	IS1	-1.2311	-0.7806	-1.4943	-0.5289	4.7905	0.349475	-1.11618	-0.269189	0.908737	-0.136169	1.05805	-0.461039	0.707131	-0.252045	-0.323991	0.553278	-0.441264	-0.837077	2.12106	-0.797926	-0.270242	-0.631152	-0.0972738	-0.287112	-0.671976	-0.2684	-0.797743	0	371	0.07788	0.4709	-2.184e-18	-4.362e-18	0.009719	0.04913	0.01077	0.09083	0.2058	0.2468	1.076e-17	0	-1.863e-18	-2.951e-18	0.30044	-941.002	-16.5587	2535.47
TCGA-D8-A1X7	IS1	-0.9723	0.0312	-0.6064	-0.4579	5.83486	1.53726	-0.490182	-0.269189	-0.54907	-0.136169	1.4659	-1.12418	0.808064	-0.252045	-0.793292	-0.0386979	-0.441264	-0.837077	1.08842	-0.831242	-0.270242	-0.463453	-0.0972738	-1.00922	0.162464	-0.2684	-0.684667	0	509	0.1149	0.5079	0.07112	0.1897	0.05999	0.02933	0.01681	0.0938	0.1601	0.1061	-3.945e-18	0	1.109e-17	0.01839	0.348943	-930.387	944.044	3136.15
TCGA-D8-A1XC	IS1	-0.8742	-0.5371	-1.4475	-0.3979	5.3623	0.355975	-1.11618	-0.269189	-0.54907	-0.136169	0.703185	-1.38585	-0.0840397	-0.252045	2.72629	0.815034	-0.441264	-0.837077	4.65073	-0.831242	-0.270242	-0.605497	-0.0972738	-0.60625	-1.38348	-0.2684	-0.0715247	1	377	0.06941	0.508	0.03379	0.03597	0.005378	0.02055	0.01205	0.06054	0.06586	0.1747	-9.124e-20	2.471e-20	-5.68e-18	0.01851	0.277504	-526.491	367.649	3087.88
TCGA-D8-A1XD	IS1	-1.4586	0.1332	-1.2401	-1.3246	4.60067	-0.450032	2.01197	-0.269189	-0.54907	-0.136169	0.783631	-1.08299	0.00496127	-0.252045	0.416993	-0.811079	0.709958	-0.58717	-0.424581	1.88439	-0.270242	-0.28069	-0.0972738	-1.50281	-1.62252	-0.2684	-0.69667	0	522	0.07853	0.4449	0.05823	0.1962	0.03074	0.01842	0.0124	0.07986	0.2715	0.09723	-3.143e-19	-4.23e-19	0.0731	0.02504	0.228565	-1524.89	1321.19	-3462.86
TCGA-D8-A1XF	IS1	0.0159	-0.2248	-0.836	0.4723	5.10278	-0.0184058	-1.0317	-0.269189	-0.54907	-0.136169	1.05122	0.00914257	0.65574	-0.252045	0.0441473	-0.811079	-0.441264	-0.837077	0.659723	1.79007	0.298512	-1.0963	-0.0972738	-0.893306	-1.14364	-0.2684	-0.539261	0	463	0.07274	0.5294	-3.832e-18	0.02592	0.01791	0.03127	0.01144	0.05838	0.08577	0.168	1.045e-19	0.006111	-1.886e-18	0.01349	0.284822	-330.458	1172.51	1755.43
TCGA-D8-A1XR	IS1	-1.0027	0.0016	-0.9172	-0.5221	5.27963	-0.146876	-1.11618	-0.269189	0.464221	-0.136169	1.5496	-0.868728	1.49499	1.1902	-0.378063	-0.811079	-0.441264	-0.837077	-0.319196	-0.490088	-0.270242	-1.19442	-0.0972738	-1.03955	-1.02725	-0.2684	-0.428933	0	482	0.08556	0.4927	0.05133	0.07595	0.143	0.02277	0.01338	0.07546	0.1474	0.1114	3.022e-19	0.003331	0.02008	0.02498	0.287606	-1820.52	1038.38	3075.41
TCGA-D8-A1XV	IS1	-0.9153	-0.3225	-1.3509	-0.7469	5.22691	1.47355	-1.11618	0.291922	-0.362506	-0.136169	-0.830093	-1.49552	0.727516	-0.252045	2.74019	1.07579	-0.441264	-0.837077	5.49517	-0.795485	1.52922	-0.305887	-0.0972738	-0.476825	-1.55737	-0.2684	-0.389258	0	461	0.06624	0.5886	0.04855	0.02518	0.007512	0.01388	0.01508	0.04671	0.002399	0.1808	0.04857	-2.659e-19	3.304e-18	0.00816	0.289761	-787.604	1268.1	2846.28
TCGA-D8-A27E	IS1	-0.161	-0.1963	-0.3995	0.1618	6.07169	-0.357353	-1.11618	-0.269189	1.09341	-0.136169	-0.830093	-0.134702	0.822465	-0.252045	0.0661898	2.13961	2.73023	0.993715	-0.436954	-0.441075	-0.270242	0.726561	-0.0972738	-0.56716	-0.0597733	-0.2684	-0.885907	0	530	0.1006	0.5578	0.06522	0.07565	0.01591	0.03587	0.01408	0.1095	0.001745	0.1866	0.01431	-5.613e-20	9.854e-19	0.004693	0.390952	-1243.55	-63.818	2165.01
TCGA-E2-A105	IS1	-0.5124	-0.0518	-0.9646	-0.0543	5.27426	-0.450032	-0.696779	-0.269189	-0.54907	-0.136169	1.58061	-1.08862	0.144346	-0.252045	-0.157413	-0.811079	0.181429	-0.837077	0.244765	0.167874	-0.270242	-1.51453	-0.0972738	1.05811	0.407732	-0.2684	-0.885907	0	1308	0.07314	0.5426	0.0633	0.06821	0.04041	0.04482	0.003836	0.05607	0.1107	0.1827	-2.798e-17	9.055e-20	-1.823e-17	0.03783	0.265686	-688.645	1178.57	-1583.23
TCGA-E2-A107	IS1	-1.0242	-0.1291	-0.6909	-0.4547	4.69857	-0.450032	-0.722728	-0.269189	-0.167752	-0.136169	-0.480078	-0.48564	-0.391128	-0.252045	2.3968	-0.0613195	-0.441264	-0.323627	-0.436954	-0.767069	-0.270242	-0.0339422	-0.0972738	1.57487	-1.07813	-0.2684	1.57244	0	1047	0.124	0.4203	0.08819	0.06598	0.05288	0.05757	0.004916	0.1404	0.1191	0.1827	3.012e-17	0	-3.476e-17	0.02587	0.282637	-961.604	756.919	2343.96
TCGA-E2-A14O	IS1	-0.6075	-0.267	-0.7572	0.1119	5.20952	-0.450032	-0.532778	-0.269189	-0.54907	-0.136169	3.15435	0.0541817	-0.826173	-0.252045	-0.51713	-0.811079	-0.441264	0.871874	-0.436954	-0.4099	-0.270242	-1.53961	-0.0972738	-0.762269	-0.345897	-0.2684	0.563891	0	1359	0.05014	0.465	0.05947	0.1181	0.04851	0.03484	0.003197	0.04786	0.1894	0.2196	8.266e-17	3.16e-19	-8.302e-19	0.01733	0.307606	-724.226	748.817	1894.5
TCGA-E2-A14W	IS1	-0.9967	-0.1498	-1.7736	-1.1471	4.21821	-0.450032	-1.04012	-0.182152	-0.54907	4.92487	2.24878	-1.47239	-0.158836	-0.252045	-0.481355	-0.811079	-0.441264	-0.210566	2.25373	-0.831242	-0.270242	0.670681	-0.0972738	-1.69506	-0.31832	-0.2684	0.702337	NA	NA	0.004271	0.5836	0.1426	0.06001	0.02558	2.123e-19	0.009112	0.002885	0.1043	0.2406	3.546e-17	5.102e-19	2.643e-18	0.02411	0.247949	-665.23	1408.53	-849.241
TCGA-E2-A155	IS1	-1.0163	-0.3842	-1.1191	-0.863	4.31875	2.14303	-0.453278	-0.269189	-0.54907	-0.136169	-0.830093	-0.0708018	-1.14644	-0.252045	1.04324	1.84977	-0.441264	-0.837077	3.05401	-0.598773	-0.270242	1.88998	-0.0972738	0.821317	-0.863303	-0.2684	-0.270267	0	640	0.05094	0.5198	0.06703	0.08535	0.07175	0.02083	0.01031	0.05459	0.04746	0.151	-4.714e-19	-5.975e-20	6.22e-19	0.0284	0.272021	-261.798	1547.04	838.542
TCGA-E2-A156	IS1	-1.7181	-0.4021	-1.5459	-0.5635	5.24155	-0.083392	-1.02739	-0.269189	-0.499132	-0.136169	0.396542	-1.49552	1.24207	-0.252045	1.03673	0.864571	-0.441264	-0.837077	0.853451	-0.831242	-0.270242	0.295878	-0.0972738	-1.34021	-0.826445	-0.2684	0.174008	0	726	0.0893	0.4916	8.184e-18	0.0131	0.006321	0.03489	0.01745	0.07775	0.135	0.1732	-8.071e-18	0.0009303	-2.367e-17	0.0056	0.302999	-727.916	873.077	1598.59
TCGA-E2-A15G	IS1	-1.0176	-0.0632	-0.8173	-0.5153	5.04106	2.79975	-1.11618	0.213604	0.272997	-0.136169	-0.830093	-1.44793	0.0295265	-0.252045	2.42384	1.39389	0.542181	-0.837077	-0.436954	-0.831242	-0.270242	-0.207166	-0.0972738	1.20039	-1.19057	-0.2684	0.323224	0	554	0.112	0.4821	0.05442	0.09494	0.03228	0.04072	0.008072	0.1101	0.08527	0.1386	0.00199	0.002226	-4.926e-17	0.02428	0.337063	-1332.11	589.373	1700.69
TCGA-E2-A15O	IS1	-0.3704	0.0894	-0.4384	0.2968	5.6239	-0.450032	0.143076	-0.0085162	-0.15845	-0.136169	0.870914	-0.78177	-0.944494	-0.252045	0.769506	0.491554	-0.441264	-0.837077	-0.436954	-0.830665	-0.270242	-0.999588	-0.0972738	1.56343	0.145934	-0.2684	1.78411	0	1545	0.06544	0.4782	0.02859	0.04045	0.03801	0.02624	0.005071	0.056	0.1336	0.2018	-1.504e-17	0	-1.406e-17	0.03343	0.284344	-296.942	1150.83	-1627.22
TCGA-E2-A15R	IS1	-1.7792	-0.009	-1.6456	-0.8763	4.28996	-0.450032	0.200595	-0.269189	-0.54907	-0.136169	-0.609364	-1.0651	1.68472	0.503846	1.10448	-0.811079	0.226265	-0.251147	-0.436954	0.10059	-0.270242	-0.319776	-0.0972738	-0.403698	-1.10919	-0.2684	-0.885907	0	1732	0.07804	0.4932	0.004729	0.03603	0.02445	0.01885	0.02676	0.06532	0.2651	0.1328	-4.687e-18	0.01166	0.02827	0.03761	0.177492	-1579.84	2318.07	452.677
TCGA-E2-A15S	IS1	-1.5239	0.0158	-1.3744	-0.8486	4.60102	0.649492	-1.11618	-0.269189	0.600968	-0.136169	0.629136	-0.895913	-0.152134	-0.252045	-0.127505	-0.321873	-0.441264	2.97592	-0.436954	0.519703	-0.270242	-0.738142	-0.0972738	0.688466	-1.33001	-0.2684	0.701926	0	428	0.122	0.5592	0.01892	0.02536	0.02211	0.05395	0.004372	0.1004	0.1009	0.1993	6.109e-18	0.008342	8.217e-18	0.02334	0.225093	-369.66	2043.26	334.774
TCGA-E2-A15T	IS1	-1.4406	-0.0193	-0.9757	-1.2813	4.57691	-0.450032	0.93748	-0.269189	-0.54907	-0.136169	1.70112	-0.399725	0.0781992	-0.252045	-0.474473	-0.811079	-0.441264	-0.837077	-0.280044	-0.435192	-0.270242	-0.584994	-0.0972738	-0.785669	0.0752293	-0.2684	-0.741803	0	1563	0.08977	0.5169	0.01937	0.05099	0.05776	0.03219	0.008966	0.07598	0.102	0.1841	-7.619e-18	0	7.348e-19	0.02875	0.270866	-1731.16	1376.24	1844.14
TCGA-E2-A1B4	IS1	-0.9697	-0.1022	-1.1606	-0.8551	3.60567	-0.450032	-0.440524	0.39181	-0.54907	-0.136169	-0.796282	-0.398372	0.530519	-0.252045	0.814957	-0.811079	-0.441264	1.18235	-0.436954	0.835138	-0.270242	0.704021	-0.0972738	-0.974059	0.359401	-0.2684	-0.558644	1	1004	0.05053	0.4137	0.06807	0.1581	0.04135	0.02822	0.007813	0.05524	0.1798	0.1877	3.284e-17	0	1.372e-18	0.04243	0.296966	-1389.29	-614.677	-470.864
TCGA-E2-A1IE	IS1	-1.1385	0.0665	-1.4171	-0.865	3.92566	-0.450032	-1.11618	-0.269189	-0.54907	-0.136169	-0.212666	-0.535046	0.431737	-0.252045	0.266185	-0.47459	-0.441264	1.07071	-0.436954	2.33159	-0.270242	-0.0881019	-0.0972738	0.368161	-1.11373	-0.2684	-0.770689	0	2362	0.135	0.4954	5.402e-19	0.07831	0.1525	0.05417	0.01522	0.1399	0.09498	0.1343	2.644e-18	0.003258	-3.691e-18	0.0219	0.270221	-481.77	1230.36	401.24
TCGA-E2-A1LB	IS1	-0.8219	-0.1833	-0.7809	-0.7227	5.16472	-0.450032	0.249711	-0.269189	-0.54907	-0.136169	-0.830093	-0.977845	2.05977	-0.252045	-0.993549	0.882513	-0.441264	-0.356789	-0.29024	1.51588	-0.270242	-0.193171	-0.0972738	-0.664818	-1.16068	-0.2684	0.944143	0	2306	0.1132	0.4388	0.05027	0.2235	0.03433	0.05978	0.004865	0.09796	0.2925	0.1674	-1.494e-19	0.0008688	0.04802	0.02348	0.321904	-668.591	318.884	1540.2
TCGA-E2-A576	IS1	-0.3371	0.0476	-0.3225	0.0195	4.43052	-0.450032	-0.328755	-0.269189	-0.473622	-0.136169	-0.830093	-0.706958	-1.17083	-0.252045	1.7682	-0.229193	-0.441264	3.37695	-0.436954	3.07627	-0.270242	-1.53961	-0.0972738	0.383299	1.39857	-0.2684	0.829495	0	1043	0.1213	0.3166	0.08196	0.1024	0.1292	0.1111	-4.003e-19	0.1614	0.3664	0.2091	-6.62e-19	-7.945e-19	0.02741	0.01588	0.320691	-452.036	189.178	1571.55
TCGA-E9-A1R5	IS1	-0.5332	0.0199	-0.9196	-0.1682	5.0624	-0.450032	-0.209976	-0.269189	-0.0859115	-0.136169	0.20384	0.537268	0.813964	-0.252045	0.47302	-0.811079	0.653722	-0.837077	1.23659	-0.0118383	-0.270242	0.329454	-0.0972738	-1.03359	-1.62252	0.0667854	-0.885907	0	92	0.086	0.4839	0.1026	0.2002	0.1325	0.01639	0.01514	0.07145	0.21	0.1338	1.7e-17	0.0002271	0.009168	0.03085	0.332531	-913.411	974.243	2849.21
TCGA-E9-A1R6	IS1	-0.4405	-0.2139	-0.8864	-0.0616	5.59189	-0.450032	-0.804643	-0.269189	-0.54907	-0.136169	1.14372	-0.603029	1.62154	-0.252045	0.0826296	-0.811079	0.672901	-0.617082	0.0852692	-0.409912	-0.270242	-1.53961	-0.0972738	-1.06161	-0.122084	-0.2684	-0.16689	0	339	0.07827	0.4935	0.045	0.1718	0.01844	0.03975	0.005139	0.07124	0.2743	0.2209	-4.991e-19	-4.571e-18	0.007762	0.02096	0.337035	-968.801	785.617	-382.622
TCGA-E9-A1R7	IS1	-0.9971	-0.0936	-1.2975	-0.8164	3.47763	-0.450032	1.74318	-0.269189	-0.341456	-0.136169	-0.604205	-0.18992	-1.30993	-0.252045	-0.524601	-0.527491	-0.441264	-0.106843	-0.436954	4.17915	-0.270242	2.17295	-0.0972738	-0.585139	-1.62252	-0.2684	-0.885907	0	1467	0.08224	0.5709	0.06286	0.06822	0.05808	0.01709	0.02044	0.05915	0.0917	0.1283	1.445e-18	0.003095	-2.693e-17	0.02866	0.2477	-482.157	2072.07	65.7602
TCGA-E9-A1RE	IS1	-0.8524	-0.2266	-0.7844	-0.8756	4.6222	1.56772	-0.974262	-0.269189	-0.54907	-0.136169	1.12222	-1.00126	-1.01561	-0.252045	1.71329	0.0787159	-0.441264	-0.837077	0.294127	-0.270628	0.723428	-1.12495	-0.0972738	1.38663	-0.767638	-0.2684	0.198162	0	1419	0.07987	0.5511	0.03968	0.04492	0.2083	0.03241	0.01347	0.04936	0.1742	0.1925	0.01088	0.005005	5.608e-18	0.01632	0.254001	-518.383	1382.71	-262.589
TCGA-E9-A1RG	IS1	-0.338	0.0533	0.0193	-0.0975	6.35023	-0.450032	-0.47504	-0.269189	1.05664	-0.136169	-0.830093	0.128455	0.393588	-0.252045	-0.451424	0.520342	-0.244019	2.10183	-0.436954	0.0157161	-0.270242	-0.203809	-0.0972738	0.499313	0.246084	-0.2684	1.03822	0	647	0.1127	0.3564	0.1067	0.08096	0.02857	0.0857	-6.841e-20	0.1307	0.2842	0.2096	-1.41e-17	-1.241e-18	0.07574	0.01965	0.360975	-603.971	651.686	695.092
TCGA-E9-A228	IS1	-1.5046	-0.0922	-0.7958	-0.7457	6.84111	-0.450032	-1.11618	-0.269189	-0.54907	-0.136169	3.2386	-1.33499	0.675989	-0.252045	0.474849	-0.811079	-0.441264	-0.837077	-0.129922	-0.742178	-0.270242	-1.40338	-0.0972738	-1.44897	-1.62041	-0.2684	-0.885907	0	1285	0.124	0.62	-1.355e-20	0.05476	0.009914	0.05991	0.01522	0.09111	0.102	0.1548	-1.221e-17	0.005921	1.742e-18	0.01071	0.362871	-1180.45	1772	-1972.07
TCGA-E9-A249	IS1	0.18	-0.1384	-0.4115	0.441	5.45433	-0.450032	-0.176869	-0.269189	0.68272	-0.136169	0.32536	0.197166	-0.271082	-0.252045	-0.693134	-0.811079	-0.441264	0.687018	-0.436954	-0.742972	-0.270242	-0.223404	-0.0972738	-0.0071412	3.14126	-0.2684	-0.885907	0	217	0.04407	0.5631	0.04628	0.06439	0.04431	0.009291	0.00902	0.03171	0.03716	0.1713	-2.8e-18	0.001011	9.534e-19	0.0417	0.36189	-993.634	1069	537.276
TCGA-E9-A54X	IS1	-1.7812	-0.5288	-2.2293	-1.0028	3.60822	1.0958	-1.11618	-0.269189	-0.54907	9.28655	2.55382	-1.49552	-1.1041	-0.252045	-0.428147	0.00255079	-0.441264	-0.837077	3.33757	-0.675696	-0.270242	1.06806	-0.0972738	-1.35851	-0.397508	-0.2684	-0.817186	0	727	0.01279	0.5095	0.06684	4.316e-19	0.004613	0.007	0.0009709	0.02263	0.1188	0.2981	3.307e-19	5.824e-19	-1.546e-19	2.845e-19	0.238145	-1278.19	592.025	452.895
TCGA-E9-A54Y	IS1	-1.4841	-0.6329	-1.0574	-0.5842	4.63235	5.82383	-1.11618	0.430195	-0.54907	-0.136169	-0.453644	-1.49552	-0.372883	-0.0245769	-0.845996	-0.552195	1.12182	-0.837077	-0.436954	3.12859	-0.270242	-1.53961	13.722	-0.230428	0.148751	-0.2684	1.72982	0	725	0.04119	0.3212	3.473e-18	8.34e-19	0.005527	0.05588	0.00759	0.06644	0.3721	0.1448	-6.748e-19	0.005781	0.02485	1.756e-18	0.33174	-2078.27	549.076	2004.26
TCGA-EW-A1P0	IS1	-0.0609	-0.2845	-0.2588	0.2537	6.0711	-0.450032	-0.497894	-0.269189	-0.524196	-0.136169	-0.15162	0.687189	0.651051	-0.252045	-0.868499	-0.310681	-0.441264	-0.837077	0.519678	-0.422588	-0.270242	1.30638	-0.0972738	-0.496951	-0.00631677	-0.2684	0.409067	0	1251	0.05629	0.5291	0.1044	0.09643	0.03828	0.02355	0.004679	0.04513	0.0915	0.1901	-6.411e-18	-2.059e-19	4.7e-19	0.02607	0.341853	-1057.34	593	2369.32
TCGA-EW-A1P6	IS1	-1.1121	0.1288	-0.449	-0.9063	5.472	-0.450032	1.48344	-0.269189	-0.54907	-0.136169	-0.80465	-0.506519	0.480101	-0.252045	0.204999	-0.811079	0.130418	-0.327775	-0.436954	2.90491	-0.270242	-0.326328	-0.0972738	-0.36465	-0.672074	-0.2684	-0.885907	0	562	0.04887	0.456	0.1084	0.191	0.05202	0.02399	0.008724	0.03633	0.2435	0.1568	1.325e-17	0.001352	8.238e-18	0.03896	0.338398	-687.037	893.198	278.071
TCGA-EW-A2FW	IS1	-1.1215	-0.166	-0.8225	-1.2792	5.2999	-0.450032	0.358839	-0.269189	-0.54907	-0.136169	0.709769	-0.358267	0.410145	-0.252045	0.634781	-0.811079	-0.441264	-0.595794	-0.436954	0.199989	-0.270242	-0.269988	-0.0972738	-0.860438	-0.494034	-0.2684	-0.763069	0	672	0.1761	0.5174	0.01545	0.1219	0.02721	0.09026	0.008667	0.1672	0.212	0.1836	3.764e-17	0.004187	0.0165	0.00373	0.302132	-1504.32	1980.98	1180.82
TCGA-EW-A423	IS1	0.1044	-0.144	0.0191	-0.0922	6.11937	-0.266481	-1.11618	-0.269189	-0.54907	-0.136169	-0.830093	-0.606823	1.18515	-0.252045	-0.669713	-0.504496	-0.441264	-0.194877	2.41901	-0.363274	-0.270242	0.449856	-0.0972738	1.33072	-0.219248	-0.2684	0.992008	0	533	0.1178	0.3543	0.07464	0.02533	0.003046	0.06727	0.0002674	0.1413	0.2854	0.1187	-1.362e-17	6.207e-19	8.754e-19	0.02407	0.399655	-959.815	-268.418	1361.54
TCGA-EW-A6SA	IS1	-1.7438	-0.6679	-1.8666	-1.6077	3.04602	0.716806	-1.11618	-0.269189	-0.54907	-0.136169	1.36287	-1.03256	-0.15183	-0.252045	1.70727	-0.811079	-0.441264	0.141955	-0.294591	0.658436	-0.270242	-1.53961	-0.0972738	-0.710493	0.222591	-0.2684	-0.885907	NA	NA	0.1237	0.5001	0.02863	0.024	0.02112	0.07387	0.01156	0.1113	0.1724	0.2072	-2.614e-19	0.001293	0.02402	3.017e-19	0.223314	-1578.43	1480.24	-1164.04
TCGA-GM-A2DC	IS1	-0.5203	-0.2972	-0.6035	-0.6649	4.5571	-0.450032	0.303751	-0.269189	-0.224044	-0.136169	-0.830093	1.02147	-0.33201	-0.252045	1.1265	-0.589492	-0.00509362	1.88195	-0.436954	0.117682	-0.270242	-0.914023	-0.0972738	0.552407	1.55067	-0.2684	-0.880932	0	2535	0.1331	0.4838	0.03809	0.1228	0.08767	0.06538	0.009052	0.1624	0.06837	0.1559	-8.68e-19	-1.154e-18	2.477e-18	0.04307	0.316523	-441.239	-590.688	478.644
TCGA-LL-A442	IS1	-1.058	-0.4917	-0.8083	-0.169	6.4674	-0.246757	-1.11618	0.296253	-0.54907	-0.136169	-0.830093	-1.49552	2.94133	-0.252045	-0.178938	0.812183	2.08284	-0.474386	1.239	-0.831242	-0.270242	0.45011	-0.0972738	-0.778953	-1.4453	-0.2684	-0.623834	0	889	0.174	0.4666	0.008086	0.004385	0.01497	0.06063	0.008172	0.1919	0.1063	0.1705	1.475e-18	0.005579	1.048e-17	0.01036	0.378123	-1828.76	286.643	3799.53
TCGA-LL-A50Y	IS1	-0.711	-0.3174	0.0536	-0.4365	6.126	4.21519	-1.11618	-0.269189	0.49219	-0.136169	-0.303194	-0.920184	-0.0628902	-0.252045	0.0763825	0.25069	0.463592	1.65839	-0.436954	-0.196806	-0.270242	-0.803126	-0.0972738	0.218713	-0.208653	-0.2684	2.45823	0	762	0.08806	0.3249	0.04754	0.08077	0.03876	0.06754	-9.747e-19	0.1091	0.3418	0.2042	-1.665e-17	1.856e-19	-2.061e-20	0.01908	0.406715	-1075.79	-371.596	1571.24
TCGA-LL-A5YM	IS1	-0.7022	-0.1608	-0.5486	0.1501	4.89707	0.0436864	-1.07891	-0.269189	-0.54907	-0.136169	0.893327	-0.829298	0.60099	-0.252045	0.114842	-0.322085	-0.441264	-0.0237623	-0.436954	0.530662	-0.270242	-1.53961	-0.0972738	0.533403	0.0417684	-0.2684	-0.0141917	0	466	0.1981	0.3089	0.01737	0.1236	0.4809	0.1376	0.001233	0.3233	0.2209	0.179	9.723e-18	0.003089	9.378e-18	0.00422	0.310876	-1117.82	777.432	2672.91
TCGA-LL-A6FP	IS1	-2.5041	-0.6312	-1.8421	-2.1844	4.30462	2.92451	-1.11618	-0.269189	-0.0703091	-0.136169	-0.830093	-1.40189	1.46798	-0.252045	0.737971	1.83713	0.0980638	1.70805	-0.436954	0.74391	-0.270242	-1.53961	12.8883	-1.23982	-1.18207	-0.2684	-0.885907	0	677	0.06607	0.4125	0.03015	0.005623	0.01347	0.05851	0.006926	0.08039	0.2981	0.2188	-2.192e-17	-6.196e-20	-2.554e-18	3.539e-19	0.251291	-1979.16	-959.831	3196.52
TCGA-LL-A6FQ	IS1	-0.2703	-0.1234	-0.5169	0.5596	6.10052	-0.331499	-1.08417	-0.269189	-0.54907	-0.136169	1.24406	-0.82891	1.53245	-0.252045	-0.581751	1.80293	-0.441264	-0.35504	-0.136659	0.0746269	-0.270242	-1.53961	-0.0972738	-1.09778	-0.0351545	-0.2684	-0.469119	0	80	0.09924	0.3551	0.08554	0.1133	0.05254	0.09363	6.693e-19	0.1161	0.3311	0.2044	-6.268e-19	-2.557e-19	1.54e-17	0.0223	0.347232	-862.26	-205.176	1380.23
TCGA-LQ-A4E4	IS1	-1.3564	0.0408	-1.1168	-1.1055	5.19734	0.551011	-1.11618	0.188676	-0.54907	-0.136169	-0.830093	-1.49552	0.878167	-0.252045	2.75409	1.62469	-0.441264	-0.680189	-0.436954	-0.238068	-0.270242	0.414709	-0.0972738	-0.300258	-1.31955	-0.2684	-0.885907	0	849	0.08706	0.3762	0.08648	0.1483	0.3887	0.03908	0.01972	0.09405	0.05152	0.141	0.03988	0.004294	-2.03e-18	0.01842	0.24352	-1127.5	429.038	1033.2
TCGA-OL-A5RZ	IS1	-2.3192	-0.2205	-1.1336	-2.0318	4.46665	1.25139	-0.877769	-0.269189	-0.54907	-0.136169	0.588301	-1.31764	1.07714	-0.252045	-0.396713	0.0975054	-0.441264	-0.248277	1.10502	0.842358	-0.270242	-1.196	-0.0972738	-0.808471	0.841902	-0.2684	-0.885907	0	679	0.09041	0.4017	0.0567	0.0981	0.09646	0.06729	0.004076	0.1017	0.2141	0.2148	-2.413e-19	0.0005609	-1.665e-18	0.01755	0.283667	-1862.92	652.793	-2836.78
TCGA-PL-A8LY	IS1	-1.1912	0.2344	-0.2151	-0.6579	4.3041	-0.450032	1.67964	-0.269189	-0.239164	-0.136169	-0.830093	-0.962383	0.0599933	-0.252045	-0.738954	0.927858	-0.441264	0.855264	-0.436954	1.02294	-0.270242	-1.40347	-0.0972738	1.59628	1.54468	-0.2684	0.419065	0	8	0.1112	0.4445	0.06788	0.09415	0.02181	0.06385	0.005546	0.1198	0.03479	0.239	4.054e-17	2.561e-18	3.697e-18	0.05276	0.350489	-877.294	-137.065	734.363
TCGA-S3-AA12	IS1	-1.1756	-0.5517	-1.1221	-0.5997	4.93352	-0.0900503	-1.11618	-0.193088	-0.54907	-0.136169	-0.830093	-1.24913	0.628464	-0.252045	0.317433	1.36504	0.000179906	0.115993	-0.436954	1.70959	-0.270242	-0.300126	-0.0972738	0.0443507	0.652169	-0.2684	1.0512	0	574	0.06016	0.4824	0.0124	0.04879	0.02208	0.03885	0.002091	0.06411	0.2681	0.2052	-5.179e-19	3.385e-19	-1.103e-17	-3.784e-18	0.273577	-1181.27	162.651	1268.48
TCGA-V7-A7HQ	IS1	-1.2826	0.2284	-0.5499	-0.5896	5.15716	1.6898	-1.10673	-0.269189	-0.54907	-0.136169	-0.596423	-0.870543	0.878994	-0.252045	0.267098	0.599341	-0.441264	2.18527	-0.436954	0.415536	-0.270242	-1.53961	-0.0972738	-0.371012	2.5012	-0.2684	-0.448244	0	2033	0.07468	0.2365	0.08273	0.0932	0.1082	0.09012	-3.9e-19	0.1084	0.5017	0.179	-3.233e-19	-1.77e-20	3.734e-18	0.02573	0.354057	-583.676	-412.53	677.228
TCGA-3C-AALI	IS2	1.2965	0.152	0.6628	0.0951	6.13916	0.700068	-1.00442	-0.269189	-0.432756	-0.136169	0.177149	0.759882	-1.67403	-0.252045	-0.168979	0.851105	-0.441264	0.600069	-0.436954	-0.328201	-0.270242	-0.915414	-0.0972738	2.31306	1.72632	-0.2684	2.91733	0	4005	0.1001	0.3452	0.006241	0.1145	0.04564	0.06942	-8.114e-20	0.09989	0.2989	0.06954	-2.68e-17	2.1e-20	0.03591	0.04174	0.430796	-314.916	329.462	225.462
TCGA-3C-AALJ	IS2	0.432	0.1151	0.5269	-0.529	5.73918	-0.450032	0.434652	-0.269189	-0.54907	-0.136169	0.718136	0.0749555	-0.609624	-0.252045	-0.856997	-0.811079	-0.441264	-0.837077	-0.436954	-0.600161	-0.270242	-0.0460942	-0.0972738	1.31492	1.08263	-0.2684	0.701568	0	1474	0.1674	0.3698	0.005838	0.09812	0.2817	0.09268	0.002804	0.1855	0.194	0.1032	-2.335e-20	-1.539e-19	0.06956	0.02699	0.388447	-413.798	1010.4	-4159.71
TCGA-5L-AAT0	IS2	0.3911	0.4523	0.7264	-0.2448	6.22034	-0.450032	-0.394326	-0.269189	-0.219171	-0.136169	-0.830093	0.780375	-0.431267	-0.252045	0.732458	-0.811079	0.882643	1.30925	-0.436954	-0.123072	-0.270242	0.573251	-0.0972738	0.53378	0.786468	0.442368	-0.0753473	0	1477	0.1331	0.3284	0.09887	0.2159	0.03876	0.06597	0.0008629	0.1368	0.3185	0.1328	-9.889e-19	6.207e-19	0.1165	0.08534	0.441934	-837.261	-497.845	1433.49
TCGA-A1-A0SF	IS2	0.3599	0.5805	0.4907	-0.4756	5.14938	-0.450032	1.34014	-0.269189	0.491517	-0.136169	-0.830093	-0.183237	-1.35933	-0.252045	-0.247551	-0.194127	-0.441264	0.338855	-0.436954	2.23204	-0.270242	1.52764	-0.0972738	1.28833	-1.22549	0.458651	-0.573392	0	1463	0.1429	0.3717	0.144	0.209	0.2302	0.05308	0.0009396	0.1383	0.1084	0.1849	-7.561e-18	-1.368e-20	3.683e-18	0.06261	0.356129	-805.303	418.477	909.222
TCGA-A1-A0SI	IS2	1.4716	0.4638	0.6359	1.0931	6.66735	-0.450032	0.469886	-0.269189	-0.54907	-0.136169	0.538292	-0.0284295	-0.772929	-0.252045	0.0980309	-0.726907	-0.441264	-0.368806	-0.436954	-0.0104112	-0.270242	0.0154639	-0.0972738	0.585039	1.26516	-0.2684	-0.674966	0	635	0.08528	0.3757	0.134	0.2035	0.06058	0.0279	0.006172	0.05698	0.2294	0.06581	-6.922e-19	4.767e-19	0.09937	0.05292	0.375894	-145.321	893.156	2031.37
TCGA-A1-A0SN	IS2	0.5658	0.4169	0.4155	-0.0538	6.38934	-0.450032	0.103534	-0.269189	-0.249966	-0.136169	-0.806433	0.358033	-0.130401	-0.252045	-0.123539	-0.74551	-0.441264	0.375224	-0.436954	-0.618	-0.270242	2.44088	-0.0972738	0.510789	-0.930553	-0.2684	0.303299	0	1196	0.1165	0.4641	0.05378	0.1227	0.02127	0.03875	0.007557	0.1007	0.2434	0.08523	-1.899e-18	-4.998e-20	0.04006	0.05705	0.401075	-995.603	1099.28	139.985
TCGA-A1-A0SP	IS2	0.3955	0.3901	0.5866	-0.022	6.85006	-0.450032	-0.297518	-0.269189	1.65036	0.392225	-0.195987	-0.37561	0.333076	-0.252045	-0.936571	1.55242	-0.441264	1.27059	-0.436954	-0.139795	-0.270242	0.847751	-0.0972738	-0.895201	-0.509065	-0.2684	1.10075	0	584	0.08582	0.4739	0.03216	0.06225	0.05457	0.03205	0.03522	0.07715	0.08199	0.1378	-3.817e-18	0.0003172	-1.705e-18	0.04948	0.401653	-1211.35	993.916	-2266.87
TCGA-A2-A04P	IS2	1.0727	0.3843	0.7302	0.8963	5.37356	3.2894	0.825848	0.509661	-0.54907	0.178336	-0.830093	1.6054	-1.25103	-0.252045	-0.647124	0.136563	-0.441264	0.557004	-0.436954	-0.101157	-0.270242	-0.127294	-0.0972738	-0.285688	1.96587	-0.2684	2.65923	1	548	0.1689	0.3944	0.01568	0.2025	0.04048	0.07162	0.0005549	0.196	0.1335	0.09492	1.346e-17	0.0004371	0.07859	0.05409	0.451706	-514.919	653.892	-1687.3
TCGA-A2-A04Q	IS2	2.5649	0.4704	2.0177	1.1686	7.26386	1.38967	-0.670391	-0.269189	0.478732	-0.136169	-0.276715	1.18513	-0.845024	-0.252045	-0.806327	0.00440061	-0.441264	0.222817	-0.436954	-0.204291	0.560479	-0.161941	-0.0972738	1.11246	1.38471	-0.2684	1.43204	0	2385	0.1078	0.4493	0.09207	0.138	0.06917	0.04902	0.00137	0.09238	0.04054	0.117	1.106e-17	0	-7.429e-18	0.05099	0.578688	316.885	967.045	-2929.04
TCGA-A2-A04T	IS2	0.8794	0.2165	0.7123	0.1326	6.28604	-0.450032	1.86676	0.01375	-0.27522	-0.136169	-0.44884	-0.233282	-0.606749	-0.252045	-0.921454	-0.811079	0.420887	1.73881	-0.436954	0.300127	4.24126	-0.422437	-0.0972738	0.981999	1.05804	-0.2684	-0.295901	0	2246	0.04628	0.4945	0.04071	0.08401	0.02788	0.02214	0.01129	0.04967	0.003479	0.1613	-2.951e-17	0.000576	0.03431	0.02118	0.425531	-685.99	1048.22	-2231.31
TCGA-A2-A04X	IS2	2.0443	0.2893	1.0814	2.0092	6.50593	-0.450032	0.354652	-0.269189	-0.0966929	-0.136169	-0.716319	2.76852	-0.596069	-0.252045	0.317708	0.49048	-0.441264	1.20547	-0.436954	-0.460876	-0.270242	0.190135	-0.0972738	0.17769	-0.503356	-0.2684	0.989296	0	1686	0.1291	0.571	-1.723e-18	0.06221	0.008669	0.0609	0.00497	0.1171	0.1298	0.1546	-3.164e-17	1.955e-20	-9.018e-19	0.007951	0.42639	-879.142	178.199	1274.53
TCGA-A2-A0CL	IS2	2.0967	0.5195	2.003	2.0067	7.80232	0.457426	0.689999	-0.269189	-0.54907	-0.136169	-0.689478	0.939894	-1.25019	-0.252045	-0.795637	0.16971	-0.441264	-0.837077	1.54733	-0.831242	5.63922	2.67742	-0.0972738	0.825166	-0.765047	-0.2684	0.103437	0	3015	0.2012	0.3829	0.07642	0.1375	0.3736	0.06958	0.0003949	0.2038	0.02726	0.058	0.03513	0.004742	0.02602	0.09923	0.554886	466.838	671.359	-1794.74
TCGA-A2-A0CM	IS2	2.4204	0.2308	1.0648	1.4848	6.98356	-0.450032	-0.253974	-0.269189	-0.54907	-0.136169	-0.178068	1.26455	-0.490969	-0.252045	-0.942376	0.166593	-0.0393651	-0.51069	-0.374887	-0.780484	5.35843	0.104207	-0.0972738	0.824791	1.82082	-0.2684	0.474053	1	754	0.09685	0.5031	0.07016	0.1227	0.02533	0.0439	0.006109	0.06391	0.05392	0.07359	-8.668e-18	0.003732	-7.542e-18	0.02783	0.432082	-646.583	695.37	-2458.46
TCGA-A2-A0CR	IS2	1.4042	0.6556	2.0226	0.6751	7.09868	-0.450032	0.299645	-0.269189	-0.323833	-0.136169	-0.483228	-0.0528924	-1.70539	-0.252045	-0.110289	0.321289	-0.441264	3.82396	-0.436954	0.84695	-0.270242	-1.48474	-0.0972738	2.12905	1.14821	0.779066	3.99797	0	3283	0.2999	0.1804	0.2007	0.1841	0.109	0.1602	2.247e-18	0.4978	0.2317	0.1339	3.234e-17	-4.619e-19	0.02401	0.09203	0.549177	-48.4523	-352.361	117.597
TCGA-A2-A0CX	IS2	0.9184	0.415	0.1393	0.7956	6.60331	-0.450032	-0.302017	-0.269189	-0.54907	-0.136169	0.289171	0.713674	0.369773	-0.252045	-0.426743	-0.811079	1.36796	0.624506	-0.436954	-0.63088	-0.270242	1.03347	-0.0972738	-0.917254	-0.324474	-0.2684	-0.199305	0	1728	0.1331	0.4253	0.02065	0.1984	0.06452	0.05131	0.008577	0.116	0.2267	0.1217	1.335e-17	3.12e-19	0.1082	0.01625	0.435945	540.162	934.91	2634.44
TCGA-A2-A0D0	IS2	1.2166	0.0918	0.0677	0.9885	5.25582	-0.450032	0.321037	-0.269189	0.624657	-0.136169	1.02388	0.957375	-0.852553	0.437937	-1.04973	-0.811079	-0.441264	0.166939	-0.372315	-0.831242	-0.270242	-1.03689	-0.0972738	1.00682	1.40457	-0.2684	0.467998	0	2048	0.02639	0.4562	0.01761	1.524e-18	0.0913	0.01702	0.004929	0.0171	6.642e-20	0.1492	1.501e-17	0.002807	-6.932e-18	0.03746	0.426876	-1105.85	625.126	-1277.03
TCGA-A2-A0D2	IS2	0.5194	0.3006	0.5591	0.0618	6.30236	-0.450032	-0.13735	-0.269189	0.728008	-0.136169	1.11044	0.898234	-1.02378	-0.252045	-0.856352	0.00494197	-0.441264	-0.837077	0.504407	-0.377632	-0.270242	0.624628	-0.0972738	0.260831	-0.0834148	-0.2684	-0.193682	0	1027	0.1328	0.4405	0.03824	0.09992	0.03521	0.0706	0.001258	0.1086	0.1042	0.1657	-7.689e-18	-7.048e-20	0.05578	0.03949	0.418557	-915.648	1532.87	-2176.59
TCGA-A2-A0D3	IS2	0.1809	0.2367	-0.0743	-0.7604	5.06496	-0.450032	2.08388	-0.269189	-0.319315	-0.136169	-0.830093	0.852987	-1.10107	-0.252045	-1.03184	-0.0696897	-0.441264	-0.723773	-0.436954	-0.295745	-0.270242	2.09385	-0.0972738	1.32623	0.508981	-0.2684	-0.382711	0	1873	0.05331	0.46	0.04663	0.09348	0.04201	0.01557	0.01592	0.0524	0.1625	0.1396	0.001631	0	6.956e-18	0.02993	0.358527	-988.975	0.302942	3300.81
TCGA-A2-A0EN	IS2	0.9851	0.6011	1.3247	0.3625	7.11784	-0.450032	0.373858	-0.269189	1.10177	-0.136169	-0.830093	0.689779	-0.776723	-0.252045	0.397063	-0.209822	-0.00961105	-0.837077	-0.436954	-0.831242	-0.270242	1.37017	-0.0972738	0.82341	-0.212797	-0.2684	1.82804	NA	NA	0.2698	0.3362	0.03009	0.1811	0.9221	0.07771	0.005842	0.3031	-1.808e-19	0.04573	0.04522	0	0.06887	0.08389	0.54925	-113.876	7.99258	1679.71
TCGA-A2-A0EP	IS2	0.6515	0.8007	2.1098	-0.1191	8.30449	-0.123621	0.630575	-0.254457	0.947639	-0.136169	0.769046	-1.14125	-0.372976	-0.252045	-0.775499	1.30313	-0.441264	0.929675	-0.436954	-0.831242	-0.270242	-0.0463715	-0.0972738	-0.549921	0.877632	-0.2684	0.808819	0	3603	0.3655	0.1284	0.1192	0.1845	1.036	0.1302	0.0002131	0.6063	-1.97e-17	0.01055	0.1326	6.834e-20	0.06015	0.08429	0.597056	630.431	26.7202	1993.3
TCGA-A2-A0EQ	IS2	1.9181	-0.1165	1.6688	0.5765	6.96569	0.881705	-0.164653	-0.269189	-0.54907	-0.136169	0.137541	0.533326	-0.832122	-0.252045	-0.593059	-0.811079	-0.428549	0.314676	-0.436954	-0.193314	-0.270242	1.37603	-0.0972738	-0.212658	0.382531	2.26926	0.648977	0	2426	0.1292	0.5073	0.0427	0.02476	0.02174	0.06815	0.00043	0.1117	0.09545	0.1811	5.242e-18	0.001727	0	0.043	0.518338	613.502	814.998	-3233.82
TCGA-A2-A0EY	IS2	-0.1998	0.3286	0.3652	-0.928	6.47252	-0.450032	0.490422	-0.269189	0.4584	-0.136169	-0.826367	-0.265461	-0.236309	-0.252045	0.261461	1.23031	-0.291547	0.745499	-0.436954	0.71958	-0.270242	0.801176	-0.0972738	-0.139453	0.342484	-0.2684	-0.885907	0	1925	0.09747	0.3947	0.02081	0.1391	0.09627	0.04121	0.003407	0.07613	0.1995	0.1314	0.009667	0.002423	1.922e-18	0.03424	0.425413	-856.458	1085.31	4230.6
TCGA-A2-A0ST	IS2	2.5255	0.6745	2.3154	1.8181	7.53667	3.32151	-0.0197724	-0.269189	1.38102	-0.136169	-0.259923	1.13577	-1.55919	-0.252045	-0.776561	-0.621803	-0.441264	0.880427	-0.436954	-0.70286	-0.270242	1.04681	-0.0972738	-0.0548114	1.41651	-0.2684	0.904244	0	3017	0.1537	0.4129	0.0854	0.09207	0.03579	0.06199	0.006223	0.1546	0.01055	0.06023	2.655e-18	0	1.236e-17	0.05366	0.607254	455.253	494.196	739.176
TCGA-A2-A0SW	IS2	1.319	0.0424	1.1744	0.8725	7.00077	-0.248025	-0.928093	-0.269189	-0.0438456	-0.136169	-0.74666	0.384186	-0.750746	-0.252045	-0.725479	0.652333	-0.441264	-0.0103559	-0.436954	2.051	0.377561	0.111539	-0.0972738	2.41763	-0.641802	-0.2684	1.8369	1	1365	0.1007	0.4328	0.02584	0.1671	0.1352	0.04754	0.004807	0.07214	0.1643	0.1073	1.076e-17	0.0002994	0.006176	0.03281	0.462546	-449.375	1020.1	-1488.64
TCGA-A2-A0SX	IS2	1.6753	0.649	1.4261	1.3334	7.075	0.507056	-0.452893	-0.269189	-0.54907	-0.136169	0.981891	0.627487	-1.04025	-0.252045	-1.03256	-0.811079	-0.441264	-0.837077	-0.436954	0.368075	-0.270242	0.0552974	-0.0972738	0.330301	0.926354	1.27196	1.53016	0	1534	0.06397	0.3767	0.1005	0.1117	0.326	0.01695	0.01822	0.04391	-1.185e-18	0.05594	9.884e-18	0.00843	0.01494	0.09175	0.475692	-329.909	685.267	1250.73
TCGA-A2-A0T0	IS2	0.4165	0.0568	-0.1766	-0.7215	6.03332	-0.450032	-0.34845	-0.269189	-0.54907	-0.136169	0.432258	0.9177	0.272922	2.11401	-1.04973	-0.811079	-0.121194	0.0599599	-0.436954	-0.497091	-0.270242	0.64	-0.0972738	-1.06894	0.251391	-0.2684	0.50766	0	533	0.08804	0.4627	0.05605	0.07141	0.02897	0.04017	0.005966	0.05894	0.1718	0.1014	-2.705e-20	0	0.04205	0.03684	0.379089	-1525.28	637.746	-1217.88
TCGA-A2-A0T1	IS2	1.5435	0.2055	1.4763	0.6943	7.22671	0.0306888	-0.957705	-0.269189	-0.438766	-0.136169	0.278952	-0.0773562	-0.0824484	-0.252045	-0.834045	-0.514854	-0.441264	-0.452338	0.0275044	-0.406623	-0.270242	1.17948	-0.0972738	0.531871	0.1213	-0.2684	1.09516	0	521	0.2663	0.3395	0.1119	0.1594	0.2255	0.1334	0.002116	0.3069	0.2168	0.1112	0.003292	0.003883	0.08307	0.03061	0.530864	108.573	562.436	-785.756
TCGA-A2-A0YI	IS2	0.5678	0.3769	0.9956	0.3444	7.11945	-0.450032	-0.332272	-0.269189	0.124167	-0.136169	-0.544026	0.0485558	0.900867	-0.252045	-0.196486	-0.811079	-0.441264	-0.837077	-0.436954	-0.334831	-0.270242	1.02305	-0.0972738	0.604628	-1.09658	0.0001439	0.0763935	0	1505	0.1511	0.4748	0.1039	0.132	0.08812	0.03169	0.02178	0.1568	-2.774e-19	0.07774	1.056e-18	0.002513	0.01726	0.0758	0.467496	-566.11	-21.9687	1505.57
TCGA-A2-A1G1	IS2	1.9079	0.483	0.8922	0.885	7.2063	-0.450032	0.204184	0.106797	-0.0619688	-0.136169	-0.397122	1.38108	0.486281	0.0938031	-1.04973	-0.300088	2.11607	0.345571	-0.436954	-0.639768	4.67435	0.212564	-0.0972738	-0.114356	-0.373079	-0.2684	-0.424761	0	584	0.1076	0.5449	0.05254	0.04755	0.01431	0.02399	0.0236	0.07121	0.06341	0.03647	-5.682e-18	0.0009467	0.02093	0.03953	0.499102	-263.064	1188.98	-2154.69
TCGA-A2-A25B	IS2	0.7	-0.0071	-0.0147	0.5626	6.73242	-0.450032	-0.348714	-0.269189	-0.517491	-0.136169	-0.731171	0.409951	0.93643	-0.252045	-0.434076	-0.533377	4.58053	0.00977961	-0.436954	-0.0651255	-0.270242	1.79784	-0.0972738	-0.654944	-0.969043	-0.2684	-0.832216	0	1291	0.06703	0.5753	0.06483	0.1182	0.01452	0.01822	0.01744	0.03985	0.1675	0.06733	-7.36e-19	5.659e-19	1.55e-18	0.01703	0.353917	-1235.02	1824.86	-430.011
TCGA-A2-A25D	IS2	1.4882	0.2517	1.1805	1.7823	7.17792	-0.450032	0.319244	-0.117083	-0.266569	-0.136169	-0.82044	0.923519	-0.538427	-0.252045	-0.0923204	0.189079	-0.441264	-0.350875	-0.436954	-0.829063	-0.270242	1.44798	-0.0972738	0.924458	0.203185	0.198687	1.09106	0	552	0.2871	0.4355	0	0.07075	0.1961	0.1263	0.001562	0.4047	0.08963	0.138	-6.96e-18	2.292e-19	-3.72e-18	0.03665	0.501397	163.367	529.875	143.484
TCGA-A2-A25F	IS2	2.1333	0.6397	2.4911	1.1632	8.54725	-0.450032	0.0615516	-0.269189	0.120263	-0.136169	-0.342857	1.07877	-0.385454	-0.252045	-0.333728	0.415327	-0.441264	-0.837077	-0.436954	-0.831242	5.13471	2.20945	-0.0972738	0.275391	-1.54773	-0.2684	-0.885907	0	322	0.2001	0.3626	0.09867	0.1635	0.6017	0.06206	0.01681	0.177	1.111e-17	-3.537e-21	0.109	3.01e-19	-5.727e-20	0.07412	0.616683	585.178	1184.13	-664.276
TCGA-A2-A3XT	IS2	1.4288	0.1761	0.8618	0.6311	7.37265	-0.450032	-0.658025	-0.269189	-0.366128	-0.136169	2.16874	0.279479	-0.345798	-0.252045	-0.708807	-0.486381	-0.441264	-0.837077	0.422984	-0.526075	-0.270242	0.201251	-0.0972738	-1.08162	-0.913805	-0.2684	0.8215	0	2770	0.1045	0.3508	0.0604	0.1536	0.09803	0.05176	0.01588	0.1318	0.12	0.1112	7.91e-18	0.006113	0.07601	0.01894	0.434741	-172.478	818.797	1770.55
TCGA-A2-A3XY	IS2	1.3949	0.8357	0.9965	1.3924	6.73055	-0.450032	0.228466	-0.269189	-0.187375	-0.136169	0.71886	2.45843	-1.30139	-0.252045	-0.714601	0.922179	-0.441264	0.366831	1.12563	-0.473843	-0.270242	-0.114305	-0.0972738	-0.694876	0.856478	-0.2684	1.34184	1	1093	0.1966	0.2012	0.05084	0.09416	0.8878	0.0957	0.002649	0.2533	0.06289	0.09759	0.05176	0.004766	0.1038	0.08553	0.45637	-262.504	452.615	-2459.74
TCGA-A2-A3XZ	IS2	0.5898	0.4978	1.2952	-0.1448	6.16992	0.476037	2.39474	-0.269189	0.921811	-0.136169	-0.830093	-0.927474	-0.472009	-0.252045	-0.808959	-0.623588	-0.441264	0.496108	-0.436954	0.730425	-0.270242	0.789193	-0.0972738	-0.287193	-0.292248	-0.2684	2.63765	0	1532	0.07933	0.3394	0.08452	0.0921	0.06967	0.05798	0.002741	0.08633	0.08299	0.1735	1.631e-17	0	-2.024e-17	0.05147	0.50029	-609.079	-50.3981	3121.04
TCGA-A2-A3Y0	IS2	1.4777	0.2826	0.8427	0.6777	6.05593	1.25992	-0.740678	-0.23423	-0.54907	-0.136169	-0.468494	0.887461	-0.791375	-0.252045	-0.907669	-0.403743	0.269362	2.58182	-0.436954	-0.815695	-0.270242	-0.656032	-0.0972738	1.52894	2.6252	-0.2684	2.2349	0	1546	0.06921	0.3744	0.064	0.003512	0.07098	0.05275	0.002712	0.06764	0.1057	0.1152	2.203e-20	0.002479	0.01516	0.0289	0.394614	-607.384	684.394	98.5558
TCGA-A2-A4S3	IS2	0.8317	0.1099	0.4343	0.6564	6.00003	-0.450032	-0.661109	-0.269189	-0.175029	-0.136169	0.456574	0.442021	-0.962796	-0.252045	-0.183971	-0.70806	-0.441264	0.455673	-0.436954	-0.760216	-0.270242	0.727852	-0.0972738	0.0950316	1.22955	-0.2684	2.16508	0	666	0.06193	0.4182	0.05265	0.06864	0.02905	0.03635	0	0.05121	0.1904	0.1393	2.758e-19	0.0001738	3.435e-19	0.01704	0.39509	-156.741	992.946	-1544.73
TCGA-A7-A3J0	IS2	0.6942	-0.0411	0.0431	-0.4541	5.71996	-0.0389973	-0.265192	-0.269189	-0.54907	-0.136169	-0.116975	2.09819	-0.41339	-0.252045	-0.683542	-0.340594	-0.441264	2.05678	-0.436954	-0.831242	-0.270242	-0.787246	-0.0972738	0.745377	1.19768	-0.2684	1.72263	0	313	0.0705	0.525	0.0014	0.03377	0.007581	0.03287	5.555e-19	0.05587	0.05578	0.1816	-1.57e-17	1.205e-18	1.03e-18	0.03843	0.366026	-1220.8	891.643	1578.55
TCGA-A7-A4SA	IS2	0.8784	0.4754	0.9083	1.165	6.30819	-0.450032	-0.230336	-0.269189	1.37588	-0.136169	-0.830093	0.26485	-0.909049	-0.252045	-0.155434	0.0076503	-0.441264	0.248544	-0.436954	-0.415525	-0.270242	1.61116	-0.0972738	1.90068	-0.101033	-0.2684	0.144607	0	454	0.1184	0.3055	0.05213	0.1073	0.6047	0.05016	0	0.1329	0.06038	0.09832	-2.831e-18	3.846e-21	0.05929	0.07559	0.42572	-1021.28	233.138	-1287.44
TCGA-A7-A4SD	IS2	1.9476	0.7425	0.9084	1.392	6.66773	-0.450032	-0.104574	1.30583	-0.54907	-0.136169	-0.112658	0.619093	-0.893618	-0.252045	-0.67822	-0.294779	0.42911	-0.167207	-0.436954	0.780416	-0.270242	0.543195	-0.0972738	0.545472	0.420299	-0.2684	1.35	0	441	0.02831	0.4142	0.07729	0.1252	0.0241	0.01095	0.01686	0.02012	0.1782	0.05658	-2.333e-19	1.594e-18	0.06934	0.04993	0.45231	-657.885	448.695	813.973
TCGA-A7-A6VY	IS2	1.8721	0.6248	0.9503	0.9655	6.96258	0.676751	-1.02685	-0.269189	-0.54907	-0.136169	0.438277	0.506164	0.0719659	1.40821	-1.04973	-0.811079	-0.441264	-0.457984	1.92513	1.46253	0.374366	-0.48996	-0.0972738	-0.934653	0.941747	-0.2684	-0.131413	0	266	0.04186	0.3554	0.06423	0.1429	0.01342	0.02525	9.338e-20	0.02564	0.1733	0.1234	-8.504e-20	-3.695e-19	0.06627	0.04443	0.454823	-470.436	520.797	965.183
TCGA-A8-A06R	IS2	1.1231	0.2685	0.3332	0.8326	6.61436	0.0153336	-1.11618	-0.269189	-0.54907	-0.136169	0.616923	0.740088	-0.268783	-0.252045	-0.387105	-0.811079	0.174712	-0.837077	-0.436954	2.37192	-0.270242	-0.392904	-0.0972738	-0.485898	0.0853133	-0.2684	0.340447	0	547	0.1889	0.4281	0.1139	0.1355	0.006258	0.07547	0.006583	0.1497	0.2444	0.09933	-9.58e-20	1.362e-19	0.1086	0.03606	0.404771	433.895	590.483	-2501.14
TCGA-A8-A06T	IS2	0.953	-0.0175	0.0741	1.2721	5.394	-0.450032	0.215212	0.00422125	0.343172	-0.136169	-0.830093	1.59756	-0.27665	-0.252045	-0.663319	-0.219581	-0.275155	0.617594	-0.436954	-0.529901	0.196984	0.969363	-0.0972738	0.754041	0.884167	-0.2684	-0.885907	0	1614	0.07412	0.5394	0.05691	0.1041	0.09379	0.02322	0.01196	0.05731	0.1669	0.1963	-1.012e-18	4.163e-19	-3.786e-19	0	0.322237	-1131.38	290.926	-871.334
TCGA-A8-A075	IS2	0.9221	0.1471	0.5449	0.0105	6.65083	-0.450032	-0.33736	-0.269189	-0.311735	-0.136169	-0.0978368	-0.128605	0.678835	-0.252045	-0.452842	-0.811079	-0.441264	0.401386	-0.436954	0.220704	-0.270242	0.527752	-0.0972738	-0.29301	0.159106	-0.2684	-0.2427	0	518	0.08166	0.4537	0.1067	0.1073	0.05227	0.02969	0.008509	0.06297	0.2246	0.1382	-2.022e-18	0.003121	0.03256	0.03565	0.454173	-228.573	762.92	746.977
TCGA-A8-A07C	IS2	0.4328	-0.2789	0.4404	-0.4754	6.39034	1.40614	-0.657105	-0.0584085	-0.54907	1.968	-0.548117	0.656023	0.273147	-0.252045	-0.370249	0.212563	-0.441264	-0.837077	-0.436954	-0.831242	-0.270242	-0.0428596	-0.0972738	0.348004	1.38837	1.77664	1.00948	0	1034	0.07291	0.5284	0.04115	0.00882	0.009193	0.01811	0.0257	0.05731	0.005081	0.1034	0.0453	0.01152	-1.048e-19	-2.094e-19	0.397886	-802.125	1361.49	-3241.8
TCGA-A8-A07O	IS2	0.4376	0.0166	-0.0361	-0.144	6.6776	-0.450032	-0.606073	0.207127	-0.54907	-0.136169	4.57426	-1.30369	-1.53469	0.330825	-1.04973	-0.491862	-0.441264	-0.475204	-0.436954	-0.720886	-0.270242	-0.512919	-0.0972738	-1.13274	-0.681001	-0.2684	-0.0562719	0	304	0.1114	0.4759	0.04224	0.02103	0.009483	0.0496	0.01423	0.1165	0.1431	0.1013	1.593e-17	0.004536	3.703e-18	0.03411	0.38315	-592.526	1092.01	742.744
TCGA-A8-A07U	IS2	2.5301	0.5225	1.7331	2.3681	7.51267	-0.450032	0.544802	1.77034	-0.493012	-0.136169	-0.330012	3.33317	-1.56746	-0.252045	-0.379899	-0.14203	0.00765498	0.930791	-0.436954	-0.0841169	-0.270242	0.0519393	-0.0972738	-0.374761	1.20362	-0.2684	1.53313	0	760	0.1299	0.3621	-5.854e-19	0.01789	0.6371	0.0435	0	0.1095	-1.052e-17	0.02927	0.06152	9.84e-19	0.01343	0.04519	0.579137	476.931	561.079	3054.36
TCGA-A8-A081	IS2	1.2957	-0.248	0.7405	0.4005	6.34075	-0.450032	1.20314	-0.269189	-0.54907	-0.136169	-0.349315	0.853931	-0.970662	-0.252045	-0.59291	0.160571	-0.441264	-0.125732	-0.436954	-0.147803	1.62834	0.764354	-0.0972738	1.68455	-0.588255	-0.2684	0.652301	0	0	0.07208	0.5027	0.03538	0.02809	0.00456	0.01986	0.01444	0.07083	0.04546	0.1969	0.02996	0.001025	-1.382e-17	0.01849	0.442372	-210.626	1198.17	2462.48
TCGA-A8-A08I	IS2	2.1333	-0.0473	1.5743	1.5574	7.95202	-0.450032	-0.908665	-0.269189	0.0722953	-0.136169	1.35051	1.1372	-0.929142	-0.252045	-0.500083	0.666911	-0.441264	0.320466	-0.436954	-0.509371	0.605031	-0.687822	-0.0972738	1.03281	-0.230988	-0.2684	0.242557	0	365	0.02322	0.4982	2.133e-18	0.008689	0.02588	0.005137	0.006315	0.006486	-3.591e-18	0.1104	0.03159	0	1.167e-17	0.01899	0.496109	692.831	1593.96	1420.02
TCGA-A8-A08L	IS2	0.7365	0.1833	0.5709	-0.0526	6.40176	-0.450032	0.124177	-0.269189	-0.422664	-0.136169	-0.709378	1.31663	-0.150629	-0.252045	-0.675119	2.27011	-0.441264	0.646776	-0.436954	-0.543636	-0.270242	1.26892	-0.0972738	-0.0963441	0.609905	-0.2684	-0.38434	1	304	0.1307	0.4703	0.05962	0.05758	0.0418	0.06216	0.005568	0.114	0.1504	0.1951	-4.817e-20	-2.912e-19	0.008725	0.01199	0.369949	546.257	1509.06	2431.25
TCGA-A8-A08P	IS2	1.6112	0.2871	0.9388	1.439	7.52558	-0.450032	-0.373838	-0.269189	-0.103714	-0.136169	0.399551	0.865326	-0.199662	-0.252045	-0.282445	-0.277769	0.918666	0.319112	-0.436954	-0.816015	0.0797459	-0.247427	-0.0972738	0.53383	-0.00685819	-0.2684	1.15897	0	943	0.1201	0.5235	0.07163	0.1018	0.02314	0.05288	0.005816	0.09918	0.1817	0.1452	-2.78e-19	-2.21e-18	0.00679	0.02592	0.507865	47.3872	1182.33	888.618
TCGA-A8-A08R	IS2	1.6865	0.2592	0.9928	1.4451	7.12579	-0.450032	-0.39228	-0.269189	-0.54907	-0.136169	0.951037	1.54763	0.101779	-0.0838188	-1.04973	-0.811079	-0.440364	-0.837077	2.0929	0.14333	2.28254	-0.0855078	-0.0972738	-0.92113	-0.699625	-0.2684	0.179487	0	30	0.09575	0.4548	0.01705	0.1203	0.006432	0.03836	0.007774	0.07254	0.06142	0.1161	-7.286e-18	0.004477	0.09618	0.03376	0.462022	464.907	530.86	906.35
TCGA-A8-A08X	IS2	0.9003	0.2913	0.8661	0.0117	6.96222	0.356866	-0.757584	0.903782	-0.106876	-0.136169	-0.763579	-0.00975684	-0.639292	-0.252045	-0.353176	0.0477866	-0.310084	-0.180362	-0.436954	4.04993	-0.270242	0.46807	-0.0972738	-0.653041	0.0668537	-0.2684	0.784334	0	1308	0.1037	0.3785	0.06224	0.1525	0.07228	0.03904	0.001974	0.07011	0.2964	0.06127	6.878e-18	0	0.1169	0.02954	0.458138	206.152	686.714	1551.47
TCGA-A8-A094	IS2	1.4506	0.2252	0.8522	0.2286	7.11033	-0.450032	0.140128	-0.269189	-0.47232	-0.136169	0.211151	0.908004	0.312926	-0.252045	-0.817077	-0.458072	-0.441264	0.0387336	-0.297417	-0.0971478	0.611655	0.155461	-0.0972738	-0.426173	0.548078	-0.2684	-0.415794	0	0	0.08155	0.4907	0.02608	0.1068	0.005626	0.02765	0	0.05495	0.1728	0.1092	-7.383e-18	2.05e-21	0.04581	0.006818	0.475908	-216.76	1151.69	287.227
TCGA-A8-A096	IS2	1.5062	0.3241	0.8768	0.9779	7.56973	-0.450032	-0.679271	-0.269189	0.379114	-0.136169	-0.830093	0.389613	0.177218	-0.252045	-0.544629	2.34504	1.07082	-0.317238	0.04575	-0.707298	-0.270242	1.1798	-0.0972738	0.568185	0.398404	-0.2684	0.0343768	0	0	0.1323	0.4761	0.06655	0.1248	0.02802	0.03367	0.006524	0.1207	0.2203	0.05652	-3.406e-19	1.599e-18	0.06528	0.03755	0.477362	-955.286	611.497	1991.03
TCGA-A8-A09G	IS2	1.192	-0.0606	0.6601	0.7406	6.36715	-0.450032	1.05412	-0.269189	0.0180136	-0.136169	-0.830093	1.42269	-1.0094	-0.252045	-0.294118	0.630061	-0.26687	1.15563	-0.436954	-0.831242	-0.270242	1.50264	-0.0972738	0.233029	0.700323	-0.2684	0.555292	0	0	0.1092	0.4395	-6.776e-21	0.05056	0.1113	0.04003	0.007703	0.08199	0.2263	0.1014	0.007037	0.003822	-3.94e-18	-5.077e-21	0.388152	20.3265	718.067	2620.25
TCGA-A8-A09M	IS2	1.1091	-0.1269	0.5669	1.3619	6.80345	-0.450032	-0.368856	-0.181352	-0.54907	-0.136169	-0.509365	0.00611326	-0.186808	-0.252045	-0.953119	1.73662	-0.185526	0.932181	-0.436954	0.510611	-0.270242	0.650086	-0.0972738	0.415841	0.92372	-0.2684	0.904297	0	1006	0.05842	0.5069	0.07369	0.1047	0.01492	0.03186	0.002534	0.0465	0.1694	0.1846	-4.496e-19	-1.58e-20	-5.819e-18	0.05598	0.407341	151.083	1075.56	-570.804
TCGA-A8-A09N	IS2	0.4077	0.0042	-0.275	0.3927	5.35541	-0.450032	0.0683184	-0.269189	0.112997	-0.136169	-0.737384	0.9428	-0.753217	-0.252045	0.742052	0.269086	-0.441264	1.93862	-0.436954	-0.562949	-0.270242	-0.121898	-0.0972738	1.28458	-0.719968	-0.2684	2.55295	0	31	0.07552	0.4964	0.08164	0.1286	0.02069	0.02845	0.002671	0.06036	0.1483	0.1929	3.969e-18	0	0.03083	0.03793	0.27586	-921.109	588.678	-733.173
TCGA-A8-A09Q	IS2	0.2932	0.0071	0.8811	-0.4335	7.39416	0.431151	-0.0863255	-0.269189	-0.405155	-0.136169	-0.72812	-0.293993	0.379854	-0.124731	-0.529742	0.952462	-0.441264	-0.837077	0.452537	-0.831242	-0.270242	1.70216	-0.0972738	-0.0897091	-0.037315	-0.2684	1.26043	0	761	0.09573	0.4776	0.05134	0.1113	0.08125	0.03548	0.003341	0.07291	0.2958	0.09767	6.648e-18	1.07e-19	0.006524	0.01648	0.47178	-749.147	756.016	120.777
TCGA-A8-A09R	IS2	1.695	0.336	0.3364	0.7459	7.02317	-0.450032	0.773163	-0.269189	-0.54907	-0.136169	0.969081	0.626515	0.603342	-0.252045	-0.748298	-0.811079	0.862872	-0.565499	-0.436954	-0.359827	-0.270242	-1.10808	-0.0972738	-1.01109	0.243879	0.659364	0.531519	0	273	0.08459	0.473	0.04654	0.08376	0.02737	0.01812	0.01472	0.06098	0.1816	0.06433	6.744e-18	-3.046e-18	0.05715	0.03156	0.431563	-450.499	701.027	770.078
TCGA-A8-A09X	IS2	1.0272	-0.0956	1.0113	0.5466	7.40332	-0.450032	0.011815	-0.269189	0.29694	-0.136169	-0.818807	0.582416	-0.392251	-0.252045	0.356036	0.49941	-0.441264	1.10258	-0.436954	-0.661631	-0.270242	0.680914	-0.0972738	1.0781	-0.712676	-0.2684	1.61395	1	426	0.1733	0.428	0.03623	0.1896	0.06816	0.09121	0	0.1339	0.1797	0.1332	-3.421e-18	0.004288	0.07169	0.01762	0.488703	450.26	1159.8	-2155.52
TCGA-A8-A09Z	IS2	1.7897	-0.5276	0.4094	0.7638	6.42891	-0.450032	-1.10741	0.977383	-0.54907	-0.136169	-0.830093	0.261785	0.321908	-0.252045	-0.48519	-0.811079	-0.441264	1.67451	-0.436954	-0.812424	0.607911	0.380483	-0.0972738	1.40127	0.0198885	-0.2684	2.36738	0	0	0.09619	0.5001	0.05308	0.01302	0.02615	0.05366	0.008164	0.1119	0.1542	0.1291	-3.112e-18	0	0.06263	0.04077	0.41249	-735.561	-23.6539	3054.58
TCGA-A8-A0A1	IS2	1.0342	0.2419	0.7977	0.3648	7.51972	-0.450032	-1.09022	-0.269189	-0.0977293	-0.136169	1.5968	0.241371	-0.163891	-0.252045	-0.229068	-0.205973	0.0861538	-0.837077	-0.436954	-0.779452	0.13076	0.243412	-0.0972738	-0.456718	-0.464744	-0.2684	0.0721708	0	365	0.07795	0.4256	0.03169	0.1383	0.5923	0.009469	0.01244	0.07062	0.03543	0.07282	0.005797	0.002666	0.0005255	0.04756	0.475256	-795.719	914.68	2820.49
TCGA-A8-A0A2	IS2	0.0993	0.1564	0.098	-0.5077	6.09229	-0.450032	-0.886879	-0.269189	-0.54907	-0.136169	-0.830093	-0.372881	0.255803	-0.252045	0.582185	0.427653	-0.113083	0.817277	-0.436954	0.941104	-0.270242	0.931405	-0.0972738	0.28431	-0.195896	-0.2684	-0.660466	0	579	0.09344	0.4625	0.08065	0.2142	0.02093	0.03014	0.009246	0.06936	0.1331	0.1278	5.584e-18	1.517e-18	0.02934	0.04221	0.362877	-1249.18	167.788	2179.45
TCGA-A8-A0A6	IS2	1.4931	0.575	1.206	0.3557	6.6442	-0.450032	-0.17796	-0.269189	0.444947	-0.136169	-0.405147	0.941732	-0.409519	-0.252045	-0.55907	-0.811079	-0.19234	-0.734966	-0.436954	-0.226084	-0.270242	0.622114	-0.0972738	2.4073	-0.464391	0.266638	-0.111514	0	640	0.1473	0.5025	0.111	0.1279	0.03952	0.0309	0.01305	0.1264	0.1031	0.06936	0	0.0009917	-3.248e-19	0.06719	0.499219	-155.26	186.781	1615.52
TCGA-A8-A0A7	IS2	1.9824	0.3241	2.0618	1.3249	7.94003	-0.450032	0.173514	-0.269189	-0.54907	-0.136169	-0.344348	-0.130168	-1.4968	-0.252045	-0.789953	-0.387445	-0.441264	-0.241824	-0.436954	2.60715	-0.259281	0.548536	-0.0972738	2.64008	-0.564256	-0.2684	1.31053	0	30	0.08988	0.4636	0.1524	0.2175	0.04566	0.03342	0.002222	0.0541	0.1413	0.112	-4.892e-18	0	0.007717	0.04676	0.601918	-22.3888	640.843	-1608.16
TCGA-AC-A23C	IS2	0.9026	0.5121	0.427	0.7319	6.30935	-0.450032	-0.505158	-0.113273	-0.170949	-0.136169	-0.704324	1.3332	0.0664933	-0.252045	-0.517668	-0.703601	1.28246	-0.586129	-0.436954	0.705359	-0.270242	1.00966	-0.0972738	0.47198	-0.326796	-0.2684	0.276755	0	585	0.07376	0.5013	0.03762	0.1733	0.2023	0.01346	0.01365	0.04884	0.07885	0.08781	9.597e-19	0.0008991	-4.676e-18	0.04538	0.373341	-524.984	903.772	1442.54
TCGA-AC-A2FB	IS2	1.4225	0.7129	1.5828	1.6955	6.95526	-0.450032	1.32492	-0.269189	-0.356533	-0.136169	-0.829197	1.07441	-1.59066	-0.252045	0.116473	0.755997	-0.441264	-0.0629863	-0.436954	-0.831242	2.16327	2.71271	-0.0972738	1.02788	-0.399375	-0.2684	-0.885907	0	1234	0.2101	0.432	0.06035	0.1656	0.05852	0.0602	0.002586	0.2445	0.02145	0.08547	-3.53e-18	-7.961e-20	-6.747e-18	0.07107	0.464523	361.96	336.709	3079.18
TCGA-AC-A2FE	IS2	1.2028	0.5532	1.1777	0.7589	6.92216	-0.450032	-0.387891	-0.232875	0.625468	-0.136169	-0.830093	0.437042	-0.94716	0.867524	-1.04973	0.747536	-0.441264	1.40372	-0.436954	-0.680321	-0.270242	1.67111	-0.0972738	1.73944	0.579907	-0.2684	0.747795	1	2636	0.191	0.3609	0.1079	0.1584	0.5101	0.07576	0.003859	0.2373	0.04814	0.107	-4.747e-18	0	0.04439	0.07051	0.517618	584.102	601.109	567.587
TCGA-AC-A2QI	IS2	0.1982	0.208	0.4118	-0.1739	6.3551	-0.450032	0.383752	-0.269189	-0.524724	-0.136169	-0.522926	0.873529	0.156296	-0.252045	-0.0441412	-0.811079	0.214966	-0.837077	-0.436954	-0.65094	-0.270242	0.770108	-0.0972738	0.343788	0.521029	-0.2684	0.270944	0	588	0.2278	0.3174	0.1035	0.1792	0.04298	0.0955	0.00972	0.2766	0.296	0.1227	-1.171e-18	2.611e-18	0.09292	0.0949	0.415671	-968.054	25.1078	3741.65
TCGA-AC-A3BB	IS2	0.7071	0.4867	1.209	0.3968	6.6201	-0.450032	1.86479	-0.269189	-0.342371	-0.136169	-0.71118	-0.64246	-1.12913	-0.252045	-0.308039	0.157275	-0.441264	2.23533	-0.436954	1.61786	-0.270242	0.257526	-0.0972738	0.330348	0.81415	-0.2684	0.837539	0	987	0.2433	0.2498	0.0805	0.1697	0.8555	0.1128	0	0.356	0.0912	0.09001	0.02422	0.0005796	0.05219	0.08678	0.464956	-313.768	-257.804	1175.58
TCGA-AC-A3W5	IS2	1.0373	0.5291	1.0548	0.3893	7.0432	0.113848	-0.631563	-0.269189	-0.0799638	-0.136169	0.474067	1.06669	-0.784977	-0.252045	-0.372868	0.110029	-0.441264	0.884082	-0.436954	-0.538903	-0.270242	-0.803372	-0.0972738	0.765088	0.715606	-0.2684	2.48182	0	504	0.207	0.2433	0.1291	0.2244	0.1517	0.09063	0.001588	0.2158	0.3205	0.08843	-8.154e-19	1.562e-18	0.1954	0.05796	0.505145	213.165	-21.0766	1756.4
TCGA-AC-A3W6	IS2	0.7425	0.3754	0.877	0.4005	6.13389	-0.450032	-0.491688	-0.269189	0.138566	-0.136169	-0.830093	0.0694266	-0.693276	-0.252045	0.273181	-0.538563	-0.441264	-0.567871	0.231194	-0.358079	-0.270242	2.536	-0.0972738	0.916237	-0.227622	-0.2684	0.558901	0	602	0.356	0.2129	0.2268	0.2745	0.2038	0.147	0	0.5659	0.2698	0.07533	-1.346e-17	-8.386e-21	0.21	0.09684	0.41978	-898.389	-19.577	2.63001
TCGA-AC-A6IW	IS2	1.9789	0.1078	1.4753	1.3345	8.73662	0.747939	-0.952754	-0.269189	6.19232	-0.136169	-0.830093	1.5316	-0.849883	-0.176462	-1.04973	0.519071	-0.185433	1.12201	-0.436954	-0.831242	-0.270242	0.00999867	-0.0972738	0.0326047	1.9664	-0.2684	0.256302	0	413	0.0775	0.4226	0.0228	0.02213	0.02573	0.05213	0.005997	0.05773	0.0814	0.09311	2.031e-17	0.002902	-1.032e-18	0.0202	0.503273	-530.006	445.708	-645.279
TCGA-AC-A8OQ	IS2	1.0733	0.7059	1.1908	0.5807	6.91138	0.935191	-0.00745221	-0.00782172	-0.54907	-0.136169	-0.222437	0.311783	-1.23312	-0.252045	-0.661296	-0.139021	0.254788	0.320682	-0.436954	2.96195	-0.0952079	-0.130124	-0.0972738	-0.477291	2.2671	-0.2684	-0.0275123	0	34	0.2124	0.2454	0.02811	0.1276	0.6674	0.1106	0.003922	0.2259	0.08948	0.06588	0.04531	0.004369	0.1074	0.05088	0.497656	-125.157	240.197	-745.211
TCGA-AN-A046	IS2	1.6583	0.2852	0.794	1.1064	6.7435	-0.450032	-0.970452	-0.269189	0.947162	2.94033	-0.721872	1.80267	-0.940069	-0.252045	-0.723809	0.891746	-0.441264	0.240285	-0.409273	-0.788372	-0.270242	-0.532823	-0.0972738	2.08234	3.078	-0.2684	1.09982	0	10	0.1011	0.4595	0.089	0.127	0.152	0.04704	0.004688	0.09074	0.1602	0.2073	1.927e-18	0.0009698	0.006607	0.03607	0.421753	63.9744	589.988	41.0718
TCGA-AN-A0AJ	IS2	1.4153	0.0211	0.8036	0.5327	6.76002	-0.0746978	-0.782263	-0.269189	0.314311	-0.136169	0.156516	0.919858	-0.508072	-0.252045	-0.113356	0.149069	-0.441264	0.488052	-0.436954	-0.815172	1.18477	0.102882	-0.0972738	0.838851	0.199343	-0.2684	0.508295	0	303	0.04344	0.5161	0.05467	0.02833	0.02217	0.01505	0.005463	0.0297	0.1544	0.1507	-6.444e-18	-2.04e-21	-9.997e-18	0.01998	0.39895	-676.718	1110.06	233.967
TCGA-AN-A0AL	IS2	1.0377	0.3459	0.7556	1.0619	6.01136	-0.450032	2.68576	0.0131415	-0.54907	-0.136169	-0.229809	0.103822	-0.987459	-0.252045	-0.818452	-0.811079	-0.441264	-0.837077	2.48484	1.1193	-0.270242	2.08451	-0.0972738	-1.3853	0.0657647	-0.2684	-0.885907	0	227	0.2345	0.3406	0.09316	0.09163	0.0523	0.1057	0.003196	0.2536	0.1563	0.1197	4.074e-18	-8.822e-20	0.1393	0.06274	0.463454	208.353	363.386	-1441.68
TCGA-AN-A0AM	IS2	1.5495	0.3147	0.3161	0.9425	6.20324	-0.450032	0.338692	0.0185119	-0.54907	-0.136169	-0.605358	2.63092	-0.654629	-0.252045	-0.890098	-0.590787	0.152377	1.80545	-0.436954	-0.44665	-0.270242	0.0647602	-0.0972738	0.229801	1.75789	-0.2684	1.06307	0	5	0.04911	0.5058	0.05722	0.08676	0.06116	0.04012	0.005992	0.03971	0.2259	0.1828	-1.509e-17	4.614e-19	-1.053e-19	0.02487	0.375584	481.133	1487.72	2177.48
TCGA-AN-A0AT	IS2	0.4775	0.0936	0.2351	-0.4788	6.01231	-0.450032	0.98339	-0.269189	-0.54907	-0.136169	1.44177	1.10267	-0.685731	-0.252045	-1.04973	-0.811079	-0.441264	-0.147655	-0.436954	-0.672942	-0.270242	-0.305874	-0.0972738	-0.311427	0.927566	-0.2684	-0.36403	0	10	0.03637	0.5145	0.04352	0.1082	0.01205	0.02427	0.01408	0.01851	0.08304	0.1696	-1.76e-19	-9.932e-20	-1.758e-17	0.003572	0.353134	-730.556	1048.64	-1199.12
TCGA-AN-A0FD	IS2	1.3042	0.3643	-0.1358	1.1729	5.43424	-0.450032	0.165503	-0.245801	-0.54907	-0.136169	0.303973	0.217352	-0.0303399	-0.252045	-0.707451	-0.811079	0.769803	0.994096	-0.436954	0.17426	-0.270242	-1.46989	-0.0972738	1.00843	1.15317	-0.2684	1.1626	0	196	0.1029	0.4522	0.1088	0.2101	0.03727	0.04555	0.006624	0.0825	0.2662	0.1567	-6.978e-19	1.407e-18	0.08463	0.0329	0.361916	-577.275	234.455	261.434
TCGA-AN-A0FJ	IS2	-0.1932	0.3359	-0.4458	-1.1654	4.82213	-0.450032	-0.378265	-0.269189	-0.182587	-0.136169	1.24494	0.429392	-0.569129	-0.23143	-1.04973	-0.811079	-0.441264	-0.837077	3.71344	-0.742103	-0.270242	0.754066	-0.0972738	-0.213543	-0.138396	-0.2684	0.280613	0	242	0.1617	0.4593	0.06493	0.1613	0.009104	0.05287	0.02331	0.1697	0.138	0.1704	-1.388e-17	0.01514	0.0227	0.02592	0.338617	-1155.8	886.453	-369.894
TCGA-AN-A0FN	IS2	0.9368	0.7362	1.3687	0.4832	6.95933	-0.450032	0.67523	-0.269189	0.193746	-0.136169	-0.795692	0.567619	-1.3292	0.402781	-0.180794	-0.811079	-0.441264	0.158123	-0.436954	2.01187	-0.270242	1.40752	-0.0972738	-0.465378	0.991063	3.84278	-0.638115	0	218	0.4114	0.3738	0.219	0.2742	0.2525	0.1105	0.01208	0.5431	0.1588	0.05874	-1.015e-17	0.001214	0.1224	0.07006	0.522434	269.208	488.4	-1722.76
TCGA-AN-A0G0	IS2	0.258	-0.2174	-0.3979	-0.4502	6.19243	1.42619	-1.11618	-0.269189	-0.412688	-0.136169	1.5809	-0.803054	0.26913	-0.252045	0.260038	0.251962	-0.441264	1.05268	-0.436954	-0.211549	-0.187313	-1.53961	-0.0972738	-0.278249	-0.756004	-0.2684	-0.347999	0	16	0.07272	0.4633	0.07102	0.09273	0.0317	0.02722	0.007395	0.0539	0.05226	0.1751	-1.3e-18	0.004352	0.07465	0.004984	0.354269	-1205.12	1246.95	-1000.62
TCGA-AN-A0XS	IS2	0.3079	0.3315	0.6827	-0.0447	6.15921	-0.450032	-0.0453574	-0.269189	0.193474	-0.136169	-0.772866	0.220735	-0.575317	-0.252045	-0.450124	-0.391901	-0.143202	-0.327939	-0.436954	1.45035	-0.270242	1.60235	-0.0972738	0.577645	-0.123751	-0.2684	0.285551	0	10	0.1445	0.341	0.1236	0.1881	0.4962	0.06134	0.002959	0.1432	0.1844	0.1008	-5.888e-19	0.001422	0.06933	0.07186	0.452298	-577.454	575.011	-825.337
TCGA-AN-A0XU	IS2	1.4533	0.3918	0.3595	0.225	6.14543	-0.450032	0.487391	-0.269189	0.713268	-0.136169	-0.00743328	1.19692	0.0434122	-0.115597	-1.04973	-0.811079	-0.441264	2.42952	-0.436954	-0.266043	2.39132	-1.10561	-0.0972738	0.234348	0.802695	-0.2684	-0.307253	0	10	0.03151	0.5172	0.009571	0.1559	0.02051	0.01071	0.009443	0.01546	7.172e-18	0.05341	-6.753e-18	-2.77e-19	-1.43e-17	0.0903	0.354242	-561.737	1249.33	423.695
TCGA-AN-A0XW	IS2	1.9415	0.6584	1.0844	0.674	7.13507	-0.450032	-0.349583	-0.269189	-0.348487	-0.136169	-0.294678	1.6328	0.0107305	-0.252045	-0.10888	-0.770192	-0.38508	0.738458	-0.436954	-0.641444	2.74937	-0.157647	-0.0972738	0.613588	-0.292793	-0.2684	0.994797	0	170	0.07993	0.4707	0.1346	0.2341	0.02009	0.02019	0.01878	0.04991	0.1601	0.0666	-2.675e-19	-8.623e-19	0.04073	0.06341	0.458218	-172.322	1090.03	-1254.49
TCGA-AO-A03M	IS2	1.6253	0.3957	0.9858	1.5449	7.00771	-0.450032	1.25135	-0.269189	0.226704	-0.136169	-0.602992	0.545937	-1.13249	-0.252045	-0.164742	-0.722323	-0.441264	0.657589	-0.436954	1.55408	-0.244268	0.397337	-0.0972738	0.590114	0.177464	-0.2684	0.662172	0	1866	0.1045	0.5161	9.851e-19	0.02737	0.02144	0.05104	0.003438	0.08407	0.1654	0.08402	-2.31e-19	-4.57e-19	1.749e-18	0.04697	0.41724	70.5512	788.332	-1428
TCGA-AO-A03R	IS2	0.4518	0.4094	0.5612	-0.1978	5.57112	-0.450032	-0.130674	-0.269189	0.209116	-0.136169	-0.575915	1.29964	-1.36611	-0.252045	0.0465265	1.17556	-0.441264	2.85471	-0.436954	-0.248819	-0.270242	-0.551532	-0.0972738	2.16864	1.33352	-0.2684	-0.255074	0	2091	0.2085	0.4005	0.06705	0.04621	0.2965	0.08345	-4.896e-19	0.2522	0.03308	0.1528	8.902e-18	0.002039	9.991e-18	0.07487	0.438707	-764.994	1858.61	-2287.5
TCGA-AO-A03T	IS2	0.8173	0.3579	0.1305	0.9723	4.64207	-0.450032	-0.205741	-0.269189	-0.17458	-0.136169	-0.230588	1.1329	0.0916885	-0.252045	-0.719576	-0.470516	-0.441264	1.38812	-0.436954	0.105058	-0.270242	-0.622849	-0.0972738	0.615042	0.879237	-0.2684	0.61966	0	2124	0.1308	0.491	0.07518	0.09895	0.09009	0.07263	3.327e-19	0.1269	0.026	0.189	1.617e-17	0	1.745e-17	0.05227	0.344657	48.1949	696.338	-206.369
TCGA-AO-A0J2	IS2	1.833	-0.0058	0.2607	1.1853	5.4535	-0.450032	-0.124765	-0.235945	-0.244563	-0.136169	-0.830093	1.50397	-0.251593	-0.252045	-1.03494	-0.0826804	-0.441264	2.02915	-0.189233	0.182436	-0.270242	0.490652	-0.0972738	0.878467	1.31932	-0.2684	-0.618925	0	997	0.06178	0.4533	9.213e-18	0.05463	0.1681	0.0369	-1.171e-18	0.0431	0.08677	0.09907	-7.425e-18	-1.707e-19	1.994e-18	0.01605	0.414662	17.6972	1128.98	1009.04
TCGA-AO-A0J4	IS2	1.7577	0.4969	1.0963	1.1325	6.48951	-0.270987	2.03968	-0.269189	-0.0990141	-0.136169	-0.118128	1.34468	-1.3413	-0.252045	-0.927861	-0.355408	-0.441264	-0.837077	0.800976	0.692025	-0.270242	1.10201	-0.0972738	-0.433667	0.254038	-0.2684	1.09646	0	1587	0.1006	0.4381	0.04971	0.2338	0.01409	0.03406	0.01957	0.0782	0.04773	0.09516	-5.436e-18	6.681e-20	0.08768	0.05592	0.45572	-150.235	519.849	179.998
TCGA-AO-A0J6	IS2	1.701	0.2293	0.5279	1.4903	6.19854	-0.450032	-0.655849	8.99038	-0.54907	-0.136169	-0.530269	-0.561657	-1.51599	0.490856	-1.04973	-0.205758	0.957421	4.22546	-0.436954	-0.727722	1.2672	-0.0184621	-0.0972738	0.644677	2.32003	-0.2684	-0.885907	0	1140	0.02518	0.5552	0.005305	1.729e-19	0.01331	0.01644	2.159e-19	0.02793	0.01129	0.1525	1.338e-17	-8.201e-22	1.318e-18	0.02855	0.430848	-298.515	1173.47	-3051.79
TCGA-AO-A0JC	IS2	1.6334	0.4911	2.8782	0.7509	7.16529	0.997154	5.31871	-0.269189	-0.54907	-0.136169	-0.830093	-0.918553	-1.3462	-0.252045	-0.899217	-0.564223	-0.441264	-0.768441	-0.436954	-0.0068091	3.40201	0.405493	-0.0972738	1.02054	0.67137	-0.2684	0.349002	0	1547	0.1899	0.361	0.153	0.009669	0.1043	0.07845	0.006415	0.1946	-1.581e-19	5.175e-20	0.01676	0.001796	-2.755e-18	0.04204	0.653069	391.374	-7.79248	-1804.81
TCGA-AO-A0JD	IS2	0.7497	0.2199	-0.1255	0.0032	5.32406	-0.450032	0.0439683	-0.269189	1.23194	-0.136169	-0.122654	0.966093	0.353558	-0.19644	-0.956915	-0.490492	-0.441264	-0.837077	1.09744	-0.749314	1.20979	0.24056	-0.0972738	0.00426636	0.339678	-0.2684	-0.16942	0	2190	0.07135	0.6002	0.0352	0.007344	0.0378	0.02921	0.002461	0.04226	-1.452e-18	0.1524	-3.408e-17	1.742e-18	2.428e-18	0.01059	0.357585	-592.87	2060.15	523.064
TCGA-AO-A0JE	IS2	1.7475	0.6159	1.0898	1.8641	7.216	-0.450032	-0.174834	0.310962	-0.477758	-0.136169	-0.830093	1.16523	-0.191971	-0.252045	-0.193528	-0.468393	1.70753	-0.837077	-0.436954	-0.141261	0.847216	0.146889	-0.0972738	0.738008	0.253635	2.75929	2.09459	0	2335	0.1407	0.4233	0.05983	0.2648	0.08082	0.05193	0.003771	0.1259	0.2484	0.08658	-6.071e-19	7.317e-19	0.1009	0.02382	0.491807	803.098	931.753	-2157.24
TCGA-AO-A0JG	IS2	0.829	0.4073	0.772	0.3206	5.76494	-0.450032	1.05685	-0.269189	0.152409	-0.136169	-0.830093	0.179072	-0.423444	-0.252045	-0.545565	-0.521042	-0.441264	-0.191255	-0.436954	-0.585874	-0.270242	0.140898	-0.0972738	2.63736	0.434958	2.67336	0.000861621	0	798	0.2384	0.4761	0.1177	0.1635	0.05788	0.07084	0.008696	0.2651	0.06697	0.06654	0.006996	0.003232	0.01328	0.04507	0.392141	-909.367	-286.973	913.52
TCGA-AO-A128	IS2	2.9929	0.0977	2.1864	2.069	8.5234	0.00728808	-0.796644	-0.269189	-0.303822	-0.136169	-0.737419	3.01133	-0.943653	-0.252045	-0.327607	-0.328127	-0.441264	2.06978	-0.436954	-0.831242	5.68525	-0.0305971	-0.0972738	1.57313	0.663957	-0.2684	-0.27952	0	3248	0.08006	0.362	0.09612	0.04099	0.02013	0.04007	0.01347	0.05524	0.008204	0.05882	0.01366	0.008148	0.02913	0.09364	0.61946	155.628	495.493	-706.124
TCGA-AO-A129	IS2	1.4273	0.5003	1.0827	0.556	6.27813	-0.450032	2.00915	-0.269189	-0.54907	-0.136169	-0.197231	2.07072	-1.40899	-0.252045	-1.04973	0.305368	-0.441264	-0.444029	-0.14337	1.13689	0.498594	-0.00882477	-0.0972738	0.15458	1.08918	-0.2684	0.623169	0	3286	0.1171	0.3949	0.07848	0.1307	0.04432	0.0594	0.002307	0.1	0.09773	0.1108	-1.316e-17	1.59e-19	0.02246	0.03207	0.456311	204.891	935.024	-1421.99
TCGA-AO-A12D	IS2	2.1065	0.4573	1.076	1.1005	6.96216	-0.450032	-0.938904	-0.199458	-0.54907	-0.136169	-0.587245	0.126725	0.438342	-0.252045	-0.626796	-0.623897	0.117136	-0.349277	0.162968	0.588479	-0.270242	1.48519	-0.0972738	-0.160139	-0.146816	-0.2684	1.33602	0	2515	0.112	0.4477	0.06642	0.1858	0.02965	0.02585	0.007436	0.08642	0.1616	0.03892	6.023e-18	7.265e-20	0.07676	0.03187	0.48619	543.351	497.046	776.953
TCGA-AO-A1KQ	IS2	0.8438	0.1899	0.5574	0.97	6.15777	-0.450032	0.426587	-0.269189	-0.54907	-0.136169	0.263292	0.149129	-0.681771	-0.252045	-0.667203	-0.811079	-0.441264	-0.00778704	-0.436954	0.544969	-0.270242	-0.786205	-0.0972738	2.0851	1.02534	-0.2684	0.0786256	NA	NA	0.06055	0.4753	0.1033	0.08421	0.03019	0.03184	0	0.0466	0.1594	0.2005	-3.059e-19	-8.358e-21	8.822e-18	0.01202	0.409037	-175.846	1177.38	-1084.78
TCGA-AO-A1KR	IS2	0.5962	0.0433	-0.3146	0.5213	3.19205	-0.450032	0.39333	1.9603	-0.54907	-0.136169	-0.830093	0.81006	-1.48589	-0.252045	-0.988463	-0.0890657	-0.441264	1.72785	-0.436954	1.20638	-0.270242	-1.02959	-0.0972738	1.70471	4.42226	-0.2684	-0.636118	0	2513	0.09073	0.4092	-1.371e-17	-5.043e-18	0.1047	0.05574	0.006321	0.0831	0.1631	0.1841	2.832e-17	0.006352	0.001383	0.05188	0.343602	-1026.28	653.601	-2273.8
TCGA-AQ-A7U7	IS2	1.687	0.686	1.8648	1.9066	7.40661	1.49817	-0.0628977	-0.269189	-0.231154	-0.136169	-0.830093	0.338219	-1.18302	-0.252045	-0.555191	0.00448434	-0.441264	0.312619	-0.436954	-0.164862	-0.270242	1.04693	-0.0972738	1.71845	1.48351	-0.2684	0.954841	1	584	0.2481	0.3089	0.1756	0.268	0.02612	0.08044	0.001465	0.299	0.1541	0.03359	2.397e-18	0	0.09848	0.08649	0.542238	-123.679	331.636	-191.294
TCGA-AR-A0TS	IS2	0.8351	0.5893	1.5858	0.526	7.13545	3.26133	3.57086	-0.269189	-0.54907	-0.136169	-0.569975	0.213893	-0.550751	-0.252045	-1.02178	0.152402	-0.441264	-0.837077	0.613253	-0.781821	-0.270242	0.77365	-0.0972738	-0.333058	-0.641372	-0.2684	1.02059	0	2558	0.1408	0.3775	0.1069	0.2622	0.2512	0.05488	0.01055	0.1399	-4.724e-18	0.0101	-2.965e-18	0.001456	0.03364	0.05561	0.551486	-364.625	1176.36	686.708
TCGA-AR-A0TT	IS2	1.5894	0.1771	1.7242	0.6476	7.77745	-0.450032	2.20424	-0.269189	-0.419015	-0.136169	-0.231875	0.484014	-1.09573	-0.252045	-0.434071	-0.310099	0.129255	-0.0783721	-0.436954	1.51197	-0.270242	0.26598	-0.0972738	-0.0101471	-0.435513	-0.2684	1.64969	0	3316	0.1081	0.4018	0.08327	0.1441	0.1036	0.05232	0.003648	0.07736	0.129	0.08029	1.158e-17	7.332e-21	0.05275	0.05906	0.549744	-274.264	872.1	-794.539
TCGA-AR-A0TU	IS2	2.1519	-0.3113	0.4739	1.1035	6.40656	0.0184606	-1.11618	1.67083	0.0655922	-0.136169	-0.574025	1.13291	0.485846	-0.13486	-1.04973	-0.184582	-0.441264	1.52484	-0.436954	-0.578234	10.8466	-1.53961	-0.0972738	0.896669	0.887224	0.123805	-0.867573	0	709	0.0521	0.5874	0.06155	0.02012	0.01507	0.02737	0.00762	0.03543	0.02703	0.1864	-4.908e-17	0.002101	1.513e-17	0.01064	0.374811	-362.622	1995.74	-3296.29
TCGA-AR-A0TV	IS2	1.2205	-0.239	0.6313	1.0916	6.78338	-0.450032	-0.729536	-0.269189	-0.324933	-0.136169	0.221028	0.365435	0.237867	-0.252045	-0.721257	1.15137	-0.441264	0.277771	-0.436954	-0.443162	0.485271	-0.463023	-0.0972738	0.91179	0.113642	-0.2684	0.890946	0	2288	0.07838	0.561	0.04634	0.04042	0.00285	0.04344	0.004156	0.06414	0.07032	0.2359	-1.878e-18	0.008433	1.519e-17	0	0.367561	-359.895	1020.41	2525.42
TCGA-AR-A0TW	IS2	1.3695	-0.0889	0.5143	0.4275	6.5345	-0.450032	-0.789145	-0.269189	-0.0935826	-0.136169	-0.745042	0.288218	-0.531306	-0.252045	0.277275	-0.381619	-0.302757	2.37178	-0.436954	0.639227	0.340672	-0.08593	-0.0972738	2.06127	0.0661398	-0.2684	-0.200212	0	3009	0.05231	0.5278	0.003724	0.03568	0.007717	0.04317	0.006058	0.04333	0.2145	0.2007	-6.324e-19	3.343e-18	4.977e-19	0.01294	0.390527	-236.854	283.79	168.318
TCGA-AR-A0TX	IS2	1.3466	0.2378	1.2289	0.1214	7.11625	0.354474	-0.379121	-0.269189	1.25742	-0.136169	-0.543344	0.833226	0.130847	-0.252045	-0.164059	-0.689905	-0.441264	-0.0227917	-0.436954	-0.804645	-0.270242	-0.0342588	-0.0972738	0.617544	0.509554	-0.2684	1.04388	0	1972	0.1312	0.3912	-2.125e-19	0.1262	0.5042	0.04363	0.004955	0.117	0.05599	0.1027	0.01853	0.003181	0.02579	0.04168	0.412742	-31.5666	1007.1	1505.43
TCGA-AR-A0U0	IS2	2.849	0.1744	1.1599	2.8784	7.02511	-0.450032	-0.594654	-0.269189	0.00517637	-0.136169	-0.632086	3.08018	-0.190154	-0.252045	-0.717976	-0.811079	0.0681477	-0.837077	2.64776	-0.057396	3.35319	-0.158335	-0.0972738	0.826784	0.351743	-0.2684	-0.44566	0	1988	0.07687	0.4781	0.004734	0.016	0.06217	0.02775	0.001398	0.05284	0.06534	0.1032	1.332e-17	0.002374	0.01255	0.0198	0.447468	-395.151	287.452	-122.025
TCGA-AR-A0U2	IS2	0.6984	-0.1432	0.083	-0.1859	5.86085	-0.450032	-0.0287127	-0.269189	-0.54907	-0.136169	-0.150798	-0.224219	-0.653341	-0.252045	-0.31036	0.374823	-0.441264	1.02421	-0.436954	-0.626885	-0.270242	1.48151	-0.0972738	1.77499	-0.635018	-0.2684	-0.338689	1	2551	0.08125	0.5225	0.07627	0.01157	0.008298	0.01943	0.008008	0.07138	0.06492	0.1234	1.277e-17	0.00296	3.946e-18	0.02324	0.300406	-1498.5	2544.87	-918.022
TCGA-AR-A0U4	IS2	1.5405	0.2231	1.1014	0.0639	8.5392	-0.071506	-0.847965	-0.269189	-0.347817	-0.136169	2.88283	1.28429	-1.09797	1.08346	-1.04973	0.902406	-0.441264	-0.837077	4.01088	-0.831242	0.274811	-1.03517	-0.0972738	-1.16464	-0.635786	-0.2684	0.0357715	0	3261	0.08712	0.425	0.05403	0.07369	0.08508	0.04055	0.006691	0.1095	0.02715	0.1056	1.063e-17	0.003697	-7.148e-18	0.06089	0.4746	-409.06	1027.4	-1887.57
TCGA-AR-A1AI	IS2	1.5777	0.101	1.1497	0.7282	7.10275	-0.450032	-0.192828	3.06579	-0.506383	-0.136169	-0.508612	-0.209945	-0.587707	-0.252045	-0.822847	0.859037	-0.441264	1.00505	-0.436954	0.280709	0.609885	0.723601	-0.0972738	0.808204	0.0692786	-0.2684	0.499025	0	3296	0.0358	0.4903	3.506e-19	0.03303	0.006666	0.005598	0.006627	0.02504	0.02563	0.05659	-5.066e-18	0.003967	1.693e-17	0.01681	0.444022	-444.54	1319.58	-1629.89
TCGA-AR-A1AJ	IS2	2.2913	0.56	1.9203	2.078	8.11891	1.34368	-0.287919	0.0664256	0.910607	-0.136169	-0.764361	2.02216	0.18722	-0.252045	-1.03395	-0.669296	0.694456	-0.837077	-0.436954	-0.831242	2.8305	0.566201	-0.0972738	-0.475398	0.454537	2.6186	0.305741	0	3072	0.1225	0.2979	0.03285	0.08246	0.6979	0.04716	0.009539	0.1073	3.921e-18	0.02953	0.09388	2.8e-19	-1.287e-17	0.05345	0.553475	568.671	1422.8	2998.83
TCGA-AR-A1AO	IS2	0.8835	0.8795	1.716	1.2215	8.3813	-0.450032	-0.429609	-0.269189	-0.54907	-0.136169	3.05822	-0.522545	-0.399834	-0.252045	-0.743664	-0.811079	-0.441264	-0.837077	1.53322	-0.819509	-0.270242	-0.695125	-0.0972738	-1.31951	-0.287704	-0.2684	0.431529	0	2618	0.2624	0.3964	0.1672	0.1098	0.2646	0.09573	0.002961	0.2657	1.36e-18	0.04317	0.0008578	0	0.01913	0.0516	0.591846	103.263	453.733	-63.0272
TCGA-AR-A1AQ	IS2	1.8619	0.1762	1.3923	1.368	7.28695	-0.450032	-0.31522	-0.269189	2.09285	-0.136169	-0.407546	1.29285	-0.890842	-0.252045	-0.803374	-0.510295	0.248096	-0.837077	2.49582	0.525405	4.74902	0.0638987	-0.0972738	0.394112	1.11126	-0.2684	-0.634714	0	3021	0.08026	0.4799	0.05148	0.04198	0.03271	0.02744	0.003158	0.0503	0.05718	0.1126	-1.006e-17	1.545e-20	3.669e-19	0.01815	0.493347	-131.802	1655.44	-1363.64
TCGA-AR-A1AR	IS2	0.948	0.2673	1.0361	0.7191	7.71651	0.191747	-0.660988	-0.269189	-0.0301977	-0.136169	0.718006	1.02011	-0.0137719	0.00799174	-1.04973	1.07854	-0.441264	-0.837077	2.55208	-0.831242	1.80856	1.41348	-0.0972738	-1.68913	-1.62252	4.03088	-0.162007	1	524	0.1367	0.4411	0.08287	0.02876	0.3903	0.03298	0.03015	0.1157	1.323e-17	0.01869	0.01621	8.933e-20	2.661e-18	0.02669	0.501634	-404.755	2026.86	1387.9
TCGA-AR-A1AT	IS2	1.3633	0.0469	0.9744	1.4509	7.10428	-0.450032	0.0799145	-0.269189	0.426034	-0.136169	-0.513883	0.802838	-0.124256	-0.252045	-0.790847	-0.54218	-0.271986	-0.302832	-0.436954	-0.831242	-0.270242	1.07478	-0.0972738	0.798875	0.535995	3.10672	-0.128994	1	1272	0.1843	0.4247	0.02298	0.07747	0.1314	0.06536	0.01157	0.19	0.1006	0.1021	3.901e-18	0.001011	1.407e-18	0.03285	0.514551	-318.225	721.845	3327.78
TCGA-AR-A1AW	IS2	2.1392	0.3279	2.3202	1.71	7.84315	0.037988	1.29295	-0.269189	-0.54907	-0.136169	0.299073	0.552707	-1.01774	-0.252045	-0.855396	-0.780635	-0.441264	-0.699895	-0.436954	0.217118	3.74062	0.877665	-0.0972738	0.793286	-0.389636	-0.2684	-0.62799	0	2632	0.08066	0.3924	0.1023	0.1086	0.02878	0.03257	0.01217	0.03461	0.04129	0.07294	0.06003	0.004197	3.388e-18	0.03248	0.598428	627.382	1424.47	71.7838
TCGA-AR-A1AX	IS2	1.4912	0.6734	1.5644	1.563	6.90155	1.35688	1.02879	-0.269189	-0.54907	-0.136169	-0.779223	0.294882	-1.37776	-0.252045	0.992217	0.281283	-0.441264	-0.468904	-0.436954	-0.831242	-0.119382	1.5988	-0.0972738	0.375411	0.903949	-0.2684	0.135444	0	2629	0.1578	0.3748	0.09875	0.1561	0.08238	0.0522	0.002035	0.1684	0.07497	0.05957	0.003654	0.002253	5.901e-19	0.07307	0.539289	9.18506	388.691	1564.44
TCGA-AR-A24Q	IS2	0.7226	0.4464	0.5928	-0.2388	6.02808	-0.450032	-0.471051	-0.269189	-0.379797	-0.136169	0.822382	0.390348	-0.844387	-0.252045	-0.694787	-0.811079	-0.441264	-0.837077	-0.436954	1.06774	0.28446	0.718978	-0.0972738	0.152884	-0.397992	4.36803	-0.479472	0	3172	0.09794	0.476	0.08508	0.314	0.0145	0.02637	0.01566	0.06749	0.05476	0.1496	-5.394e-18	-7.55e-19	0.06997	0.03546	0.401331	-737.477	1343.02	-2112.93
TCGA-AR-A24U	IS2	1.025	0.4719	1.2457	0.806	7.39249	1.79085	-0.322852	-0.269189	-0.284454	-0.136169	-0.600324	0.775131	-0.230408	-0.153954	-1.04973	0.71482	-0.441264	-0.837077	2.68948	-0.831242	1.34541	2.29442	-0.0972738	-0.368245	-0.306911	-0.2684	-0.15772	0	3128	0.08797	0.3608	-6.373e-18	0.08612	0.8879	0.01768	0.009697	0.06703	-6.187e-18	0.06398	0.08059	0	0.01422	0.05735	0.534732	-90.6885	981.825	1809.63
TCGA-AR-A250	IS2	1.0931	0.4745	0.2807	0.8904	6.93996	-0.450032	-0.601722	-0.269189	-0.39879	-0.136169	0.738715	0.697963	-0.470579	-0.252045	0.0445039	-0.29031	-0.441264	-0.837077	-0.436954	-0.647089	-0.270242	0.855916	-0.0972738	-0.148246	-0.444003	-0.2684	1.13922	0	2707	0.1372	0.4627	0.08175	0.181	0.01431	0.04141	0.01413	0.1022	0.2472	0.1019	-5.885e-19	-2.437e-19	0.07154	0.04943	0.379435	-165.411	580.773	-3639.04
TCGA-AR-A252	IS2	1.5796	0.6642	1.7387	1.0479	7.07023	1.01995	-0.716262	-0.269189	0.0916405	-0.136169	-0.723235	-0.181229	-0.496708	-0.252045	-0.60945	-0.504726	-0.441264	-0.128042	-0.436954	0.144587	-0.270242	1.63373	-0.0972738	1.18738	-0.449762	9.02763	-0.80161	0	2838	0.1574	0.4498	0.08212	0.0828	0.5118	0.03458	0.008365	0.1268	4.851e-20	0.02328	0.106	1.408e-18	3.629e-17	0.08389	0.500693	182.95	1177.75	245.135
TCGA-AR-A254	IS2	1.1355	0.3727	0.8488	0.4263	7.84197	-0.450032	0.0455063	-0.269189	-0.324262	-0.136169	0.0684751	0.415364	0.956873	-0.252045	-1.04973	-0.811079	2.33145	-0.837077	0.295892	-0.676828	0.771021	0.828252	-0.0972738	-0.231574	-0.93929	-0.2684	-0.131533	0	2605	0.08732	0.4767	0.04164	0.04211	0.2448	0.01764	0.01613	0.06195	0.1474	0.01714	1.092e-18	0.004016	0.02794	0.05334	0.490659	-285.491	1083.82	1644.96
TCGA-AR-A256	IS2	0.7347	0.4452	-0.3003	0.4971	6.43849	2.09531	-1.11618	4.64313	0.349364	-0.136169	1.40854	-0.295409	-0.165116	1.55692	-1.04973	-0.811079	-0.441264	-0.837077	-0.436954	-0.831242	-0.270242	-0.894104	-0.0972738	-1.65524	0.72191	3.12025	-0.70172	1	2854	0.04263	0.4907	2.822e-18	0.08966	0.03723	8.529e-05	0.01245	0.02793	0.05514	0.05973	-6.159e-18	0.008667	1.172e-17	0.0335	0.337459	-1270.79	1127.76	-1913.23
TCGA-AR-A5QQ	IS2	1.5054	0.9594	1.5074	0.8779	6.87463	-0.450032	0.46043	-0.269189	0.356708	-0.136169	-0.171347	0.897044	-0.491169	0.581227	-1.04973	-0.811079	0.410117	-0.0877994	-0.436954	1.94671	0.48099	-0.184458	-0.0972738	0.476416	-0.282414	-0.2684	0.286034	1	322	0.1262	0.4077	-1.656e-17	0.01981	0.01206	0.07991	0.004325	0.1171	0.2875	0.04666	-4.513e-19	-8.005e-19	0.003073	0.0506	0.543416	168.642	1053.46	-1509.88
TCGA-B6-A0I2	IS2	2.1905	0.0636	1.2394	0.4965	6.48887	-0.450032	-0.625808	-0.269189	-0.54907	-0.136169	-0.243734	1.9494	-1.62641	-0.252045	-0.737207	-0.414226	-0.441264	2.89849	-0.436954	0.290807	-0.270242	-1.53961	-0.0972738	2.85833	2.65561	-0.2684	1.42403	NA	NA	0.03093	0.4587	0.01406	0.06422	0.04255	0.02161	0.006283	0.02204	0.07879	0.1368	-1.758e-17	0	2.13e-19	0.0007587	0.452587	-982.999	109.481	2248.67
TCGA-B6-A0I9	IS2	0.9446	0.0341	-0.1243	-0.0497	5.72701	-0.450032	0.346448	2.50396	-0.344164	-0.136169	-0.147811	1.17551	-0.0356196	-0.252045	-0.40281	0.654879	-0.441264	-0.273442	-0.436954	0.763096	-0.270242	-0.693274	-0.0972738	-0.331534	-0.250409	-0.2684	0.107136	1	362	0.07293	0.5251	0.03315	0.04351	0.009826	0.03439	0.008096	0.05239	0.1454	0.1164	-3.768e-19	1.985e-19	1.449e-17	0.02752	0.350147	-973.199	1123.11	1391.94
TCGA-B6-A0IJ	IS2	2.1361	0.1091	1.2929	0.4419	7.27406	2.16185	-1.11618	-0.269189	0.0831142	-0.136169	1.3711	2.205	-0.815073	-0.252045	-0.567956	-0.136933	-0.441264	-0.372779	-0.436954	-0.612973	0.86411	-0.653244	-0.0972738	-0.623072	-0.123493	-0.2684	0.809623	NA	NA	0.0593	0.4293	0.04642	0.02985	0.04018	0.03445	0.009927	0.0325	0.08492	0.09632	6.253e-18	0.006711	-2.981e-17	0.03095	0.498362	-168.158	564.056	-678.712
TCGA-B6-A0IN	IS2	0.0111	0.3624	0.8967	-0.4892	6.62086	1.44546	0.475755	-0.269189	1.12475	-0.136169	-0.64515	0.0736264	-0.473427	1.5229	-1.04973	1.21016	-0.441264	-0.837077	-0.436954	0.676524	-0.270242	-0.0432062	-0.0972738	0.236434	0.031044	-0.2684	2.44451	1	2573	0.376	0.4213	0.03701	0.1571	0.5765	0.1518	1.112e-19	0.5045	0.08723	0.1668	0.001849	0.005364	0.01383	0.03111	0.463441	-70.3322	265.825	-319.958
TCGA-B6-A0IO	IS2	0.5342	0.0106	-0.4165	-0.6277	4.67263	-0.450032	-0.56784	-0.269189	-0.330001	-0.136169	-0.40266	1.46999	-0.347735	-0.252045	-0.520433	-0.108132	-0.441264	-0.0767182	-0.436954	-0.299963	-0.270242	0.82356	-0.0972738	0.951548	0.318879	-0.2684	0.931405	NA	NA	0.0446	0.5795	1.422e-19	0.05863	0.02697	0.02049	0.005881	0.04462	0.06728	0.1396	-4.603e-19	3.943e-18	3.833e-18	0.02052	0.276708	-1045.34	302.255	687.85
TCGA-B6-A0IQ	IS2	0.4705	-0.0324	0.051	0.0799	4.67915	-0.450032	-0.103825	-0.269189	1.39075	-0.136169	-0.16273	1.16793	-1.13308	-0.252045	-0.90117	-0.799839	-0.441264	0.711588	-0.436954	0.982019	-0.270242	-0.143453	-0.0972738	0.170443	2.10027	-0.2684	1.24022	NA	NA	0.0645	0.4778	0.071	0.05655	0.03012	0.03343	0.009518	0.05509	0.07011	0.1479	-2.29e-17	0.006512	-1.03e-17	0.01864	0.321382	-792.441	1297.78	-1071.83
TCGA-B6-A0RS	IS2	1.0162	0.3385	0.5448	0.2404	6.51746	-0.450032	1.58066	-0.269189	-0.284499	-0.136169	-0.247319	0.0875299	0.0312673	0.316884	-1.04973	-0.757861	-0.330061	0.231926	-0.436954	0.73404	-0.270242	0.148963	-0.0972738	0.466296	0.0715901	-0.2684	-0.60295	1	3063	0.08728	0.4345	0.03995	0.1123	0.1995	0.04502	0.01498	0.07178	0.1181	0.1224	1.871e-17	0.002004	5.164e-18	0.04839	0.427799	-202.183	701.018	2793.67
TCGA-B6-A0RT	IS2	2.1568	0.5394	2.3217	1.7247	7.4145	0.766881	0.393169	-0.269189	-0.54907	-0.136169	-0.661961	0.525572	-1.6708	-0.252045	-0.918333	-0.396153	-0.441264	-0.837077	0.0679703	-0.36522	1.63819	0.466042	-0.0972738	3.99747	0.567287	-0.2684	2.10673	0	2721	0.1288	0.3531	0.1051	0.08721	0.0953	0.05829	0.001815	0.1106	0.06508	0.007756	0.0109	0.002832	-7.008e-19	0.06316	0.579826	303.011	797.926	-653.067
TCGA-B6-A0WS	IS2	0.959	0.367	0.8802	1.3165	6.22391	-0.450032	0.431483	-0.159279	-0.170431	-0.136169	-0.150389	0.160871	-0.873927	-0.252045	-0.436524	-0.811079	-0.441264	-0.837077	-0.436954	0.402169	-0.270242	1.71412	-0.0972738	-0.109604	-0.0981315	4.26863	0.823839	1	2965	0.1059	0.4662	0.08124	0.1408	0.05858	0.04515	0.0115	0.09991	0.1841	0.1307	-6.064e-19	0	0.0347	0.08826	0.411895	-605.727	1195.46	-1001.45
TCGA-B6-A3ZX	IS2	0.735	0.4263	1.8441	-0.0881	6.31107	6.5225	2.74854	-0.0956401	-0.54907	-0.136169	-0.535637	-0.986159	-1.77781	-0.252045	-0.86605	-0.811079	-0.441264	-0.0710223	-0.436954	-0.688365	-0.270242	0.64332	-0.0972738	0.13083	2.10883	-0.2684	1.59583	1	1152	0.1086	0.363	0.1064	0.1188	0.02331	0.05879	0	0.09681	0.1572	0.0801	1.075e-17	0.005042	0.03177	0.03406	0.580292	-1698.33	266.593	-1324.22
TCGA-BH-A0AW	IS2	1.3561	0.3787	1.477	0.2708	7.27028	-0.450032	-0.485803	-0.269189	-0.0806909	-0.136169	-0.46194	0.244372	-0.770549	-0.252045	-0.0861754	-0.466583	-0.441264	1.1435	-0.436954	-0.253617	-0.270242	1.99834	-0.0972738	0.0830602	-0.376703	2.40284	1.52943	0	622	0.2236	0.4161	0.04956	0.1975	0.05864	0.09221	0.0003439	0.2333	0.2134	0.1123	-9.481e-18	0	0.03385	0.03593	0.517501	24.3036	1062.82	1117.19
TCGA-BH-A0B0	IS2	1.3247	0.4903	0.7694	1.4507	5.92138	-0.450032	-0.113624	-0.269189	0.813156	-0.136169	-0.313811	1.41393	-0.714047	-0.252045	0.804094	-0.43296	-0.441264	1.11607	-0.436954	-0.6272	-0.270242	0.314561	-0.0972738	-0.516694	0.370335	0.73263	0.946604	0	2477	0.2223	0.3234	0.03431	0.1786	0.8881	0.0668	0.005259	0.2772	0.05675	0.09694	0.07384	0.001832	0.05034	0.06951	0.399429	-631.142	240.232	1724.85
TCGA-BH-A0B3	IS2	1.9762	0.6297	0.805	1.4496	6.98346	-0.450032	-0.537249	-0.269189	0.175139	-0.136169	-0.0335161	2.86531	-0.753118	-0.252045	-0.738255	-0.449224	0.264591	0.397705	-0.436954	2.23622	0.32312	-1.02337	-0.0972738	-0.0720633	0.57021	-0.2684	0.480106	0	1203	0.06419	0.4146	0.03212	0.05756	0.1167	0.01847	0.006943	0.04407	0.2465	0.03232	-8.918e-18	-9.073e-20	0.08124	0.07459	0.453338	-282.366	1419.85	1770.3
TCGA-BH-A0B9	IS2	1.5458	0.2334	1.0793	0.4773	6.8142	0.597352	-0.608357	-0.269189	0.655154	-0.136169	-0.171753	1.37056	-1.54748	-0.252045	-0.153435	0.0955326	-0.441264	2.13279	-0.436954	-0.831242	1.34184	-0.202423	-0.0972738	1.50719	1.09554	-0.2684	1.43325	0	1572	0.01801	0.5364	0.1106	0.02425	0.0346	0.008269	0.007798	0.008473	9.424e-20	0.1908	-4.176e-18	5.864e-19	-1.111e-17	0.04552	0.415739	-1540.03	930.836	-3042.83
TCGA-BH-A0BF	IS2	1.8088	0.5698	1.6353	1.8288	7.73853	-0.450032	-0.64936	-0.269189	-0.53447	-0.136169	-0.60157	0.443346	-0.444335	-0.252045	0.613808	0.135277	0.346044	-0.295272	-0.436954	0.085415	-0.270242	-0.118149	-0.0972738	1.27001	0.920675	2.04458	0.673095	1	1324	0.1326	0.375	0.1256	0.2028	0.1147	0.04494	0.004098	0.1066	0.1846	0.08767	-1.337e-19	-1.753e-20	0.06089	0.05384	0.554932	407.354	585.979	497.757
TCGA-BH-A0BG	IS2	2.3715	0.2613	1.1124	1.347	6.5088	0.997899	-0.113654	-0.269189	-0.308311	-0.136169	-0.57571	3.07743	-1.36775	-0.252045	-0.451344	0.293594	-0.441264	0.248187	-0.436954	-0.831242	-0.270242	0.589355	-0.0972738	1.29196	0.922622	-0.2684	0.80066	0	1871	0.05389	0.4879	0.06738	0.191	0.07065	0.01675	0.01651	0.03328	0.04717	0.1206	-6.743e-18	-8.529e-20	-1.517e-17	0.01968	0.435603	-259.721	406.267	508.25
TCGA-BH-A0BL	IS2	1.7063	0.9235	1.1629	0.7119	6.80755	-0.450032	2.31868	-0.269189	3.20699	-0.136169	-0.566421	2.38072	-1.25559	-0.252045	-0.500556	-0.598046	-0.318363	-0.344672	-0.436954	0.0814767	0.207747	0.16622	-0.0972738	-0.748579	0.370644	1.66688	-0.0067989	0	2278	0.149	0.3152	0.06555	0.1287	0.819	0.0294	0.01843	0.1245	-1.568e-17	0.02608	0.001519	0.00326	0.05042	0.0849	0.507684	45.0308	1195.4	954.096
TCGA-BH-A0BT	IS2	1.4017	0.0902	0.0659	1.5175	5.55425	-0.450032	0.115885	-0.269189	0.596207	-0.136169	-0.344992	1.54021	-0.986751	-0.252045	0.199455	-0.318844	-0.441264	2.02104	-0.436954	-0.669858	-0.270242	-0.241394	-0.0972738	0.543699	0.556587	-0.2684	2.09891	0	2365	0.09418	0.4181	0.05405	0.14	0.08351	0.04578	0.004551	0.0875	0.2412	0.1315	-8.645e-19	6.283e-19	-8.254e-19	0.01677	0.314952	-963.987	-120.315	1772.87
TCGA-BH-A0BW	IS2	2.6575	0.4979	1.205	2.432	7.31347	-0.450032	-0.238428	0.350228	-0.54907	-0.136169	-0.65549	5.92693	-0.686604	-0.252045	-0.459393	-0.811079	1.73525	-0.837077	4.08567	-0.682117	-0.250257	0.95813	-0.0972738	-1.44036	-0.252738	-0.2684	0.249866	0	2371	0.06009	0.5075	4.473e-19	0.07999	0.009838	0.01392	0.0132	0.05032	3.101e-18	0.01184	1.216e-17	-6.205e-19	-2.369e-17	0.03514	0.501704	944.098	858.872	679.315
TCGA-BH-A0BZ	IS2	1.8794	0.3602	1.0502	1.8933	7.33636	-0.450032	-0.10133	-0.269189	-0.526162	-0.136169	-0.366782	1.09869	-0.678124	-0.252045	-0.768666	-0.635546	-0.0881031	0.176136	-0.436954	-0.45653	-0.270242	0.457731	-0.0972738	2.0969	0.133782	-0.2684	2.16476	0	2255	0.1361	0.4383	0.06774	0.1729	0.02519	0.07048	0	0.1142	0.2567	0.1258	-5.452e-19	-1.627e-18	0.1003	0.02827	0.470351	-360.073	756.328	-1382.9
TCGA-BH-A0C0	IS2	1.887	0.379	1.5697	1.2349	7.62204	-0.0262433	-0.702827	-0.269189	-0.171841	-0.136169	-0.401829	1.98944	-0.16548	-0.252045	-0.231339	0.320664	-0.441264	0.696157	-0.436954	-0.419442	-0.270242	-0.87586	-0.0972738	1.35858	0.404311	-0.2684	1.32025	0	1270	0.07187	0.4886	0.01869	0.03885	0.06833	0.04385	0.003585	0.04829	0.04105	0.1143	3.223e-18	3.594e-05	5.059e-18	0.02804	0.554753	-159.442	853.718	-1187.27
TCGA-BH-A0C1	IS2	0.8771	0.4999	0.2494	-0.1091	5.29664	-0.450032	0.145403	-0.0513073	0.484593	-0.136169	-0.830093	0.155341	-0.251924	-0.252045	-0.290926	-0.573258	-0.441264	-0.415807	-0.436954	-0.584216	-0.270242	2.18447	-0.0972738	1.33065	-0.383179	-0.2684	-0.885907	1	1411	0.1441	0.4263	0.1122	0.1428	0.02557	0.02788	0.01363	0.1401	0.1908	0.07066	1.445e-17	0	0.04788	0.06032	0.385516	-304.263	932.322	3049.88
TCGA-BH-A0DL	IS2	1.8224	0.6269	1.183	1.541	7.40925	1.09121	-1.11618	-0.269189	2.40648	-0.136169	-0.0698225	2.84953	-0.241273	0.146342	-1.04973	0.328528	-0.441264	1.75738	-0.436954	-0.653849	1.33505	-0.427293	-0.0972738	-0.26292	0.128055	-0.2684	-0.885907	0	2381	0.0431	0.444	-6.997e-18	0.004264	0.01117	0.02777	0.001368	0.02791	-1.49e-17	0.07724	-1.344e-17	1.198e-18	-1.424e-17	0.01907	0.45564	-422.004	574.289	927.941
TCGA-BH-A0DZ	IS2	1.3188	0.4702	0.0203	0.2026	6.48268	-0.361714	-0.761308	-0.269189	-0.161868	-0.136169	0.489287	1.26629	0.134064	0.0325728	-0.709473	-0.3006	-0.441264	-0.823712	-0.436954	-0.444925	-0.270242	-0.159646	-0.0972738	0.268341	0.431987	-0.2684	0.516096	0	495	0.1261	0.4975	0.07868	0.1074	0.03323	0.04764	0.003758	0.08782	0.3067	0.1134	-1.496e-19	3.437e-18	0.07848	0.05597	0.404432	-354.598	767.813	-1924.66
TCGA-BH-A0EB	IS2	0.7323	0.3811	0.6163	0.6714	6.92442	-0.131137	-1.07598	-0.269189	2.20133	-0.136169	-0.830093	-0.235945	0.784562	-0.252045	-0.187238	0.740662	1.13878	-0.606811	-0.436954	-0.16868	-0.270242	0.781478	-0.0972738	-0.330174	0.116315	-0.0566889	-0.0258009	0	745	0.179	0.5135	0.06287	0.173	0.02377	0.05019	0.007278	0.1547	0.1852	0.1247	-1.089e-18	4.456e-19	0.04877	0.03761	0.442224	-717.434	145.524	446.667
TCGA-BH-A0H5	IS2	2.2029	0.5256	2.3061	1.0199	7.29142	0.470473	0.396471	-0.269189	-0.195303	-0.136169	-0.526082	0.288726	-1.32454	-0.252045	-0.906401	-0.428751	-0.441264	-0.597969	-0.436954	1.12467	-0.270242	0.501021	-0.0972738	2.94414	-0.445123	2.34767	0.990972	0	1620	0.1171	0.4141	0.1266	0.04355	0.2385	0.0449	0.0008997	0.1055	0.02401	0.07395	-4.462e-20	3.573e-05	-1.551e-18	0.06658	0.578114	144.757	318.198	1670.55
TCGA-BH-A0HP	IS2	0.7123	0.4946	0.0908	0.3865	5.94601	-0.450032	0.221848	-0.269189	0.291495	-0.136169	-0.830093	0.699936	0.769601	-0.252045	-0.1995	0.442708	-0.441264	-0.60318	-0.188603	-0.451284	-0.270242	0.996481	-0.0972738	-0.651195	-0.0342305	-0.2684	0.0417725	0	414	0.2093	0.4297	0.1171	0.2436	0.08009	0.05969	0.01083	0.2256	0.1138	0.123	-3.182e-17	0	0.0271	0.05299	0.372272	-584.507	194.619	2566.56
TCGA-BH-A0RX	IS2	2.0472	0.6585	1.602	1.4469	7.43679	0.555872	-0.118105	-0.269189	-0.099113	-0.136169	-0.447839	1.70727	-0.799652	-0.252045	-0.333422	0.433419	-0.441264	1.34388	-0.39804	-0.831242	1.90039	0.397937	-0.0972738	1.40206	-0.0090599	-0.2684	-0.395865	0	170	0.3144	0.4328	0.07658	0.1483	0.1226	0.1347	1.69e-19	0.3928	0.05536	0.1023	2.156e-17	0	0.05153	0.07912	0.543324	158.197	852.036	-2355.93
TCGA-BH-A0W5	IS2	0.522	0.6292	1.5056	-0.1723	6.5325	3.55543	1.17407	-0.269189	-0.54907	-0.136169	-0.413853	-0.43938	-1.09568	-0.252045	-0.626419	-0.347543	-0.441264	-0.837077	-0.436954	-0.735032	0.666641	3.18543	-0.0972738	-0.474197	-0.207103	-0.2684	-0.260558	0	1288	0.1032	0.4019	0.1038	0.1575	0.2312	0.0302	0.002418	0.09279	0.1303	0.08376	8.917e-18	0	0.00505	0.06516	0.509447	-564.103	305.635	94.7057
TCGA-BH-A0WA	IS2	1.2152	0.3302	-0.0187	0.8298	6.1648	-0.450032	-0.128703	0.264447	-0.54907	-0.136169	1.70482	2.43497	-0.308187	-0.252045	-0.941958	-0.811079	-0.441264	-0.837077	0.130439	-0.831242	-0.270242	-1.11096	-0.0972738	-0.638817	0.447222	-0.2684	0.229474	0	701	0.09003	0.4565	0.05839	0.2119	0.00862	0.02438	0.01915	0.07414	0.05807	0.1096	-5.481e-19	0	0.0756	0.04956	0.367616	-159.694	476.602	1531.57
TCGA-BH-A18H	IS2	1.417	0.318	1.2168	0.8804	6.23577	-0.450032	0.594318	-0.269189	-0.54907	-0.136169	0.282594	0.363994	-1.34758	-0.252045	-0.563359	-0.123335	-0.441264	-0.837077	1.3577	-0.639839	2.10649	1.60649	-0.0972738	1.11538	-0.471652	-0.2684	0.551534	0	652	0.2027	0.4356	0.09714	0.08598	0.01879	0.07239	0.002412	0.2011	0.1023	0.129	2.302e-18	0	0.05375	0.04448	0.481775	-218.492	477.56	-881.851
TCGA-BH-A18I	IS2	1.0433	0.7305	0.7555	0.509	6.63024	-0.450032	0.548137	0.245415	1.28682	-0.136169	-0.796635	1.18044	-0.890626	-0.252045	0.754787	-0.702593	-0.0223137	-0.702716	-0.436954	-0.731704	-0.270242	1.95663	-0.0972738	-0.652337	0.218356	-0.2684	0.332872	0	1093	0.1061	0.4556	0.1165	0.1556	0.09481	0.02135	0.008545	0.0729	0.1743	0.04292	6.687e-18	1.396e-18	0.04318	0.09259	0.408881	-671.331	1112.36	233.307
TCGA-BH-A18P	IS2	1.0879	0.163	-0.1612	-0.3332	5.63338	-0.450032	0.248756	0.0165703	-0.225737	-0.136169	0.0498643	1.10981	-0.0492638	-0.252045	-0.453256	-0.811079	0.586987	0.448169	-0.436954	0.141589	-0.270242	0.406575	-0.0972738	-0.424087	-0.0667099	-0.2684	-0.170196	1	921	0.09118	0.5035	0.08555	0.08926	0.1384	0.02036	0.0093	0.07029	0.1175	0.1514	-1.028e-17	0	0.06266	0.03061	0.337566	-812.577	1112.2	2164.95
TCGA-BH-A18Q	IS2	1.5216	0.6683	0.4027	0.9808	5.82055	-0.450032	0.206096	0.0177505	0.402815	-0.136169	-0.720429	1.52785	-0.308615	-0.252045	-0.349207	0.513755	-0.441264	1.27846	-0.436954	0.0577814	-0.270242	-0.195142	-0.0972738	0.568552	1.09868	-0.2684	-0.596979	1	1692	0.07859	0.3942	0.09743	0.1192	0.1423	0.02407	0.01228	0.07294	-4.593e-18	0.04407	0.003021	0.00259	0.007687	0.02827	0.398369	-220.128	1307.35	1206.32
TCGA-BH-A18T	IS2	0.1959	-0.0906	-0.309	-0.1023	5.71605	-0.450032	0.783777	-0.269189	0.013654	-0.136169	0.44979	0.586234	-0.241819	-0.252045	-0.903034	-0.811079	-0.0196967	0.7355	-0.436954	-0.11564	-0.270242	-0.0231495	-0.0972738	-0.0568009	0.380466	-0.2684	0.0459187	1	224	0.07903	0.5422	0.05014	0.08078	0.09161	0.02262	0.01201	0.06473	0.01392	0.1154	1.558e-17	0.003352	5.237e-18	0.01614	0.362766	-1798.39	1302.74	-2716.25
TCGA-BH-A18U	IS2	1.03	0.2489	-0.0259	0.9057	6.47609	-0.450032	-0.19952	-0.112701	-0.540199	-0.136169	0.00928574	1.50123	1.02053	1.57826	-0.908016	-0.811079	1.38971	-0.608298	-0.436954	-0.33552	-0.270242	-0.256338	-0.0972738	-0.964987	0.716919	-0.2684	-0.885907	1	1563	0.08258	0.5323	0.04519	0.09312	0.02342	0.02214	0.00591	0.0642	0.1179	0.1494	3.763e-17	0.0006095	0.03716	0.0451	0.407897	12.6914	1100.41	1109.77
TCGA-BH-A18V	IS2	1.6894	0.5016	0.7474	0.5599	7.21479	0.998345	-1.11618	-0.269189	-0.365453	-0.136169	1.19483	1.01809	0.254843	-0.252045	-0.606261	-0.811079	-0.441264	0.0069913	-0.436954	-0.831242	0.326565	-0.436513	-0.0972738	-0.375553	0.315275	-0.2684	-0.885907	1	1556	0.09555	0.4323	0.0901	0.07499	0.04482	0.03605	0.01833	0.07078	0.1164	0.04793	-6.325e-18	0.002069	0.05131	0.05482	0.393722	-1148.82	771.016	-357.503
TCGA-BH-A1EY	IS2	0.6861	0.3109	0.7536	0.0925	7.09101	-0.0638479	-1.01114	-0.269189	2.2627	-0.136169	-0.527123	0.107716	0.0187686	-0.252045	0.337317	0.00384282	-0.441264	-0.614978	-0.436954	-0.831242	-0.270242	2.20411	-0.0972738	-0.958736	-0.139196	-0.2684	-0.154493	1	538	0.06636	0.4586	0.1333	0.2097	0.05926	0.01321	0.008782	0.05335	0.1901	0.1235	1.302e-17	-2.712e-18	0.03135	0.03677	0.454847	200.951	349.646	450.487
TCGA-BH-A1F0	IS2	1.8429	0.869	1.7744	2.0772	8.25567	1.91041	-0.486835	-0.25683	-0.296696	0.270353	-0.742369	0.654727	0.353145	-0.252045	-1.01064	1.5617	-0.441264	-0.837077	-0.436954	-0.490744	2.93559	1.11911	-0.0972738	-0.197688	0.760657	-0.2684	-0.885907	1	785	0.2502	0.3541	0.1143	0.09275	0.2611	0.06668	0.006459	0.2306	-3.244e-18	-3.427e-18	0.09636	-5.09e-19	-5.126e-19	0.06258	0.586118	715.726	647.151	745.662
TCGA-BH-A1FB	IS2	1.0228	0.8818	1.2503	0.1103	6.44082	-0.450032	1.82205	-0.269189	3.816	-0.136169	-0.830093	-0.00719453	-1.21427	-0.252045	0.618761	0.0189928	-0.441264	-0.837077	-0.436954	-0.519706	-0.270242	0.662275	-0.0972738	0.428269	0.917297	-0.2684	-0.827047	1	3669	0.1267	0.4127	0.1777	0.1723	0.1399	0.03582	0.009779	0.135	0.0864	0.03725	-1.499e-18	0.0004764	0.009749	0.07539	0.399221	124.232	520.995	959.787
TCGA-BH-A1FC	IS2	1.8413	-0.1376	0.9873	0.6388	6.78463	-0.0179322	-0.80547	-0.258779	-0.112655	-0.136169	-0.783873	0.909172	-1.44975	0.617193	-1.04973	-0.280194	0.0527446	1.75133	-0.436954	2.25368	6.00524	0.657748	-0.0972738	1.00665	-0.0219579	-0.2684	1.31723	1	3472	0.04556	0.5076	0.05868	-5.137e-18	0.002103	0.02002	0.01064	0.03451	0.09217	0.118	6.04e-18	0.005962	3.096e-19	0.02342	0.450606	-428.828	1068.86	932.797
TCGA-BH-A1FE	IS2	1.2849	0.777	1.0518	1.0839	6.0841	-0.450032	1.46787	-0.269189	1.40147	-0.136169	-0.830093	1.42661	-1.41192	-0.252045	0.220651	-0.701254	-0.441264	-0.837077	-0.436954	0.28604	-0.270242	2.06279	-0.0972738	0.465803	-1.29056	3.32294	-0.786514	1	2273	0.1584	0.4533	0.1405	0.1222	0.04825	0.03176	0.0157	0.1595	0.1414	0.03204	2.082e-17	0.0006369	0.01824	0.07389	0.343091	439.627	1206.27	-497.973
TCGA-BH-A202	IS2	1.2299	0.2825	0.3808	0.4426	6.55591	-0.450032	0.0978031	-0.269189	1.99327	-0.136169	-0.0927205	0.30553	1.07836	-0.252045	-0.802928	-0.811079	1.1663	0.501661	-0.436954	-0.707301	0.209802	-1.39884	-0.0972738	0.620855	-0.105598	-0.2684	0.0043477	0	795	0.09566	0.5507	2.756e-19	0.1098	0.03821	0.01791	0.01374	0.06246	0.1043	0.08416	4.729e-18	0.001233	5.239e-18	0.03983	0.442256	159.64	1327.5	-427.017
TCGA-BH-A203	IS2	0.8775	0.3124	0.4756	-0.1553	5.9898	1.87344	-1.11618	-0.269189	0.264077	-0.136169	-0.400455	1.87259	-0.549879	0.394624	-1.04973	0.978223	-0.441264	-0.837077	-0.436954	-0.605449	0.387693	0.434637	-0.0972738	1.43109	0.360527	-0.2684	0.515411	1	1174	0.09287	0.4722	0.01367	0.07834	0.2522	0.03382	0.01705	0.07213	0.06873	0.1014	0.02559	0.005368	1.836e-19	0.04137	0.36384	106.517	1326.32	1013.3
TCGA-BH-A209	IS2	2.0995	-0.0144	1.721	1.7732	7.56911	-0.450032	0.988054	-0.269189	0.114021	-0.136169	-0.695375	2.14609	-1.03191	-0.252045	-0.388961	0.0235168	-0.441264	-0.837077	-0.436954	-0.831242	5.74333	1.21566	-0.0972738	0.683934	0.15383	-0.2684	-0.214612	1	3959	0.09136	0.4681	0.07669	0.01188	0.08836	0.03923	0.006097	0.06333	0.02365	0.1255	0.0138	0.00259	1.27e-17	0.02132	0.525741	233.375	1503.66	850.759
TCGA-BH-A2L8	IS2	1.4661	0.4381	1.3824	0.625	7.27362	-0.450032	0.0662727	-0.269189	0.543827	-0.136169	-0.744597	0.820458	-1.25902	-0.252045	0.389037	0.954987	-0.441264	2.99664	-0.436954	-0.692855	0.85649	0.0721127	-0.0972738	1.95369	-0.106097	-0.2684	0.795958	0	612	0.08456	0.4488	0.06971	0.07904	0.3037	0.03873	0.002976	0.06656	0.1613	0.1699	1.561e-17	-3.402e-19	0.01906	0.04329	0.477301	-190.941	115.981	-862.885
TCGA-BH-A5J0	IS2	0.848	0.3557	1.0033	0.9865	7.48561	0.54135	-1.07496	-0.269189	0.15244	-0.136169	-0.0959487	0.708836	-0.359229	-0.252045	-0.526147	1.69522	-0.441264	0.325102	-0.436954	-0.623414	-0.270242	0.150094	-0.0972738	-0.0604385	0.632003	-0.2684	3.12227	0	715	0.1878	0.3203	0.1011	0.1847	0.04229	0.1091	-3.712e-19	0.2314	0.4127	0.1401	-6.881e-19	3.304e-20	0.06351	0.07092	0.46103	-296.765	-25.9324	1491.8
TCGA-C8-A12K	IS2	2.6832	0.4679	1.6351	1.7704	8.14967	0.893055	-0.670475	-0.269189	-0.0677345	-0.136169	0.213698	2.10743	-1.31947	-0.252045	-0.610615	0.15255	1.50279	3.68532	-0.436954	-0.831242	-0.270242	0.0441685	-0.0972738	0.6325	-0.190985	-0.2684	1.21642	0	0	0.06468	0.4635	0.05016	0.06367	0.004958	0.03315	0.003706	0.06933	0.04504	0.1563	1.362e-18	0	-6.742e-18	0.06847	0.523952	145.23	1187.78	-2529.95
TCGA-C8-A12L	IS2	0.3995	0.2784	-0.2298	-0.6015	5.73102	-0.450032	0.99184	-0.269189	0.184052	-0.136169	-0.208085	0.4411	-0.291856	-0.252045	-0.847906	0.60498	1.18455	-0.626725	0.877437	2.09413	1.73395	-0.00390521	-0.0972738	-0.802463	0.0790483	-0.2684	-0.885907	0	363	0.06267	0.4965	4.456e-20	0.009714	0.03355	0.0231	0.008037	0.03935	0.1161	0.06619	-1.484e-19	0	0.02746	0.01741	0.386688	-741.869	1203.23	3965.98
TCGA-C8-A12M	IS2	0.0328	-0.3364	-0.455	-0.9275	5.17382	-0.450032	0.247104	-0.269189	-0.54907	-0.136169	-0.608127	-0.541743	-1.4668	-0.252045	1.80003	-0.66713	0.0269558	1.94996	-0.436954	-0.287206	-0.270242	0.296602	-0.0972738	1.37376	1.18702	2.03431	-0.236383	0	358	0.2089	0.5685	1.487e-17	0.02574	0.01107	0.07616	0.02215	0.223	0.1174	0.1217	-3.52e-18	0.0001017	4.41e-18	0.004508	0.285368	-1074.37	1071.23	-195.57
TCGA-C8-A12U	IS2	1.3804	-0.2409	0.3477	0.8535	5.85778	-0.450032	-0.438142	-0.269189	-0.54907	-0.136169	-0.796019	0.868318	-0.691018	-0.252045	0.266096	-0.343517	-0.441264	3.18607	-0.436954	-0.512367	1.6717	-0.936031	-0.0972738	2.87378	1.32216	-0.2684	-0.677935	0	385	0.07289	0.5237	1.153e-17	-2.338e-18	1.073e-19	0.0637	0.006885	0.06158	0.114	0.1247	1.318e-18	-8.302e-20	1.283e-17	7.275e-18	0.300976	-265.809	1602	-811.066
TCGA-C8-A12V	IS2	2.4761	0.4722	2.1511	1.9595	8.20609	1.27253	-1.06711	-0.269189	0.823256	-0.136169	-0.19455	2.32885	-0.658772	-0.252045	-0.740999	-0.811079	-0.441264	-0.174226	-0.436954	-0.491702	0.844555	-0.502836	-0.0972738	1.66443	0.670887	-0.2684	0.858524	0	385	0.136	0.4142	0.01678	0.1108	0.009556	0.05605	0.001469	0.1321	-1.116e-18	0.08701	-1.005e-17	0	0.0005597	0.06011	0.580097	-172.418	644.623	-768.238
TCGA-C8-A134	IS2	1.8396	0.4248	0.6544	0.9541	6.73782	1.239	-1.11618	0.305299	-0.54907	-0.136169	1.548	3.30268	-1.15096	-0.252045	-0.611675	-0.811079	-0.441264	-0.837077	1.47736	-0.785063	-0.270242	-0.316578	-0.0972738	-0.702488	-0.33906	-0.2684	1.0901	0	383	0.08936	0.4353	0.04032	0.07881	0.01465	0.03307	0.005127	0.07764	-4.45e-18	0.06861	-5.273e-18	0.004276	1.979e-18	0.02929	0.411568	132.033	1457.92	-1212.21
TCGA-C8-A138	IS2	1.4599	0.5453	1.0489	0.8056	6.65385	-0.450032	0.142881	0.714913	-0.54907	-0.136169	0.137129	-0.322193	0.00850483	-0.252045	-0.490562	-0.811079	-0.441264	-0.593433	-0.256715	-0.0925485	0.131848	-1.53961	-0.0972738	3.32314	-0.329913	-0.2684	0.609802	0	380	0.194	0.3942	0.09487	0.1483	0.07235	0.07565	0.006742	0.1901	0.1639	0.1145	9.207e-18	0	0.02715	0.06039	0.434999	-382.119	140.669	348.815
TCGA-C8-A1HF	IS2	1.5841	0.0798	0.9015	1.1629	7.00108	-0.450032	-0.237086	-0.269189	-0.54907	-0.136169	-0.619754	0.715532	0.200852	-0.0813385	-1.04973	-0.811079	0.420056	1.93855	-0.436954	0.223143	3.6817	-0.856423	-0.0972738	2.32463	-0.351841	-0.250205	0.534726	0	332	NA	NA	NA	NA	NA	NA	NA	NA	NA	NA	NA	NA	NA	NA	0.423317	-205.285	2025.77	-2038.67
TCGA-C8-A1HG	IS2	1.428	0.1526	0.8969	1.0854	6.7208	-0.450032	-0.944225	-0.269189	-0.208536	-0.136169	-0.823854	0.201529	0.00512903	-0.252045	-0.746371	-0.811079	0.959995	1.43496	-0.436954	2.35328	0.127104	-1.53961	-0.0972738	2.43299	0.171731	2.50883	0.910049	0	345	0.05147	0.565	0.0389	0.06521	0.00658	0.02442	0.0005361	0.02868	0.1144	0.1687	-1.546e-18	0.003624	-2.351e-19	0.02192	0.374515	229.475	2333.83	-2537.3
TCGA-C8-A1HJ	IS2	0.8119	0.3829	-0.1797	0.5797	4.55867	-0.450032	0.362724	0.943334	-0.54907	-0.136169	0.102007	2.63245	-0.921771	0.183211	-1.04973	-0.811079	-0.441264	-0.837077	0.403596	-0.11696	1.92038	-1.29509	-0.0972738	0.752049	2.34366	4.40164	-0.885907	0	5	0.1242	0.5004	6.748e-18	0.03209	0.1594	0.04287	0.00872	0.1125	-1.144e-17	0.01202	0.00246	3.83e-19	-1.243e-17	0.01063	0.271423	-325.844	1558.2	-3023.17
TCGA-C8-A1HM	IS2	2.5178	-0.12	1.4163	2.2171	7.01153	-0.450032	0.107251	-0.269189	-0.54907	-0.136169	-0.693727	0.261687	-0.28294	-0.252045	-0.810204	-0.7018	-0.441264	1.49343	-0.436954	-0.626506	10.0147	-1.53961	-0.0972738	3.50672	1.05026	-0.2684	-0.44751	0	375	0.04503	0.5414	0.002721	0.004316	0.01042	0.01213	0.003736	0.03126	-3.323e-18	0.06827	1.017e-18	0	5.185e-18	0.02688	0.486229	-194.152	1123.75	1420.1
TCGA-C8-A26X	IS2	1.8585	0.3427	1.4474	0.8854	7.44525	0.23606	-0.88351	-0.269189	-0.120517	-0.136169	0.889232	0.516234	-0.416257	-0.00303858	-1.04973	-0.811079	0.0530221	-0.837077	4.56036	1.03388	2.32812	-1.19664	-0.0972738	0.0425821	0.838224	-0.2684	-0.339476	0	376	0.2463	0.4354	0.05905	0.2053	0.06631	0.111	0	0.2378	0.1896	0.136	0.01161	0.002985	0.035	0.03625	0.504793	678.647	350.434	2262.9
TCGA-C8-A26Y	IS2	0.3656	0.1202	-0.0238	-0.1749	5.65699	-0.450032	1.07915	-0.269189	-0.54907	-0.136169	1.15357	-0.220776	0.144622	1.18901	-1.04973	-0.811079	-0.441264	-0.837077	1.2162	-0.666634	-0.270242	-1.16478	-0.0972738	-0.260366	1.65083	-0.2684	-0.885907	0	394	0.06703	0.465	-5.391e-18	0.03907	0.06539	0.02389	0.007665	0.0684	0.01562	0.11	2.103e-18	-4.189e-21	4.238e-18	0.02619	0.361404	-584.698	905.791	3930.83
TCGA-C8-A275	IS2	1.5236	0.2427	1.1233	0.8644	7.11044	-0.450032	0.615088	-0.107272	0.17876	-0.136169	0.0242144	1.19026	-0.30648	-0.252045	-0.684696	-0.811079	0.498153	-0.492969	-0.436954	0.261236	1.025	-0.0830779	-0.0972738	-0.0206232	-0.361924	3.19789	0.691581	0	1	0.09998	0.4611	1.249e-18	0.06659	0.0274	0.0436	0.0006473	0.08529	0.09908	0.06068	5.081e-18	0	0.001555	0.03799	0.516476	437.42	895.052	-1807.77
TCGA-C8-A278	IS2	1.4926	0.3435	1.0922	1.2269	7.53575	0.460053	-0.579952	0.977622	-0.0805399	-0.136169	0.116021	0.144514	0.0469515	-0.252045	-0.295851	-0.811079	1.58618	-0.770396	-0.436954	2.32128	2.05584	-0.766712	-0.0972738	-0.488845	-0.154408	-0.2684	-0.760304	0	297	0.1275	0.4477	0.01913	0.1179	0.07666	0.04669	0.003997	0.1031	0.1585	0.08422	0.009855	0.004994	0.01825	0.03525	0.466937	979.313	983.381	-2840.99
TCGA-C8-A27B	IS2	2.0774	0.1489	0.8828	1.0752	7.39141	-0.450032	-0.268549	-0.269189	-0.476106	-0.136169	1.24875	3.17848	-0.770915	-0.252045	-1.04973	0.416616	-0.441264	-0.837077	2.21651	-0.715393	1.92502	-0.593617	-0.0972738	0.0326594	-0.690009	-0.2684	0.0559131	0	439	0.04569	0.4049	0.04421	0.03856	-6.739e-19	0.0137	0.01476	0.05608	-1.163e-17	0.05069	-2.263e-18	-2.624e-19	-5.971e-18	0.03175	0.462839	105.947	1262.6	-1018.75
TCGA-C8-A8HP	IS2	1.0843	0.4056	1.1326	0.2865	6.98809	0.368844	-0.870919	-0.269189	-0.400853	-0.136169	-0.392776	0.585135	-0.409678	-0.252045	-0.458079	-0.156478	-0.441264	1.64122	-0.436954	0.22056	-0.270242	0.317054	-0.0972738	0.532674	0.739275	-0.2684	1.61972	0	396	0.0966	0.3713	0.06233	0.1775	0.1275	0.06747	0.003904	0.09961	0.1357	0.1186	-4.02e-19	0.0005417	3.834e-19	0.03966	0.462707	-358.303	187.545	167.854
TCGA-C8-A8HQ	IS2	1.0856	0.5044	0.6605	0.2348	6.61309	-0.450032	-0.14161	-0.269189	-0.54907	-0.136169	0.310313	1.13573	-0.648902	-0.252045	-0.688885	-0.811079	0.239007	0.0965078	-0.436954	-0.0712887	-0.270242	0.279421	-0.0972738	0.0951804	1.68379	-0.2684	0.415779	0	380	0.112	0.4116	0.1107	0.1303	0.0455	0.05254	0.008533	0.0972	0.3279	0.09435	-1.833e-19	-1.554e-19	0.07726	0.03985	0.379839	39.9872	720.96	597.451
TCGA-D8-A141	IS2	1.423	0.6232	1.4463	0.7261	7.25771	-0.000519763	0.0198207	-0.269189	-0.0119153	-0.136169	-0.00447726	0.452929	-0.477215	-0.227506	-0.689922	-0.811079	-0.441264	-0.837077	-0.436954	-0.831242	-0.270242	0.84598	-0.0972738	1.15256	0.648299	-0.187928	1.09346	0	626	0.1426	0.3658	0.1457	0.186	0.1617	0.04974	0.008476	0.1118	0.2462	0.0513	-9.249e-19	0	0.1003	0.05958	0.518572	-281.818	404.357	1414.85
TCGA-D8-A142	IS2	0.0043	0.3537	0.4331	-0.6004	6.77587	-0.411664	-0.281277	-0.269189	0.0703169	-0.136169	0.00769307	0.554015	0.115503	-0.252045	-0.655272	-0.809398	0.0199894	-0.69751	-0.155362	2.1451	-0.270242	-0.0464892	-0.0972738	-0.205903	-0.147363	-0.2684	-0.375043	0	425	0.1647	0.3952	0.1185	0.1743	0.02179	0.06359	0.01271	0.1256	0.2176	0.04901	-8.73e-18	0.0003476	0.1876	0.03196	0.451147	-1016.36	691.79	-1021.33
TCGA-D8-A143	IS2	0.5138	0.4165	0.2292	-0.7047	5.69832	-0.450032	-0.0520661	-0.269189	-0.54907	-0.136169	0.380693	0.260468	0.120151	0.334225	-1.04973	-0.612811	-0.441264	-0.837077	1.25304	0.877021	-0.270242	0.261846	-0.0972738	-0.0176125	0.245476	-0.2684	-0.885723	0	431	0.1105	0.4866	-2.641e-18	0.0575	0.03429	0.04156	0.003404	0.1134	0.005065	0.1141	-2.321e-18	4.619e-20	1.585e-17	0.04815	0.364646	-1007.97	1136.4	610.375
TCGA-D8-A1J8	IS2	1.8134	0.3889	0.7104	0.4609	6.48253	-0.450032	-0.648026	0.00941754	-0.54907	-0.136169	0.126884	1.03057	-0.00482557	2.02895	-1.04973	-0.811079	0.906954	1.59526	-0.436954	-0.831242	5.42046	-0.56356	-0.0972738	0.197992	0.129715	5.21252	-0.710844	0	431	0.05523	0.5852	0.07432	0.06412	0.008551	1.25e-18	0.01323	0.02483	0.02911	0.01841	6.723e-18	1.139e-18	9.203e-18	0.02352	0.443938	77.4932	1812.37	79.6347
TCGA-D8-A1JB	IS2	1.3037	0.4962	1.2987	0.7866	6.25452	1.49869	0.498374	-0.269189	0.586626	-0.136169	-0.830093	0.00499989	-0.957969	-0.252045	-0.29515	-0.811079	-0.441264	-0.0828476	-0.436954	-0.284304	-0.270242	0.105769	-0.0972738	1.99742	1.45459	5.31291	-0.697876	0	1688	0.143	0.5045	0.1055	0.1389	0.0165	0.0407	0.003341	0.1475	-3.197e-18	0.07476	8.05e-18	-4.991e-19	1.089e-17	0.06806	0.489067	73.6763	-123.362	1483.96
TCGA-D8-A1JF	IS2	-0.2361	-0.0208	0.0389	-1.0883	6.01655	-0.450032	1.59552	-0.269189	-0.54907	-0.136169	-0.803799	-0.376908	-0.122434	-0.252045	-0.229184	-0.709506	0.459917	-0.837077	0.0712152	3.07506	0.311315	0.919386	-0.0972738	-0.840346	-0.683708	0.452809	-0.671877	0	366	0.05636	0.4491	0.02943	0.1956	0.2235	5.587e-19	0.01679	0.03757	0.2051	0.03678	0.004864	0.002677	0.04823	0.02483	0.368802	-678.411	192.061	-176.421
TCGA-D8-A1JG	IS2	1.6791	0.2777	0.9546	1.6152	6.59412	-0.450032	-0.0475652	-0.269189	0.946729	-0.136169	-0.408291	0.882498	-0.106014	-0.252045	-0.454097	-0.811079	1.49748	0.595594	-0.436954	1.50949	-0.270242	0.735673	-0.0972738	-0.58535	-0.528227	-0.2684	-0.761796	0	1612	0.08863	0.4197	0	0.1347	0.08597	0.02602	0.008451	0.05427	0.1569	0.08696	2.307e-20	0.004565	0.06223	0.02827	0.433942	508.25	1059.27	1186.16
TCGA-D8-A1JK	IS2	2.1834	0.5207	0.9075	0.8782	7.36622	-0.450032	-0.261419	-0.269189	0.131832	-0.136169	0.871779	1.34885	-0.222279	2.36199	-1.04973	-0.811079	0.0827605	-0.837077	3.00423	-0.704061	3.50225	-1.0809	-0.0972738	-0.240179	0.298398	-0.2684	-0.0100753	0	612	0.1587	0.3804	0.07171	0.1192	0.06366	0.07772	0	0.129	0.1716	0.1147	-1.597e-19	-1.375e-18	0.1171	0.03457	0.481168	569.192	196.454	1433.12
TCGA-D8-A1JL	IS2	2.0047	0.5526	1.097	1.9967	7.33553	-0.450032	-0.243552	1.44065	-0.54907	-0.136169	0.645352	0.846746	-0.547871	-0.252045	-1.02432	-0.619103	0.675044	-0.837077	0.980364	-0.728223	1.16264	1.03663	-0.0972738	-0.177068	0.118498	-0.2684	-0.0809906	0	611	0.09952	0.4721	0.06261	0.09121	0.03792	0.02494	0.01011	0.07049	0.005948	0.04754	-6.863e-18	0.0001361	0.04259	0.07678	0.470467	764.105	1520	2334.55
TCGA-D8-A1JM	IS2	0.5645	0.2005	-0.3264	0.0176	4.39104	-0.450032	-0.842737	-0.269189	-0.54907	-0.136169	-0.462712	2.69526	-1.58889	-0.252045	-0.410552	-0.637461	0.0726082	2.12591	-0.436954	-0.620087	-0.270242	0.0313486	-0.0972738	2.46703	1.93716	-0.2684	0.468511	0	590	0.05854	0.468	0.02016	0.05254	0.008479	0.01063	0.01248	0.0361	0.08547	0.1254	1.554e-17	0.003785	-2.342e-18	0.008771	0.340179	-2243.83	1511.48	-2698.27
TCGA-D8-A1JN	IS2	0.5028	-0.3698	-0.5809	0.2075	4.86702	-0.450032	-0.673189	-0.269189	-0.31711	-0.136169	-0.830093	0.468147	0.226653	-0.252045	-0.220262	-0.675268	-0.441264	0.103391	-0.436954	-0.0297426	-0.270242	0.934579	-0.0972738	0.845075	0.715362	-0.2684	0.300989	0	620	0.0956	0.46	0.03769	0.03955	0.03465	0.02152	0.01901	0.09535	0.1362	0.1701	0.005634	-8.793e-21	1.473e-17	0.01809	0.261916	-554.209	-570.022	3317
TCGA-D8-A1XK	IS2	0.8823	0.0821	0.3169	0.7551	6.48616	-0.450032	0.0657692	0.483185	-0.54907	-0.136169	1.08385	-0.029397	-0.667985	0.831063	-1.04973	0.14039	0.131031	-0.206019	0.614004	0.860931	2.75715	0.179224	-0.0972738	-0.599702	-0.325457	-0.2684	-0.885907	0	441	0.0454	0.5466	0.05848	0.03723	0.00438	0.008416	0.009587	0.0263	5.491e-19	0.1262	1.743e-19	0.0051	-9.719e-19	0.02053	0.408622	-278.745	1682.04	-1574.7
TCGA-D8-A1XL	IS2	1.8857	-0.1409	1.0195	2.1515	7.0627	-0.241114	-0.379141	-0.269189	0.436258	-0.136169	-0.763828	2.13848	-0.937343	-0.252045	-0.319243	1.68992	-0.441264	0.234573	-0.436954	-0.343826	1.77345	-0.0709715	-0.0972738	1.20243	1.72599	-0.2684	-0.238874	0	606	0.06505	0.4943	0.05849	0.01358	0.01924	0.04876	-1.171e-18	0.05157	0.1141	0.2223	-1.043e-17	2.648e-19	2.492e-17	0.05142	0.452313	-289.326	691.211	-639.896
TCGA-D8-A1XQ	IS2	1.7876	0.2176	0.8762	0.3995	7.21387	-0.450032	-1.04227	-0.269189	-0.506665	-0.136169	-0.0242472	0.425646	0.964955	0.458541	-1.04973	-0.620296	0.805925	-0.0755679	-0.436954	1.22863	0.942143	0.371143	-0.0972738	-0.856843	-0.32975	-0.2684	-0.192514	0	499	0.05312	0.4732	0.1028	0.09492	0.02439	0.03031	0.008385	0.02725	0.05064	0.1276	5.355e-18	0.0037	0.03882	0.05706	0.487745	-353.923	169.248	-1585.19
TCGA-D8-A1XW	IS2	0.9651	0.208	0.5463	0.5838	7.55031	-0.450032	-0.385681	-0.269189	-0.273127	-0.136169	-0.299951	0.13925	2.40516	-0.252045	-0.367988	-0.0459095	-0.441264	-0.318493	-0.436954	-0.696937	-0.270242	0.00680293	-0.0972738	-1.64153	-0.939661	-0.2684	0.461299	0	1309	0.1959	0.4938	-2.87e-18	0.1469	0.03395	0.05081	0.01497	0.1441	0.06497	0.06826	2.648e-17	0.001404	0.05621	0.03436	0.480633	-350.033	1018.82	4002.83
TCGA-D8-A1XZ	IS2	0.4831	-0.0235	0.217	0.4649	6.49788	-0.450032	-0.553894	-0.269189	-0.54907	-0.136169	-0.423505	-0.261807	0.90286	0.251017	-0.558634	0.122185	1.51955	-0.837077	-0.436954	0.487519	-0.270242	0.575498	-0.0972738	-0.2476	-0.034499	1.90014	-0.218463	0	466	0.05757	0.5593	0.0924	0.145	0.01771	0.02028	0.006966	0.04226	0.1244	0.1819	7.718e-18	0	0.1115	0.02744	0.362239	-922.244	833.211	1861.08
TCGA-D8-A1Y0	IS2	0.8789	0.4119	0.8093	1.0714	6.3628	-0.450032	0.569292	-0.269189	3.00552	-0.136169	-0.830093	0.222185	-0.571579	-0.252045	0.193085	0.668352	-0.441264	-0.0855166	-0.436954	-0.805242	-0.270242	1.33141	-0.0972738	0.0789647	0.327002	0.2762	-0.870724	0	472	0.1749	0.4683	0.13	0.2079	0.01084	0.03524	0.008476	0.1584	0.02868	0.1383	0.01537	0.004246	0.02661	0.07524	0.408481	-362.743	1502.64	-1641.6
TCGA-D8-A1Y2	IS2	0.71	0.175	1.2978	0.9213	8.63745	0.292878	-0.976242	-0.269189	-0.54907	-0.136169	2.0715	-0.582882	0.0866384	1.39415	-1.04973	-0.811079	1.30691	-0.837077	1.56028	-0.783825	-0.270242	-0.790224	-0.0972738	-0.503617	-0.804805	-0.000602148	1.6193	0	433	0.1289	0.4447	0.1493	0.2256	0.02876	0.05516	0.005347	0.09001	0.1684	0.151	2.417e-17	-5.351e-20	0.05938	0.07775	0.541592	222.227	697.175	-538.176
TCGA-D8-A27G	IS2	0.5187	0.186	0.4744	-0.1508	6.5181	-0.450032	0.193179	-0.269189	-0.380121	-0.136169	-0.64094	1.03246	-0.689063	-0.252045	0.12467	-0.158726	-0.441264	-0.545545	-0.436954	-0.626022	-0.270242	1.82442	-0.0972738	0.626829	0.177769	1.58569	-0.237931	0	409	0.1091	0.4511	0.1197	0.2241	0.1052	0.03112	0.1124	0.09324	0.2075	0.1261	2.163e-17	0.06404	0.02237	0.03908	0.403336	-469.247	983.151	1178.52
TCGA-D8-A27M	IS2	2.6012	0.6175	1.553	1.1125	7.3794	4.15614	0.612664	-0.269189	0.0276031	-0.136169	-0.57871	2.05425	-0.596333	-0.252045	-0.743134	-0.438993	-0.441264	-0.70002	0.730515	-0.531954	0.876468	0.59566	-0.0972738	-0.258594	0.365936	-0.2684	-0.740158	0	410	0.06559	0.3688	0.06022	0.1785	0.2666	0.009295	0.01106	0.0343	0.05212	0.02465	8.502e-18	4.172e-21	0.06255	0.06057	0.560393	133.963	201.69	-775.73
TCGA-D8-A73U	IS2	2.0013	0.5161	2.0693	0.9924	8.0669	0.472913	-1.11618	-0.236582	-0.54907	-0.136169	-0.158694	-0.0538328	-0.800816	-0.252045	-0.640775	-0.373462	-0.441264	-0.115943	0.0387992	0.147003	-0.270242	1.34812	-0.0972738	2.11018	0.00589372	-0.2684	0.464231	0	492	0.1502	0.3161	0.136	0.2227	0.06763	0.05452	0	0.1495	0.1367	0.03342	7.007e-18	1.122e-20	0.05921	0.08109	0.571762	-291.04	-496.603	4152.06
TCGA-E2-A108	IS2	1.686	0.9215	1.8495	0.6314	7.70853	-0.218081	-0.649807	-0.269189	-0.128453	-0.136169	-0.59212	0.661013	-0.680712	-0.252045	0.338874	-0.634903	-0.441264	1.57809	-0.436954	-0.831242	-0.270242	-0.171766	-0.0972738	2.34299	0.925407	2.22696	-0.0303405	0	837	NA	NA	NA	NA	NA	NA	NA	NA	NA	NA	NA	NA	NA	NA	0.589785	335.75	586.939	-540.677
TCGA-E2-A10C	IS2	0.5655	-0.0467	0.5991	0.6006	6.24685	-0.450032	0.328215	-0.269189	-0.54907	-0.136169	0.0971103	-0.403484	-0.183307	-0.252045	-0.314081	-0.811079	-0.441264	-0.837077	-0.436954	-0.401285	-0.270242	0.539765	-0.0972738	0.722276	0.464905	2.12573	0.677101	0	1220	0.07778	0.3858	0.08974	0.1055	0.03469	0.04233	-3.399e-20	0.0676	0.1056	0.1581	-3.726e-19	3.175e-20	-2.565e-17	0.04224	0.387024	-593.27	481.808	280.837
TCGA-E2-A14N	IS2	1.5804	0.1087	0.2172	1.7947	5.47476	-0.450032	0.284288	0.409889	-0.54907	2.51477	-0.626684	3.7439	-1.6124	0.898629	-1.04973	0.229543	-0.441264	-0.837077	-0.436954	-0.831242	3.28766	1.83807	-0.0972738	0.742939	0.907758	-0.2684	-0.885907	0	1434	0.01662	0.5753	0.02664	0.04701	0.05189	0.009945	0.01388	0.02018	1.134e-17	0.0701	-1.061e-17	5.048e-19	-1.114e-18	0.01673	0.330124	-9.56126	1100.66	-3909.83
TCGA-E2-A14P	IS2	0.4493	0.1253	0.2458	-0.3544	5.39881	0.201524	-0.157524	-0.269189	0.029576	-0.136169	-0.0319678	0.662437	-0.67243	-0.252045	-0.883849	0.0271479	-0.441264	0.706934	-0.436954	0.296674	-0.270242	1.14903	-0.0972738	-0.404026	0.784602	1.26609	0.0918442	0	1246	0.08073	0.4298	-1.297e-18	0.0176	0.3563	0.05963	0.006297	0.08033	0.0527	0.1263	0.02491	0.001957	4.027e-20	0.01505	0.339607	-456.321	755.117	11.6387
TCGA-E2-A14R	IS2	1.9919	-0.1274	0.7801	1.2042	6.54979	0.278294	-0.990708	-0.269189	-0.54907	-0.136169	0.979215	1.21749	-0.976765	-0.252045	-0.731813	-0.462954	-0.441264	-0.203783	-0.436954	0.979111	-0.270242	-0.261518	-0.0972738	0.0338888	1.09932	1.09583	-0.087711	0	1174	0.05853	0.4615	0.06464	0.04479	0.01121	0.02442	0.01199	0.04315	0	0.08589	9.051e-18	0.01322	0.03773	0.04204	0.444086	257.208	600.236	517.282
TCGA-E2-A14X	IS2	0.7065	0.4256	0.926	-0.1557	5.7228	2.55117	0.440739	-0.15966	-0.126626	-0.136169	-0.743755	0.371083	-1.33867	-0.252045	-1.04973	-0.811079	-0.441264	-0.115028	-0.436954	1.68443	-0.162945	1.58172	-0.0972738	0.100163	1.55548	1.29813	-0.885907	0	972	0.132	0.4453	0.08809	0.1303	0.05241	0.05455	0.00463	0.1152	0.01109	0.1112	8.719e-19	0.007035	0.01956	0.02982	0.421891	-72.9499	813.99	2304.4
TCGA-E2-A14Z	IS2	1.2975	0.4559	1.1304	0.8793	7.01664	-0.450032	-0.533839	-0.269189	0.620744	-0.136169	-0.830093	0.984529	-0.573794	-0.252045	-0.0509962	1.52685	-0.441264	0.212996	-0.436954	-0.480221	-0.270242	1.33315	-0.0972738	0.00422115	0.923661	-0.2684	1.02451	1	563	0.1478	0.4102	0.08141	0.1067	0.07606	0.05645	0.004251	0.1437	0.207	0.1013	1.34e-18	0	0.0148	0.06674	0.468771	108.124	875.026	427.504
TCGA-E2-A150	IS2	1.5421	0.1887	0.3509	0.9299	6.47174	-0.450032	0.221421	-0.269189	-0.463954	-0.136169	2.19062	1.17255	-1.27243	-0.252045	-1.04973	-0.811079	-0.441264	-0.837077	3.00262	-0.820245	0.864071	0.282799	-0.0972738	-1.67706	0.460973	-0.2684	0.898849	0	1935	0.1303	0.4616	0.03019	0.08229	0.06512	0.03613	0.01079	0.09153	0.08808	0.03352	-7.881e-19	0.001834	0.08465	0.02696	0.431155	-166.405	1365.47	3398.45
TCGA-E2-A158	IS2	0.2317	-0.3044	-0.8834	-1.1014	3.81833	-0.450032	-0.294141	-0.269189	0.161625	-0.136169	-0.250167	2.02914	-0.655845	-0.252045	-0.925051	0.34987	-0.441264	-0.837077	-0.351125	1.53917	-0.270242	-0.944052	-0.0972738	-0.0554952	3.78401	-0.2684	-0.885907	0	450	0.03334	0.4945	0.02836	0.0305	0.002605	0.01389	0.02355	0.02806	1.841e-17	0.1618	6.365e-18	0.03163	-2.694e-19	-3.28e-20	0.43604	-755.786	665.52	-285.612
TCGA-E2-A159	IS2	1.244	0.7486	1.1878	0.5194	7.02312	-0.450032	0.0762939	-0.269189	0.335388	-0.136169	-0.540267	-0.0855648	0.0312447	-0.252045	-0.256529	-0.0086633	-0.441264	1.05338	-0.436954	-0.545121	0.494273	0.919979	-0.0972738	0.855865	-0.224994	-0.2684	-0.276638	0	762	0.06951	0.491	0.01355	0.05744	0.04695	0.02229	0.001634	0.04884	0.03571	0.06403	4.897e-18	0	-3.023e-18	0.03649	0.49296	-456.883	1293.49	1518.74
TCGA-E2-A15A	IS2	0.9213	0.1988	0.3729	0.772	6.68393	-0.450032	-0.667247	-0.269189	-0.54907	-0.136169	-0.424621	0.152826	0.633166	-0.252045	-0.599024	-0.811079	1.49717	-0.250997	-0.436954	0.275016	-0.270242	0.864871	-0.0972738	0.296869	0.0929766	-0.2684	0.0419078	0	710	0.08966	0.5011	0.07526	0.1002	0.01221	0.03644	0.003621	0.06585	0.2317	0.1481	-2.938e-17	0.0002716	0.03651	0.07211	0.454832	-265.363	1529.46	-550.107
TCGA-E2-A15I	IS2	0.3769	0.3958	0.4404	-0.3746	5.57617	-0.450032	1.81843	-0.269189	-0.54907	-0.136169	-0.683255	0.19526	-0.722651	-0.198793	-0.183399	-0.811079	-0.441264	-0.542728	-0.436954	-0.671939	-0.270242	1.59444	-0.0972738	0.812748	0.43576	4.01777	-0.885907	0	1692	0.07304	0.4449	0.1102	0.1101	0.03547	0.005751	0.01194	0.06359	0.07156	0.08607	5.19e-18	5.443e-19	2.961e-18	0.04436	0.299821	-839.564	-9.43728	1100.22
TCGA-E2-A15K	IS2	0.4681	0.0599	0.7544	0.0493	6.31078	1.27558	1.1986	-0.269189	-0.327869	-0.136169	-0.504488	-0.467162	-0.507079	-0.252045	-0.245236	-0.183156	-0.441264	-0.3382	-0.436954	-0.831242	-0.270242	0.539501	-0.0972738	1.31728	0.858818	-0.2684	0.260373	0	275	0.1027	0.4286	0.08207	0.1023	0.03186	0.04594	0.004899	0.09531	0.114	0.1465	2.044e-18	-7.661e-20	2.41e-18	0.03966	0.477213	-1161.04	1052.63	744.777
TCGA-E2-A15M	IS2	1.3567	0.6284	1.3027	1.2565	7.09513	-0.450032	0.26691	-0.269189	2.3424	-0.136169	-0.543644	0.0928651	-0.556035	-0.252045	-0.465511	-0.0140796	-0.441264	-0.358118	-0.436954	-0.744808	-0.270242	2.48464	-0.0972738	-0.132716	-0.421658	1.12264	-0.368571	1	336	0.2348	0.3601	0	0.1379	0.8692	0.03922	0.005582	0.2462	-1.717e-17	6.665e-18	0.0775	-3.403e-20	-4.065e-18	0.06809	0.413313	-27.744	1395.14	-541.414
TCGA-E2-A1AZ	IS2	1.263	0.3535	0.9162	1.417	6.46714	-0.450032	1.00356	-0.269189	0.0107296	-0.136169	-0.500075	1.59625	-1.40161	-0.252045	-0.565611	0.47739	-0.319969	-0.784444	-0.143476	-0.279353	1.47009	2.60184	-0.0972738	-0.201634	0.610999	-0.2684	-0.885907	0	2329	0.1581	0.5237	0.08119	0.1087	0.04425	0.03837	0.01738	0.1212	0.04798	0.04291	-1.979e-19	0.006912	0.02085	0.02084	0.461319	135.527	1611.4	-726.906
TCGA-E2-A1B0	IS2	0.6708	0.3897	0.2878	-0.0805	6.36767	-0.450032	0.227848	0.895379	1.64531	-0.136169	0.0639996	0.780915	-0.417365	-0.252045	-0.79323	-0.811079	-0.441264	-0.837077	0.133687	-0.623702	-0.270242	1.24617	-0.0972738	0.156022	-0.284483	0.233834	-0.885907	0	1631	0.1358	0.4159	0.006263	0.152	0.1395	0.03782	0.01248	0.113	0.1669	0.0329	1.12e-18	0.01001	0.03661	0.07188	0.417349	-130.161	431.214	-1037.81
TCGA-E2-A1B5	IS2	1.4671	0.6981	1.8847	0.7427	6.39534	2.02477	0.183159	-0.215619	0.0458496	-0.136169	-0.773973	0.149939	-1.63834	-0.252045	-0.669296	-0.366751	-0.441264	-0.55966	-0.436954	0.35055	-0.270242	1.66916	-0.0972738	1.19279	0.38109	-0.2684	3.49013	0	984	0.2692	0.3991	0.1345	0.1006	0.4625	0.1021	0.001388	0.3226	-2.872e-18	0.09189	0.01203	9.737e-20	-7.223e-18	0.06249	0.545465	-63.5646	318.284	354.817
TCGA-E2-A1B6	IS2	1.9787	0.333	2.1228	2.1072	6.56404	5.26627	0.698006	-0.269189	-0.507057	-0.136169	-0.387361	0.803501	-1.96785	-0.252045	-0.56625	0.331602	-0.441264	1.19411	-0.436954	-0.831242	3.68294	-1.37293	-0.0972738	1.11598	1.38818	-0.2684	4.87279	0	867	0.07024	0.443	0.0457	0.1388	0.01779	0.04227	0.01304	0.05333	0.01639	0.1272	-4.833e-19	0.0107	-1.887e-17	0.0258	0.553788	270.225	-62.3528	-2772.67
TCGA-E2-A1IH	IS2	0.9596	0.5347	1.3446	-0.023	6.99018	1.62117	-0.341819	-0.269189	0.0183905	-0.136169	0.0887383	0.0764603	-1.30144	0.181409	-0.710869	-0.29656	-0.441264	2.77404	-0.436954	-0.808539	-0.270242	0.519092	-0.0972738	0.977718	0.857868	3.8672	-0.0548196	0	1026	0.1994	0.4835	0.1515	0.1835	0.4012	0.03676	0.01716	0.2257	0.01657	0.04297	0.0174	0.005617	0.003833	0.07523	0.502872	-53.3958	1085.1	49.0824
TCGA-E2-A1II	IS2	2.3961	0.1036	1.6447	1.3226	7.20158	0.327874	-0.547626	-0.269189	0.0710151	-0.136169	-0.721928	2.91449	-1.47533	-0.252045	-0.72013	0.163631	-0.441264	1.15389	-0.436954	-0.831242	10.2309	0.248028	-0.0972738	1.76802	0.443999	-0.2684	0.0415128	0	1025	0.08018	0.5396	0.04582	0.01609	0.003579	0.02808	0.01225	0.05254	0.0001598	0.1275	-2.114e-18	3.196e-05	-4.452e-17	0.02435	0.504865	-379.305	794.868	-3235
TCGA-E2-A1L7	IS2	1.479	0.5138	0.9138	0.7501	6.63383	-0.450032	0.27574	-0.269189	0.140677	-0.136169	-0.517199	0.688756	-0.0690995	-0.252045	-0.870943	-0.715844	-0.441264	0.613287	-0.436954	-0.279883	-0.270242	0.208967	-0.0972738	2.06763	-0.0240967	-0.2684	-0.0211702	0	1836	0.06195	0.4285	0.1264	0.0619	0.06037	0.02346	0	0.04182	0.08755	0.131	2.671e-18	0.0003657	0.02503	0.04562	0.426612	571.874	2004.38	-155.517
TCGA-E2-A1L8	IS2	0.3705	0.2748	-0.1182	0.548	4.92668	-0.450032	1.75349	2.07263	5.89171	-0.136169	-0.830093	-0.138106	-0.619526	-0.252045	-0.869389	-0.811079	-0.035881	-0.780318	-0.436954	1.21567	-0.270242	0.106601	-0.0972738	-0.485927	-0.404853	0.361655	-0.885907	0	2240	0.1227	0.4921	0.07675	0.1551	0.5726	0.0135	0.01482	0.1133	-4.247e-18	0.07954	3.821e-18	-8.13e-20	9.892e-18	0.03798	0.318558	-700.495	619.677	1275.75
TCGA-E2-A1LA	IS2	1.4886	0.3682	1.0735	0.0896	6.84216	0.0437184	-0.796719	-0.269189	0.366729	-0.136169	-0.0987449	1.21495	-0.796689	-0.252045	-0.0120596	0.407713	-0.441264	2.75141	-0.436954	0.0132121	-0.270025	-0.876608	-0.0972738	0.731066	0.650324	-0.2684	1.30404	0	748	0.04636	0.4061	0.09558	0.07807	0.05338	0.0268	0.001777	0.04591	0.1874	0.1539	-2.673e-19	-3.444e-19	-1.241e-17	0.04846	0.480358	-3.4521	1126.09	948.827
TCGA-E2-A1LE	IS2	0.5541	0.3798	0.6672	0.3535	6.26139	-0.450032	-0.72525	-0.269189	-0.388991	-0.136169	0.273622	0.826683	-0.743091	0.0610262	-0.941057	0.476441	-0.441264	-0.173035	-0.436954	-0.831242	-0.270242	-0.0421562	-0.0972738	1.9243	0.564237	-0.2684	2.57481	1	879	0.3091	0.2956	0.1427	0.2598	0.3528	0.1253	2.339e-19	0.4055	0.1913	0.1496	-1.758e-17	0.001396	0.1361	0.04772	0.461241	-469.515	319.288	-4179.34
TCGA-E2-A1LG	IS2	1.4719	0.0085	-0.2575	0.222	3.77268	-0.450032	-0.0574535	-0.269189	0.384693	-0.136169	-0.183346	2.19156	0.190743	-0.252045	-0.857874	-0.811079	-0.441264	-0.837077	-0.436954	1.57295	-0.270242	-0.649203	-0.0972738	-0.622913	1.309	-0.2684	-0.885907	0	1523	0.004763	0.4845	0.05164	0.09931	0.005294	0.0009887	0.009873	0.0142	8.449e-19	0.02231	6.899e-18	2e-19	-1.193e-17	0.01571	0.262941	-2359.17	319.527	1093.37
TCGA-E2-A1LH	IS2	1.9085	0.6	1.6126	1.0672	6.85694	1.19952	-0.219172	-0.269189	-0.54907	-0.136169	-0.416848	1.21247	-0.643614	-0.252045	-0.789667	-0.811079	-0.441264	0.743319	-0.436954	-0.511197	-0.270242	0.809395	-0.0972738	1.01576	0.626126	0.0709728	1.09122	0	3247	0.1333	0.308	0.05115	0.1957	0.3255	0.06671	0.01345	0.1609	0.07449	0.08279	-2.12e-17	0.004017	1.974e-18	0.04747	0.50467	76.5482	37.6925	937.899
TCGA-E2-A1LI	IS2	1.5065	0.1493	0.4501	1.2334	6.24817	-0.450032	0.884563	-0.269189	-0.54907	-0.136169	0.521327	2.30726	-0.834154	2.36411	-1.04973	1.69823	-0.441264	-0.837077	0.47283	-0.683714	-0.270242	0.829842	-0.0972738	-1.54422	0.179355	-0.2684	0.0425849	0	3121	0.08196	0.5407	0.05266	0.02575	0.001508	0.0308	0.01272	0.08569	-1.696e-17	0.08859	1.131e-17	0	8.514e-18	0.01822	0.401021	-720.678	925.116	-1391.76
TCGA-E2-A1LS	IS2	-0.3609	0.1251	-1.1204	-0.9236	3.83994	-0.450032	0.19292	0.76118	-0.54907	-0.136169	-0.830093	3.04834	-0.352765	1.20974	-1.04973	5.17417	-0.441264	-0.837077	1.72797	-0.746375	-0.270242	-0.300612	-0.0972738	-0.352561	1.70969	-0.2684	-0.885907	0	1604	0.07512	0.5376	0.01792	0.2549	0.04559	0.009145	0.0211	0.06279	8.906e-20	0.1069	2.041e-18	0.0048	1.481e-18	0.01198	0.322438	-1587.85	-19.1173	2197.71
TCGA-E2-A2P5	IS2	0.2773	0.2004	-0.3706	-0.2648	4.80839	-0.450032	-0.938434	-0.269189	0.0225308	-0.136169	-0.727551	1.25671	-0.95978	-0.252045	1.0827	-0.285284	-0.441264	2.08726	-0.436954	-0.380733	-0.270242	0.465017	-0.0972738	0.301425	0.778751	-0.2684	1.85056	1	821	0.1657	0.3705	0.1326	0.2063	0.02504	0.08753	0.0002983	0.1861	0.2537	0.1839	-3.727e-19	-6.757e-19	0.07896	0.02736	0.348184	-434.393	711.901	-1798.92
TCGA-E2-A573	IS2	1.8866	0.4572	1.2005	1.9357	6.65748	0.256607	-0.478867	-0.269189	-0.54907	-0.136169	1.03903	1.74149	-1.17375	-0.252045	-0.730925	-0.811079	-0.441264	1.12453	-0.436954	-0.477956	-0.270242	-0.0290756	-0.0972738	-0.515656	1.72766	0.825021	0.362823	0	1062	0.0847	0.4359	0.07567	0.03609	0.07534	0.04047	0.002673	0.09354	0.04396	0.06103	-1.506e-17	0.001951	1.923e-17	0.02977	0.467972	16.2798	594.989	-2266.48
TCGA-E2-A574	IS2	-0.3482	0.0606	-1.7387	-0.6527	2.25251	0.260647	-0.88778	-0.193831	-0.54907	-0.136169	2.4527	-1.49552	-1.09758	-0.252045	-0.80535	-0.811079	-0.441264	-0.822122	2.36594	-0.831242	-0.270242	-0.312383	-0.0972738	2.01743	-0.242568	-0.2684	-0.885907	0	1179	0.01691	0.47	0.05288	0.06041	0.02148	0.01452	0.02064	0.01076	0.1675	0.2027	-5.051e-19	1.733e-19	6.047e-18	0.05258	0.309399	-1403.94	-406.562	-1888.45
TCGA-E9-A1N5	IS2	0.5652	0.2813	0.45	0.5565	6.7123	-0.445068	-1.07948	-0.269189	-0.436312	-0.136169	-0.553134	0.0325711	0.147221	-0.252045	0.933648	-0.218209	-0.43736	2.15601	-0.436954	-0.73067	-0.270242	-0.0445229	-0.0972738	1.07355	0.0149517	-0.2684	0.592909	0	1120	0.1475	0.3791	0.06687	0.2035	0.2013	0.06582	0.004017	0.1305	0.2551	0.1079	-1.573e-17	-3.06e-19	0.05321	0.05181	0.342076	-554.149	716.328	820.88
TCGA-E9-A1N8	IS2	0.0293	0.159	-0.9312	-0.2133	4.76911	0.578224	-1.11618	-0.269189	-0.54907	-0.136169	1.17215	0.87439	-1.12817	-0.252045	-0.516254	-0.240712	-0.441264	-0.837077	-0.436954	-0.831242	-0.270242	0.692412	-0.0972738	0.0974525	2.26761	-0.2684	-0.885907	0	1039	0.03066	0.4967	0.07098	0.1239	0.009782	0.01121	0.005042	0.02095	0.05928	0.172	2.274e-18	8.426e-05	0.02244	0.01346	0.302378	-1286.23	1124.38	-2994.84
TCGA-E9-A1NC	IS2	1.966	0.633	1.2185	1.3437	6.95439	-0.450032	0.706867	-0.269189	-0.352797	-0.136169	0.211383	3.86497	-1.53236	-0.252045	-0.502666	-0.811079	-0.441264	-0.157449	-0.436954	1.91855	-0.270242	-1.53961	-0.0972738	0.384884	1.04088	-0.2684	0.447357	0	1203	0.08198	0.3273	0.1143	0.2284	0.02778	0.05357	0.006347	0.0599	0.1446	0.1274	-4.493e-19	0	0.07782	0.0702	0.46124	-35.421	-158.179	-343.515
TCGA-E9-A1ND	IS2	2.4612	0.3402	1.387	2.1641	7.91757	-0.450032	-0.752089	0.527511	-0.54907	-0.136169	-0.400067	2.25489	-0.83412	-0.252045	-1.04973	4.60464	-0.441264	0.248078	2.2802	-0.721384	2.07318	-0.523502	-0.0972738	1.08129	0.946576	-0.2684	0.558196	0	1266	0.09035	0.4518	0.04372	0.02596	0.05917	0.03738	0	0.06041	0.006612	0.05856	-6.774e-18	1.81e-19	0.05679	0.03074	0.564355	-532.842	823.152	2834.03
TCGA-E9-A1NE	IS2	1.7697	0.6739	1.6011	1.281	6.83426	-0.450032	1.10874	-0.269189	-0.54907	-0.136169	-0.709994	0.0689587	-1.64338	-0.252045	-0.598601	-0.368947	-0.441264	1.05523	-0.436954	-0.831242	-0.270242	2.29153	-0.0972738	1.93716	0.511166	5.76038	-0.599587	0	1088	0.1223	0.4809	0.1504	0.1319	0.08349	0.03147	0.007725	0.09811	-7.578e-19	0.03865	0.0005255	0.001061	-3.216e-18	0.06067	0.526688	210.572	1052.98	-895.801
TCGA-E9-A1R4	IS2	1.3959	0.2242	0.9436	1.306	7.50745	-0.450032	-0.368493	-0.269189	-0.303343	-0.136169	-0.830093	-0.18344	1.11195	-0.252045	-0.693392	1.4015	2.46216	-0.440589	0.298544	-0.770154	-0.270242	1.47581	-0.0972738	-0.67961	-0.308422	-0.2684	0.870102	0	186	0.06666	0.42	0.06413	0.136	0.03304	0.02505	0.004341	0.04698	0.1711	0.09469	-1.049e-17	-2.737e-20	0.00348	0.06987	0.487871	-211.392	1195.02	-28.7521
TCGA-E9-A1RF	IS2	1.2978	0.3618	0.6343	0.7591	6.95929	-0.450032	-0.551677	-0.204391	-0.535446	-0.136169	-0.021701	0.577896	0.663916	-0.252045	-0.698011	-0.722722	-0.195273	0.830779	-0.436954	-0.470465	-0.270242	-0.1563	-0.0972738	0.701136	0.0132104	-0.2684	0.391589	0	200	0.1221	0.4667	0.02666	0.1381	0.03024	0.05561	0.002468	0.1049	0.2428	0.1112	-1.842e-19	1.261e-18	0.04633	0.04149	0.406762	-863.241	350.539	260.541
TCGA-E9-A1RH	IS2	0.3883	0.1149	-0.7311	-0.3336	5.76237	-0.450032	-0.0564719	-0.269189	0.957395	-0.136169	0.352168	1.40774	0.392552	-0.252045	-0.248511	-0.743307	0.647783	-0.453967	-0.23516	0.365887	-0.191973	-0.0489427	-0.0972738	-1.34175	-0.508082	-0.2684	-0.885907	0	1417	0.02163	0.5506	0.04977	0.1119	0.09719	8.038e-19	0.0121	0.008482	0.09868	0.07548	-2.953e-19	0	0.04262	0.05089	0.40487	-437.098	1071.6	322.686
TCGA-E9-A22D	IS2	2.4599	0.0749	1.8018	1.7478	7.05171	-0.450032	-0.424613	-0.269189	-0.0639339	-0.136169	-0.780852	0.161683	-1.19598	-0.252045	-0.437967	0.289851	-0.441264	1.47533	-0.436954	-0.610233	6.86741	-0.754297	-0.0972738	4.32731	0.449521	-0.2684	1.09453	0	1248	0.07361	0.5321	9.726e-18	0.03015	0.005424	0.0478	0.0006928	0.04923	0.103	0.1612	-3.513e-18	-6.951e-20	-6.775e-18	0.02152	0.483688	674.435	1144.01	1304.2
TCGA-E9-A22E	IS2	1.2709	0.3882	0.4026	1.001	5.93276	-0.450032	-0.301342	-0.269189	-0.54907	-0.136169	0.47681	0.349861	0.560302	-0.252045	-0.169344	-0.811079	-0.441264	-0.459614	-0.436954	-0.601399	-0.270242	-1.15569	-0.0972738	1.04072	-0.643513	-0.2684	1.9513	0	1269	0.2007	0.4353	0.2357	0.3313	0.02599	0.05568	0.01388	0.165	0.2773	0.1229	-1.353e-18	-3.552e-19	0.1028	0.05469	0.408283	121.004	721.647	-1320.83
TCGA-E9-A243	IS2	2.0423	0.6209	1.979	0.6556	7.68132	0.733231	-0.300942	-0.269189	-0.198031	-0.136169	0.358391	2.22387	-1.3319	-0.252045	-0.46092	-0.811079	2.30436	0.0736946	-0.436954	-0.831242	3.999	-0.206648	-0.0972738	1.61211	-0.705948	0.641037	0.749467	0	612	0.05813	0.5094	0.07817	0.1122	0.04122	0.005947	0.01304	0.03554	0.003242	0.04096	0.02528	0.0003337	7.671e-18	0.03154	0.580676	345.884	1366.94	-454.302
TCGA-E9-A248	IS2	1.4571	0.1666	1.5427	1.1456	7.09576	2.00569	-0.658496	-0.269189	-0.54907	-0.136169	-0.186541	0.348619	-0.633222	-0.252045	-0.775053	-0.786275	-0.441264	-0.837077	-0.436954	1.60207	3.3649	0.690097	-0.0972738	0.898454	-1.2035	3.60468	-0.361787	0	59	0.03494	0.511	0.03914	0.04698	0.01715	0.005825	0.01927	0.01843	-1.67e-18	0.04214	0.01177	-1.403e-19	6.358e-18	0.02628	0.503529	-108.098	1270.14	11.3983
TCGA-E9-A2JT	IS2	1.5883	0.2303	2.4485	0.8371	6.9042	7.32668	2.65412	-0.178361	-0.54907	-0.136169	-0.725489	-0.458674	-1.90364	-0.252045	-0.863391	-0.811079	-0.441264	-0.718103	-0.436954	0.293158	0.147319	1.5498	-0.0972738	0.833115	-0.330986	0.0717422	-0.282741	0	288	0.2175	0.2479	0.01764	0.07689	0.7646	0.07867	0.001854	0.2561	2.283e-17	0.007702	0.07898	3.454e-19	3.27e-19	0.06708	0.584127	-599.367	-137.374	-575.485
TCGA-E9-A3HO	IS2	0.7259	0.3151	0.2613	0.6886	4.93657	-0.450032	-0.608109	-0.269189	-0.273265	-0.136169	-0.647549	-0.00474241	-0.947354	-0.252045	-0.400871	0.126948	-0.441264	2.42645	-0.436954	0.123715	-0.270242	0.752014	-0.0972738	1.2524	1.04146	-0.2684	2.18879	0	1158	0.1745	0.3698	0.06683	0.06841	0.08505	0.08617	0.0006587	0.1922	0.17	0.1577	6.401e-18	0.0008994	0.009073	0.07234	0.374012	-927.647	1252.59	40.5295
TCGA-E9-A3QA	IS2	2.4817	0.4823	1.7072	1.5261	7.33661	0.873743	0.0894625	0.306571	-0.54907	-0.136169	-0.0627271	2.80722	-0.916439	-0.252045	-0.959605	-0.811079	-0.441264	0.762061	-0.436954	-0.831242	1.5768	0.222405	-0.0972738	0.0965365	-0.179566	-0.2684	3.00145	0	918	0.06906	0.3544	0.07603	0.06132	0.008475	0.04408	2.272e-19	0.08418	0.08662	0.1138	-2.373e-17	0	0.02098	0.04622	0.516854	205.982	819.792	-1880.84
TCGA-E9-A3X8	IS2	0.4304	0.4229	0.7502	0.0419	5.48915	-0.450032	-0.333471	-0.269189	-0.396139	-0.136169	-0.652377	-0.52895	-1.79409	-0.252045	-0.13941	-0.0900423	-0.441264	2.71956	-0.436954	2.05786	-0.270242	-1.53961	-0.0972738	3.79342	0.87943	-0.2684	3.31176	0	926	0.1797	0.2022	0.1564	0.2486	0.3315	0.1198	5.243e-19	0.2739	0.3429	0.1321	-9.866e-19	2.246e-18	0.03596	0.05666	0.432493	-469.966	-561.998	1264.42
TCGA-E9-A5FK	IS2	1.4992	0.4611	1.6855	1.7673	6.07398	-0.178157	-0.0216839	-0.269189	-0.0112609	-0.136169	-0.655498	0.0733541	-1.80955	-0.252045	0.024583	0.265919	-0.441264	3.63953	-0.436954	-0.711205	-0.270242	-0.757614	-0.0972738	2.34864	1.50811	-0.2684	5.16162	0	812	0.328	0.2665	0.1126	0.17	0.2738	0.1521	5.183e-19	0.5621	0.2047	0.08661	2.663e-17	0	0.007892	0.08749	0.503099	-8.49972	-428.569	2291.24
TCGA-EW-A1IY	IS2	1.8948	0.7035	0.9419	0.7133	6.1508	-0.401004	-0.450723	-0.269189	2.96961	-0.136169	-0.830093	2.78286	-1.31843	-0.252045	-0.426431	-0.811079	-0.441264	0.531542	-0.436954	-0.831242	0.402469	0.982393	-0.0972738	0.370231	-0.180996	11.9168	-0.474377	0	258	0.08918	0.5934	0.1038	0.05607	0.04195	0.002152	0.01601	0.0738	0.0438	3.739e-18	4.515e-18	0.002752	-5.856e-18	0.06659	0.388994	-159.852	1508.46	-850.638
TCGA-EW-A1IZ	IS2	1.5086	0.0748	1.7242	0.2405	6.53016	0.747855	-0.259795	-0.269189	-0.480303	-0.136169	-0.830093	0.549879	-1.32211	-0.252045	-0.884551	-0.811079	-0.441264	2.23988	-0.436954	0.408369	-0.270242	-1.52367	-0.0972738	3.68854	2.01214	8.59009	0.459134	0	554	0.1762	0.4405	0.05707	0.06127	0.01713	0.08084	4.399e-19	0.2431	0.1091	0.1058	1.291e-18	-2.072e-19	-8.551e-18	0.06195	0.51581	469.308	228.625	-458.511
TCGA-EW-A1J1	IS2	0.8399	-0.0643	0.3274	1.0822	6.14581	-0.450032	-0.617909	-0.269189	0.438013	-0.136169	-0.809127	0.900108	0.394751	-0.252045	-0.326508	-0.811079	1.15224	0.472445	-0.436954	-0.728975	-0.270242	0.337056	-0.0972738	1.4187	0.354954	-0.2684	-0.176679	0	575	0.06461	0.5608	0.007128	0.003355	0.02331	0.02546	0.005154	0.04057	0.1417	0.1104	-6.603e-19	-8.568e-19	3.153e-18	0.02744	0.343536	-887.456	298.765	559.846
TCGA-EW-A1OV	IS2	1.4364	0.2288	1.8457	0.6485	7.48456	1.58929	0.886496	-0.269189	-0.54907	-0.136169	-0.375325	0.132463	-0.992176	-0.252045	-0.63689	-0.431972	-0.441264	0.323683	-0.436954	-0.831242	-0.270242	0.86399	-0.0972738	1.50685	-0.245993	3.2017	1.3971	0	789	0.1915	0.4075	0.09334	0.1169	0.03483	0.09294	-2.386e-19	0.1708	0.1164	0.1188	0.01803	0.002053	0.02387	0.06787	0.564467	-823.985	521.499	-2470.33
TCGA-EW-A1P4	IS2	1.9933	0.7424	1.0436	0.298	6.42677	-0.450032	0.192584	-0.269189	3.04177	-0.136169	-0.782569	0.450298	-0.96528	-0.252045	-0.297264	-0.216795	1.47067	3.71027	-0.436954	-0.791822	-0.270242	-0.0662975	-0.0972738	1.02511	0.962038	-0.2684	0.214622	0	907	0.07589	0.4728	0.02498	-3.468e-19	0.0232	0.02757	0.01675	0.05083	0.1363	0.101	-1.12e-19	4.713e-19	0.02247	0.0402	0.4654	-600.526	1350.64	126.004
TCGA-EW-A1P7	IS2	1.5847	0.9354	2.0253	0.6717	6.86906	7.14303	0.884757	-0.19345	-0.54907	-0.136169	-0.526435	-0.631358	-1.49952	-0.252045	-0.72997	-0.692416	-0.441264	0.555864	-0.436954	0.201	-0.270242	1.15499	-0.0972738	-0.107785	0.614306	1.6814	0.581076	0	915	0.1642	0.2903	0.0968	0.1947	0.4546	0.06883	0.003205	0.1902	-8.85e-18	0.05807	0.04233	1.404e-05	0.02618	0.06665	0.592726	173.545	101.085	-853.095
TCGA-EW-A1PB	IS2	3.0751	0.1799	1.5349	2.0952	8.41266	-0.404096	-0.962422	-0.269189	-0.54907	-0.136169	-0.676612	4.64541	0.95343	-0.252045	-0.96552	-0.811079	0.592553	0.0468849	0.0603639	-0.831242	0.638492	-1.0857	-0.0972738	0.407433	0.722555	-0.2684	-0.221762	0	608	0.02953	0.4259	0.0614	0.02102	0.0502	0.01929	0.005327	0.01853	0.01735	0.1066	-2.77e-19	-1.625e-19	3.188e-20	0.03077	0.54917	131.369	599.17	-237.943
TCGA-EW-A3E8	IS2	1.1299	0.5762	1.1556	1.314	6.28574	-0.450032	1.47431	-0.269189	-0.54907	-0.136169	-0.554837	0.0845484	-1.35729	-0.252045	0.604076	-0.454939	-0.441264	1.82857	-0.436954	0.602908	-0.270242	0.567034	-0.0972738	0.0292413	0.0631136	-0.2684	2.32554	0	1035	0.1898	0.2815	0.0287	0.1599	0.7503	0.08685	9.068e-19	0.2781	0.1832	0.09202	1.398e-17	3.722e-20	1.527e-18	0.04781	0.460749	-459.093	-627.139	615.747
TCGA-EW-A3U0	IS2	1.6194	0.6551	1.9377	0.5892	7.65307	1.17585	0.0627328	-0.269189	0.369003	-0.136169	-0.487756	0.96777	-1.05793	-0.252045	-0.713879	0.648229	-0.441264	0.338105	-0.436954	-0.579315	-0.270242	1.40262	-0.0972738	0.481376	0.974214	-0.2684	0.454307	0	532	0.169	0.2244	0.04733	0.1111	0.5573	0.08274	0.01204	0.1906	-3.011e-18	0.04113	0.01424	0.0008758	2.982e-18	0.07562	0.564385	212.182	815.385	-705.132
TCGA-EW-A6SB	IS2	1.7848	-0.0593	1.5798	0.4664	6.18525	1.30665	-0.952964	-0.269189	0.889732	-0.136169	-0.540154	-0.0603642	-1.70721	-0.111228	-1.04973	-0.811079	0.418038	2.72578	-0.436954	2.87318	-0.270242	0.4964	-0.0972738	-0.252126	2.03512	-0.2684	1.97089	0	760	0.03548	0.4605	0.04483	0.04379	0.0268	0.03003	0.004924	0.03331	0.09112	0.1491	-2.748e-17	0	2.833e-18	0.004141	0.489941	-86.0449	724.237	-1981.56
TCGA-EW-A6SD	IS2	1.1612	0.2176	0.6518	0.5149	6.74273	-0.450032	0.15169	-0.269189	0.0843642	-0.136169	-0.475302	1.67302	-0.310726	-0.252045	-0.347166	0.175941	-0.441264	-0.585292	0.655573	0.0908826	0.369108	0.443271	-0.0972738	-0.127779	0.551687	-0.2684	0.411257	0	1010	0.1174	0.3863	1.53e-20	0.09512	0.0675	0.04527	0.003311	0.1184	0.2347	0.07485	-1.171e-19	-1.37e-18	0.07852	0.02663	0.446008	-321.202	378.322	1703.36
TCGA-GM-A2DA	IS2	0.7606	0.6998	0.9003	0.1455	5.59521	-0.450032	1.44812	-0.269189	-0.0678178	-0.136169	-0.830093	0.37194	-1.64209	-0.252045	-0.357121	-0.359281	-0.441264	0.78732	-0.436954	0.822743	-0.270242	1.01881	-0.0972738	2.50244	0.298356	-0.2684	-0.525656	NA	NA	0.2352	0.3856	0.1584	0.2552	0.1617	0.07497	0.0003515	0.3292	0.1437	0.02154	3.571e-19	0.002074	0.02164	0.1035	0.414853	-261.172	254.326	-504.286
TCGA-GM-A2DB	IS2	1.3561	0.2711	0.6004	0.2237	5.21256	4.46979	0.953861	-0.269189	-0.54907	-0.136169	0.67937	0.676056	-1.11001	-0.252045	-0.800132	-0.811079	-0.441264	0.381182	-0.436954	-0.831242	-0.270242	-0.507848	-0.0972738	-0.161741	1.21976	-0.2684	0.414998	0	2406	0.09106	0.4535	0.005431	0.04787	0.141	0.05539	-3.592e-19	0.06564	0.1185	0.1407	-7.687e-20	-6.882e-19	2.329e-18	0.02166	0.393418	-337.019	-128.048	-1317.78
TCGA-GM-A2DD	IS2	1.7333	0.7005	1.5043	1.2438	6.94448	-0.450032	-0.213008	-0.269189	-0.0285026	-0.136169	-0.596263	1.58819	-0.473309	-0.252045	-0.587899	0.245596	-0.441264	-0.281682	-0.436954	-0.831242	1.47478	1.94398	-0.0972738	0.652592	-0.203959	-0.2684	-0.03886	0	2282	0.2129	0.3169	0.0683	0.2359	0.1664	0.09065	-1.15e-18	0.2456	0.2239	0.1055	-3.001e-17	0	0.04444	0.03827	0.499683	262.097	-170.102	-189.847
TCGA-GM-A2DF	IS2	0.59	0.3771	1.1248	0.6164	6.46443	0.656841	-0.365586	-0.269189	-0.524229	-0.136169	0.228023	0.438191	0.266492	-0.0525697	-1.04973	-0.420874	-0.441264	1.61766	-0.436954	1.38219	-0.270242	-0.955137	-0.0972738	-0.12691	-0.114688	-0.2684	0.72887	0	2155	0.1553	0.3319	0.03225	0.1961	0.3848	0.07347	0.0008345	0.2051	0.04749	0.147	0.009839	0.006676	-2.205e-18	0.04338	0.483769	410.712	802.756	-826.027
TCGA-GM-A2DH	IS2	1.5631	0.1969	1.1049	1.2471	5.96531	1.68932	-0.222818	-0.26649	-0.225921	-0.136169	-0.251295	0.939503	-1.40005	-0.252045	-0.39706	0.43988	-0.441264	-0.803588	-0.436954	-0.831242	0.500131	1.80842	-0.0972738	0.941318	0.652543	-0.2684	0.442668	0	2193	0.06173	0.431	0.06497	0.013	0.01605	0.02175	0.006645	0.05265	0.02954	0.07671	-4.378e-18	0.002157	8.695e-18	0.0714	0.417135	413.851	1838.57	-131.12
TCGA-GM-A2DI	IS2	1.5086	0.6819	1.8079	0.5336	7.00469	-0.0356679	0.0554473	-0.269189	0.697212	-0.136169	-0.822425	-0.0299357	-0.695996	-0.252045	-0.708264	0.714679	-0.441264	-0.433864	-0.436954	-0.831242	-0.270242	2.4695	-0.0972738	2.85319	-1.62252	-0.2684	-0.386266	0	2590	0.1798	0.3793	0.1846	0.1104	0.1353	0.05975	0.003486	0.1737	0.09559	0.01867	-8.545e-18	0	0.05139	0.08565	0.552725	-15.2957	695.493	1283.34
TCGA-GM-A2DN	IS2	1.7147	0.7054	1.2763	0.5431	6.17696	-0.450032	0.299434	-0.269189	-0.54907	-0.136169	0.536864	1.31631	-1.56902	-0.252045	-0.776818	1.11703	-0.441264	-0.134128	-0.436954	-0.464803	-0.270242	0.365109	-0.0972738	1.74058	0.352334	-0.2684	0.671609	0	3091	0.1057	0.4377	0.07898	0.1496	0.02179	0.03526	0.01146	0.09855	0.009779	0.08648	-1.298e-17	2.683e-19	5.088e-18	0.05474	0.491427	-71.4145	500.537	1940.19
TCGA-GM-A2DO	IS2	1.6032	0.0674	2.2251	0.8396	6.63093	-0.450032	3.94005	-0.269189	-0.54907	-0.136169	-0.193036	-0.236742	-1.37206	-0.252045	-0.668519	-0.811079	-0.441264	-0.0842428	-0.436954	-0.181242	-0.270242	0.424917	-0.0972738	0.944334	0.414575	1.96735	0.598457	0	2596	0.05099	0.3911	0.04044	0.002521	0.01777	0.02909	0.0009117	0.04157	0.1243	0.07927	5.387e-17	2.581e-19	-2.151e-17	0.03348	0.585048	-198.499	998.637	-957.515
TCGA-GM-A3XL	IS2	1.7492	-0.0783	0.8372	1.3018	6.7669	-0.450032	-0.638294	-0.120004	0.448569	-0.136169	-0.575209	0.513004	-0.805258	-0.252045	-0.102374	0.475316	-0.441264	2.12954	-0.283186	0.288765	1.55213	-0.0223187	-0.0972738	1.15274	1.5325	-0.2684	-0.885907	0	2108	0.0187	0.4148	0.09771	0.02242	0.08215	0.02808	0.002645	0.01457	0.06673	0.187	-5.756e-19	2.15e-20	-2.522e-18	6.142e-19	0.413094	-338.067	884.206	-573.862
TCGA-HN-A2NL	IS2	0.7798	-0.0058	0.3797	0.615	5.56191	-0.450032	-0.161368	-0.269189	-0.343514	-0.136169	0.0637939	0.995403	-0.843901	-0.252045	-0.359413	-0.811079	-0.441264	-0.077213	-0.436954	-0.0340799	0.169903	-0.449111	-0.0972738	2.13317	0.404327	-0.2684	1.41561	0	79	0.03643	0.4388	0.002332	0.008095	0.01488	0.03218	0.01399	0.01692	0.08793	0.2267	1.747e-17	0.005299	-1.457e-18	0.004334	0.341936	-1340.36	1100.8	-3822.12
TCGA-JL-A3YW	IS2	1.2267	0.7448	0.9879	0.7633	7.75406	-0.450032	-0.761214	-0.269189	-0.54907	-0.136169	1.7022	0.261633	0.193418	-0.252045	-0.761589	-0.811079	-0.441264	-0.764663	0.301145	-0.754408	-0.270242	-0.103208	-0.0972738	-1.12401	0.173071	-0.2684	1.00472	0	360	0.1576	0.3032	0.1565	0.2103	0.1898	0.06982	-2.999e-19	0.1503	0.1758	0.06684	-3.87e-19	-1.152e-18	0.1887	0.06573	0.499533	593.404	-238.602	618.768
TCGA-LD-A9QF	IS2	1.7266	0.8151	1.8614	1.074	7.60258	1.06873	-0.679047	-0.269189	-0.54907	-0.136169	1.5767	0.31415	-1.1082	-0.252045	-0.665013	-0.751773	-0.441264	1.11897	-0.436954	-0.831242	-0.270242	-0.737047	-0.0972738	0.147026	0.744038	-0.2684	2.64626	0	323	0.2649	0.2682	0.2046	0.1153	0.1252	0.1107	0.0003026	0.3779	0.1659	0.0812	3.03e-17	0	0.09358	0.07208	0.588732	-44.9647	202.985	1446.25
TCGA-LL-A441	IS2	0.8225	0.6504	1.7028	0.8056	6.37525	6.32827	4.26084	-0.269189	-0.54907	-0.136169	-0.0184563	-0.797787	-1.89509	-0.252045	-0.808032	-0.341346	-0.441264	0.230932	-0.252058	-0.525937	-0.270242	0.184514	-0.0972738	-0.667138	0.972599	-0.2684	0.802154	0	996	0.1339	0.3602	0.1378	0.09864	0.07014	0.07463	0.002737	0.123	0.003429	0.06488	-1.13e-17	0	0.001616	0.0573	0.539584	-509.087	187.311	-335.58
TCGA-LL-A5YN	IS2	1.2556	0.393	1.6818	1.4297	6.54512	0.555004	1.25009	-0.269189	-0.54907	-0.136169	-0.10628	-0.395615	-1.40863	-0.252045	-0.819344	-0.811079	-0.441264	0.440162	-0.436954	0.0821678	-0.270242	0.024261	-0.0972738	-0.541255	2.42053	5.79708	4.12917	0	447	0.08141	0.3256	0.06463	0.09521	0.0282	0.0805	-2.224e-21	0.09457	0.2392	0.1682	-1.763e-17	-7.863e-20	2.941e-18	0.05034	0.513424	35.5894	-627.61	1730.85
TCGA-LL-A5YO	IS2	2.0023	0.2669	2.1797	0.8858	7.367	2.73734	0.0928974	-0.269189	-0.266953	-0.136169	0.445423	0.318943	-1.22438	-0.252045	-0.448132	-0.811079	-0.441264	0.325944	-0.436954	-0.341381	-0.270242	-1.02356	-0.0972738	0.410957	1.4873	0.856835	3.19399	0	440	0.08274	0.3517	0.03836	0.08875	0.05105	0.06185	1.163e-18	0.07488	0.1605	0.0663	3.862e-17	2.682e-19	7.311e-20	0.04588	0.57773	491.49	-261.827	-1155.24
TCGA-LL-A7SZ	IS2	0.5769	-0.0156	1.3225	0.4118	7.47559	-0.450032	-0.670531	-0.269189	0.0606837	0.659671	-0.830093	-0.112161	-0.213944	-0.252045	-0.609437	-0.215686	1.49905	-0.823876	-0.436954	2.63764	-0.270242	0.242349	-0.0972738	0.050989	1.63616	0.261199	0.77057	0	594	0.09872	0.301	0.04102	0.1305	0.05306	0.09488	-1.151e-18	0.1042	0.318	0.1525	1.181e-17	0	0.002378	0.04195	0.486549	-34.8701	161.989	44.7549
TCGA-LL-A8F5	IS2	1.1806	0.2951	0.6651	0.9981	5.88526	0.696966	-0.846316	-0.269189	-0.351948	-0.136169	0.942165	0.185551	-0.859658	-0.252045	-0.574994	-0.811079	-0.441264	0.523028	-0.436954	2.93205	0.917942	-1.23467	-0.0972738	-0.803912	0.625793	0.0729178	1.2863	0	596	0.1251	0.4283	6.506e-18	0.283	0.007715	0.07165	2.881e-18	0.1151	0.1465	0.1517	-2.579e-19	1.562e-18	0.07836	0.03402	0.425014	157.348	586.194	649.178
TCGA-OL-A5D7	IS2	1.6609	-0.0318	1.1367	1.2368	6.4384	0.973797	-0.00174809	0.3804	-0.54907	-0.136169	-0.726491	1.319	-0.879949	-0.252045	-1.00798	-0.163325	-0.441264	0.265323	-0.436954	-0.247656	-0.270242	0.597053	-0.0972738	0.469598	2.94121	-0.2684	0.869937	0	1780	0.0602	0.3166	0.02448	0.03318	0.02818	0.05991	0	0.06323	0.1726	0.1387	-3.882e-17	0.005994	-3.223e-17	0.02435	0.426306	-497.081	502.856	-1033.33
TCGA-OL-A5DA	IS2	0.4762	0.1393	-0.2082	-0.4215	4.11938	-0.13764	-1.11583	-0.269189	-0.420035	-0.136169	-0.830093	0.854031	-0.743614	-0.252045	0.674695	-0.811079	-0.441264	0.707173	-0.436954	0.388446	-0.270242	0.197878	-0.0972738	1.52577	1.91173	1.42499	-0.885907	0	1783	0.08539	0.4152	0.05157	0.119	0.0237	0.05033	0.007497	0.08905	0.2149	0.1767	-4.324e-19	-5.773e-20	0.05927	0.05348	0.343353	-947.298	-182.951	1663.06
TCGA-OL-A5RU	IS2	0.4359	0.4909	1.0825	-0.2437	5.80591	0.907376	1.58278	-0.269189	-0.113887	-0.136169	-0.830093	-0.438998	-0.653065	-0.252045	-0.751901	-0.0873857	-0.441264	-0.0909688	-0.436954	0.348849	-0.270242	0.924806	-0.0972738	0.823707	0.369951	-0.2684	1.47161	0	1219	0.1174	0.3589	0.09592	0.156	0.3268	0.0561	0.006434	0.1469	0.06431	0.1445	2.068e-18	2.883e-19	2.669e-18	0.04227	0.443488	-0.548228	-741.013	3144.89
TCGA-OL-A5RY	IS2	0.9423	0.8775	1.6967	0.2389	6.4993	-0.450032	2.6145	-0.269189	0.455778	-0.136169	-0.757535	-0.0135555	-1.13431	-0.252045	-0.108588	-0.327897	-0.441264	2.30792	-0.436954	0.322076	-0.270242	0.188877	-0.0972738	0.187576	0.989245	0.391315	0.114733	0	752	0.1932	0.3696	0.1343	0.1489	0.3315	0.1071	0.002317	0.2047	0.1044	0.07586	-6.952e-18	0	0.02673	0.05749	0.596413	-35.0912	141	-1241.09
TCGA-OL-A5S0	IS2	1.1153	0.5667	0.5842	0.945	6.0716	-0.407709	-0.417866	-0.269189	-0.54907	-0.136169	2.03078	0.749361	-0.525326	-0.252045	-0.952045	0.00455131	-0.441264	1.07005	-0.436954	-0.566489	-0.270242	-1.11511	-0.0972738	-1.10905	0.266952	0.568943	2.16437	0	620	0.159	0.3371	0.1181	0.2185	0.06511	0.0956	0.01114	0.1837	0.1782	0.1466	-2.241e-19	0.0006525	0.06612	0.05619	0.431766	54.8048	220.54	-2841.49
TCGA-OL-A66I	IS2	2.138	0.5224	1.8025	1.1527	7.51461	0.137593	-0.7215	-0.269189	1.28794	-0.136169	-0.383114	1.55311	-1.81316	-0.252045	-0.0430555	0.109462	-0.441264	2.86976	-0.436954	-0.831242	0.76618	-0.373255	-0.0972738	2.05712	-0.323868	-0.2684	4.31877	0	714	0.05572	0.3578	0.07168	0.1972	0.04042	0.03052	0.009109	0.05138	0.1723	0.09951	-1.312e-17	-6.452e-20	0.04152	0.08933	0.461509	-375.542	862.403	-3414.11
TCGA-OL-A66P	IS2	1.2222	0.2746	1.8535	0.0788	7.04121	4.28145	-1.11618	-0.269189	0.820101	-0.136169	-0.482805	-0.184704	-1.34536	-0.252045	-0.109176	0.0351028	-0.441264	1.81045	-0.436954	1.17525	1.39459	-1.53961	-0.0972738	1.62776	1.40791	3.76053	-0.154764	0	428	0.2026	0.2501	0.06818	0.2157	0.1021	0.1335	0	0.2833	0.3915	0.1046	-2.568e-17	1.257e-18	0.004903	0.009806	0.51319	779.518	-542.979	801.366
TCGA-OL-A97C	IS2	0.3363	0.3854	0.1631	-0.6186	5.17278	-0.450032	-0.649498	-0.269189	-0.54907	-0.136169	0.813257	0.100341	-0.190863	-0.252045	-0.895927	-0.811079	-0.441264	-0.424668	-0.436954	-0.558512	-0.270242	-0.399659	-0.0972738	1.97115	1.2152	-0.2684	-0.885907	0	271	0.1536	0.3682	0.1628	0.2171	0.01617	0.07091	0.001856	0.1385	0.253	0.1064	0.01301	0.02065	0.1234	0.03206	0.40804	-63.4194	466.763	439.824
TCGA-PE-A5DE	IS2	1.9925	0.4747	1.6916	0.6866	6.80255	-0.450032	1.06853	-0.269189	-0.511186	-0.136169	-0.752377	0.443942	-1.36673	-0.252045	-1.02747	-0.504045	-0.409366	-0.188707	-0.436954	0.732025	-0.270242	0.18465	-0.0972738	3.63337	0.833904	0.108892	0.755371	0	2645	0.1846	0.393	0.06879	0.1121	0.1159	0.07907	0	0.2039	0.1174	0.05584	-2.017e-18	-8.866e-20	0.03101	0.05484	0.499548	-672.53	246.418	2728.08
TCGA-PL-A8LV	IS2	0.8204	0.5552	0.7828	-0.1295	5.44191	0.984759	1.08719	-0.269189	-0.414031	-0.136169	-0.12449	1.01351	-1.63819	-0.252045	-0.552082	-0.619143	-0.441264	1.35575	-0.436954	0.154361	-0.270242	0.242732	-0.0972738	-0.269762	2.25987	-0.2684	1.75324	0	0	0.07763	0.413	0.0848	0.05252	0.01419	0.04158	0.03559	0.06888	0.1098	0.09454	-1.863e-17	0.001553	0.0428	0.0555	0.403048	-1069.9	248.551	-125.497
TCGA-S3-A6ZG	IS2	0.1982	0.2285	0.1021	-0.1404	5.93658	-0.450032	1.23415	-0.269189	-0.54907	-0.136169	-0.270356	-0.712469	0.322791	-0.252045	0.469063	-0.811079	0.779993	-0.392174	-0.436954	1.82939	-0.270242	-0.120635	-0.0972738	-0.712364	-0.40924	-0.2684	-0.866184	0	562	0.04747	0.4857	0.04429	0.1031	0.02359	0.01053	0.008024	0.04339	0.1293	0.1378	2.82e-19	1.031e-18	0.01872	0.02545	0.344622	-1814.66	997.101	2111.55
TCGA-S3-A6ZH	IS2	0.1365	-0.0616	-0.2504	-0.1721	5.29451	-0.450032	0.146124	0.387228	0.0584934	-0.136169	-0.704707	0.700359	-1.02215	-0.252045	1.63616	1.21735	-0.441264	1.54398	-0.436954	1.77283	-0.270242	-1.40158	-0.0972738	0.264165	0.387049	-0.2684	0.150484	0	641	0.08077	0.5005	0.0231	0.03668	0.04751	0.04753	0.008178	0.07758	0.1162	0.1394	-8.408e-19	2.296e-19	1.96e-17	0.02603	0.319647	-728.202	1030.98	-162.989
TCGA-S3-AA0Z	IS2	0.8338	0.3029	0.6044	0.4015	6.12721	-0.450032	0.139392	-0.269189	-0.464636	-0.136169	0.202571	1.27604	-0.609618	-0.252045	-1.00047	0.755267	-0.257684	0.450337	-0.425024	-0.547265	-0.270242	-0.0214963	-0.0972738	0.0329711	3.0093	-0.2684	-0.885907	0	629	0.09656	0.3392	0.0403	0.1586	0.0208	0.03787	0.01501	0.1138	0.04227	0.06242	-5.431e-18	0.008427	0.02701	0.02074	0.407661	-1366.34	763.06	3298.44
TCGA-S3-AA10	IS2	2.8709	0.3427	1.6881	1.6778	7.56173	1.48731	-0.510291	-0.251486	-0.54907	-0.136169	-0.347353	1.26009	-1.14672	0.784689	-1.04973	-0.261582	-0.441264	2.10476	-0.436954	-0.0127233	-0.270242	0.237156	-0.0972738	-0.0491945	2.97659	-0.2684	0.947078	0	586	0.0986	0.405	0.04149	0.0273	0.004011	0.04375	0.0007745	0.08732	0.1135	0.09627	-2.834e-18	0.005261	-9.902e-20	0.05831	0.500376	374.958	864.775	-2310.15
TCGA-S3-AA17	IS2	1.8079	0.1091	1.6927	1.7752	7.34773	0.69403	-0.0719478	-0.269189	-0.54907	-0.136169	-0.0430008	1.24275	-0.586023	-0.252045	-0.75607	0.0825338	-0.441264	-0.837077	0.487074	-0.528501	-0.270242	1.15869	-0.0972738	0.597087	-0.547802	-0.2684	1.40607	0	424	0.1063	0.3795	0.08043	0.07578	0.01108	0.05409	0	0.1069	0.1432	0.1121	2.424e-18	0.001148	-4.667e-18	0.0477	0.52506	67.4033	1040.56	1960.47
TCGA-WT-AB41	IS2	0.7606	0.066	1.4472	1.1807	6.58716	0.512504	-0.752242	-0.269189	-0.232112	-0.136169	0.0170474	-0.766348	-1.19963	-0.252045	-0.34001	0.371703	-0.441264	2.04893	-0.436954	0.20867	-0.270242	-1.53961	-0.0972738	2.08594	2.07463	-0.2684	3.83659	0	1611	0.09892	0.3218	0.1106	0.02	0.08866	0.08617	3.462e-20	0.1291	0.2217	0.1994	-4.833e-17	2.4e-19	3.06e-18	0.04926	0.514482	20.9214	-461.011	622.796
TCGA-A1-A0SH	IS3	-0.7012	0.4877	-0.2995	-0.6573	6.07822	-0.450032	1.36876	-0.269189	-0.54907	-0.136169	-0.768149	-0.993933	1.57438	-0.252045	1.23497	-0.811079	0.771237	-0.837077	-0.436954	1.07177	-0.270242	-0.222483	-0.0972738	-1.16453	-1.62252	-0.2684	-0.885907	0	1437	0.09608	0.4283	0.2325	0.258	0.0238	0.02182	0.01762	0.06545	0.2356	0.09257	-1.025e-18	-1.56e-19	0.1573	0.06267	0.379364	-1000.04	475.441	726.246
TCGA-A1-A0SM	IS3	-1.0373	0.3909	-0.4371	-0.3067	6.46207	1.13193	-1.00512	0.0969735	-0.54907	-0.136169	-0.731872	-1.42797	1.8231	-0.252045	0.206777	0.549175	0.502223	-0.837077	1.44994	-0.831242	-0.270242	0.312692	-0.0972738	0.25609	-0.710994	-0.2684	-0.717868	NA	NA	0.1116	0.4278	0.1158	0.1364	0.01519	0.02582	0.01299	0.09914	0.2255	0.09142	-1.227e-17	0	0.03904	0.04485	0.392327	-407.749	919.896	3328.84
TCGA-A1-A0SQ	IS3	-0.931	0.0725	-0.4758	-0.4235	6.26227	-0.450032	1.0857	-0.269189	-0.381458	-0.136169	-0.830093	-0.735711	0.258693	-0.252045	-0.119456	-0.208296	0.439124	-0.120542	-0.436954	4.85587	-0.270242	0.224301	-0.0972738	-1.27537	-1.37916	-0.2684	-0.885907	0	554	0.1591	0.4669	-3.755e-19	0.07309	0.03352	0.06038	0.00345	0.1661	0.1373	0.1285	-2.679e-17	0.001118	1.821e-18	0.02489	0.319794	-1145.49	921.955	452.379
TCGA-A2-A04V	IS3	-0.5544	0.0785	-0.3553	-0.0993	6.27431	-0.303845	-1.01066	-0.269189	-0.458299	-0.136169	0.935356	-1.04321	0.334977	-0.252045	1.55164	-0.098805	-0.441264	1.59449	-0.436954	-0.727767	-0.270242	-0.475693	-0.0972738	-1.0077	-0.708345	-0.2684	0.12339	1	1920	0.1647	0.4495	0.07336	0.1462	0.2037	0.06557	0.006071	0.152	0.1771	0.1494	-1.245e-17	0.0005148	0.0406	0.04261	0.355931	-899.366	578.003	-1072.9
TCGA-A2-A0CQ	IS3	-0.6098	0.0383	-0.3853	-0.0583	6.33735	1.42731	-1.11618	-0.269189	-0.30906	-0.136169	-0.830093	-1.49552	2.01703	-0.252045	-0.187531	2.64875	-0.0137248	-0.837077	0.872475	-0.831242	-0.270242	-0.993324	-0.0972738	1.69841	-1.18654	-0.2684	0.302647	0	2695	0.07804	0.461	0.08281	0.07799	0.02068	0.03744	0.001814	0.07622	0.07242	0.1959	1.34e-17	1.856e-20	2.025e-17	0.02579	0.358908	-1159.99	553.02	1335.4
TCGA-A2-A0EM	IS3	-0.8713	0.0922	-0.6132	-0.686	5.77963	-0.378127	-1.00981	3.43221	1.14875	-0.136169	-0.830093	-0.818823	0.543182	-0.252045	1.3247	2.35603	-0.441264	-0.189955	-0.436954	-0.5014	-0.270242	0.39218	-0.0972738	-0.713194	-0.899036	-0.2684	-0.885907	0	3094	0.1152	0.481	0.06417	0.1624	0.08706	0.03236	0.01809	0.09291	0.1158	0.1677	-6.605e-19	2.41e-19	0.04571	0.04903	0.344247	-832.451	613.739	1905.46
TCGA-A2-A0T2	IS3	0.0696	0.2222	-0.3139	0.232	6.17629	-0.450032	-0.253979	-0.269189	-0.54907	-0.136169	-0.101745	0.926726	0.733535	-0.252045	-0.967185	-0.104873	0.298359	0.621936	-0.436954	-0.770303	-0.270242	-1.53961	-0.0972738	1.66389	1.45573	-0.2684	-0.214962	1	255	0.1798	0.4986	0.03699	0.1028	0.03945	0.06912	0.005735	0.1848	0.1589	0.1314	-5.514e-19	0	0.05298	0.02569	0.370927	-1024.66	370.02	1916.78
TCGA-A2-A0YF	IS3	-0.1809	0.1925	-0.2912	-0.1083	5.95039	-0.450032	-0.361491	-0.269189	0.0102468	-0.136169	0.773983	-0.451008	2.03941	-0.252045	-0.64232	-0.811079	-0.441264	-0.837077	1.32465	-0.743259	-0.270242	-0.237429	-0.0972738	-1.65974	-0.946664	-0.2684	-0.666682	0	1535	0.1491	0.5245	0.04923	0.04597	0.1366	0.02428	0.01359	0.1384	-1.143e-17	0.08731	0.03373	0	-4.599e-17	0.02551	0.389111	-1295.12	1153.2	3059.03
TCGA-A2-A0YG	IS3	0.1005	0.2553	-0.5534	-0.0159	5.47175	-0.450032	0.343374	-0.243225	-0.284227	-0.136169	-0.464028	-0.0338629	1.23045	-0.252045	-0.456806	-0.811079	1.36365	-0.837077	-0.0995772	-0.0731326	-0.270242	1.1878	-0.0972738	-1.4061	0.158125	-0.2684	-0.885907	0	666	0.09734	0.516	-8.584e-19	0.05583	0.001363	0.0347	0.01127	0.08472	0.114	0.1111	-2.321e-18	0.001535	1.361e-17	0.03213	0.299927	-346.058	1214.5	-370.513
TCGA-A2-A1FZ	IS3	-0.337	0.5589	0.089	-0.2976	6.76794	-0.450032	0.0959676	-0.269189	0.865479	-0.136169	-0.76092	-0.267207	1.46061	-0.252045	-0.0855516	0.212336	1.08814	-0.273645	-0.436954	-0.421566	-0.270242	0.720576	-0.0972738	-0.762603	-0.720632	-0.2684	-0.885907	0	683	0.1587	0.3712	0.007009	0.1377	0.7961	0.0489	0.01318	0.1908	0.0344	0.06717	0.02569	0.002936	0.006054	0.06903	0.422902	-515.861	373.944	1215.15
TCGA-A2-A4S1	IS3	0.2407	0.1685	0.5	0.6933	7.79403	-0.394913	-0.986264	-0.269189	-0.54907	-0.136169	0.222194	-1.13731	3.66727	-0.252045	-0.541685	-0.811079	0.239239	-0.837077	1.06197	-0.829563	-0.270242	-1.53961	-0.0972738	-0.829398	-1.34684	0.315434	-0.46695	0	820	0.2631	0.3769	0.1846	0.2251	0.02432	0.139	0.04201	0.2994	0.255	0.2259	-1.475e-17	0.01671	0.02816	0.02438	0.527654	-783.204	-220.88	-2820.98
TCGA-A7-A0CH	IS3	-0.3384	0.3746	-0.7912	0.0523	5.30426	-0.450032	-0.634664	0.682052	-0.174573	-0.136169	-0.830093	-0.779763	1.02962	-0.252045	0.297292	0.379263	2.81723	0.567505	-0.436954	-0.0389486	-0.270242	0.917033	-0.0972738	-0.80898	-0.0137013	-0.2684	-0.885907	0	1079	0.06203	0.4777	0.06087	0.1461	0.03636	0.01082	0.021	0.05372	0.1849	0.1367	-1.023e-18	3.947e-18	-2.538e-17	0.03478	0.299437	-522.192	452.465	2255.88
TCGA-A7-A0DB	IS3	-0.9248	0.4482	-0.1833	-0.6207	6.87882	-0.450032	-0.561078	-0.269189	2.13236	-0.136169	1.67931	-0.881524	0.191545	-0.252045	0.687843	-0.811079	-0.441264	-0.231174	-0.436954	-0.499608	-0.270242	-1.21448	-0.0972738	-1.01738	-0.991739	-0.2684	0.174479	0	1007	0.09705	0.3942	0.09362	0.1077	0.7272	-2.324e-18	0.02697	0.07353	1.335e-20	0.0672	0.09621	0.00148	4.686e-18	0.01701	0.513463	-660.629	128.593	1628.51
TCGA-A7-A13F	IS3	-1.4656	0.1987	-0.8817	-1.1697	6.18149	-0.450032	-0.607528	-0.269189	6.30597	-0.136169	-0.813146	-0.958194	1.94182	-0.252045	0.745168	-0.774678	0.0909612	-0.837077	0.403662	-0.6738	-0.270242	-1.53961	-0.0972738	-0.757178	-0.4932	-0.2684	-0.728218	0	765	0.1615	0.4878	0.03345	0.05427	0.01774	0.04716	0.01001	0.1724	0.1504	0.1166	-2.896e-17	0.003009	0.009403	0.06488	0.402841	-244.256	1542.99	467.231
TCGA-A7-A26E	IS3	-0.4761	0.3779	-0.5247	-0.2524	5.98173	-0.450032	0.503829	-0.269189	-0.54907	-0.136169	-0.830093	-0.553081	1.20745	-0.252045	0.896457	4.73983	0.7775	-0.837077	-0.436954	-0.570666	-0.270242	-0.333821	-0.0972738	-0.31128	-0.874873	-0.2684	-0.885907	0	954	0.03191	0.3942	0.1904	0.1532	0.1061	-1.909e-17	0.03108	0.01328	-1.868e-17	-1.1e-17	0.02682	0.001978	-2.366e-18	0.04877	0.298101	-832.828	1148.94	1497.44
TCGA-A7-A3IY	IS3	0.1624	0.6762	0.3033	0.6189	7.42032	-0.450032	-0.778238	-0.269189	-0.54907	-0.136169	1.97674	-0.947638	0.134761	11.6576	-1.04973	-0.811079	-0.377655	-0.107229	-0.436954	-0.742442	-0.270242	-1.2065	-0.0972738	-1.41753	-1.01699	-0.0228671	-0.297163	0	345	0.1611	0.4871	0.08793	0.1305	0.00733	0.0664	0.001987	0.1844	0.04177	0.1634	-1.201e-17	-1.231e-19	2.958e-18	0.05304	0.498799	514.488	501.81	162.616
TCGA-A7-A5ZV	IS3	-0.2727	0.2315	-0.6382	-0.0892	6.16117	1.26349	-1.11618	-0.269189	-0.0526931	-0.136169	1.32232	-1.49552	1.381	-0.252045	0.421631	0.231673	-0.441264	-0.837077	1.99762	-0.526438	-0.270242	-1.53961	1.97182	-1.69506	-1.00151	1.57844	-0.205997	0	368	0.03962	0.4447	0.01379	0.257	0.01537	0.03302	0.01407	0.02527	0.1259	0.1919	-3.193e-20	0.003092	0.03678	0.03933	0.419837	-878.442	435.858	-3223.3
TCGA-A7-A6VV	IS3	0.3532	0.5773	0.4143	-0.081	7.14956	-0.450032	-0.197182	-0.269189	-0.54907	-0.136169	1.63865	0.121853	0.352447	-0.252045	-0.641541	-0.811079	-0.028325	-0.363497	-0.436954	-0.0365158	-0.270242	-0.646509	-0.0972738	-1.46821	-0.0267249	-0.2684	0.662492	0	313	0.1135	0.2937	0.05118	0.1643	0.02149	0.04944	0.00289	0.09696	0.2232	0.04749	-1.461e-19	-3.475e-19	0.1238	0.0778	0.421752	-1070.31	647.462	-2073.93
TCGA-A8-A06P	IS3	-0.9024	0.235	-0.1734	-0.5691	6.56209	1.64704	-0.876446	-0.269189	-0.409794	-0.136169	-0.289739	-1.08039	1.15139	-0.252045	0.615316	-0.0333774	1.24259	-0.837077	-0.436954	-0.678517	-0.270242	-0.476694	-0.0972738	-0.0587876	-0.349002	-0.2684	1.5425	0	396	0.1505	0.3904	0.11	0.2154	0.429	0.0581	0.004466	0.1283	0.2058	0.1401	0.009346	0.003392	0.07937	0.05799	0.409083	-783.194	417.713	548.418
TCGA-A8-A07B	IS3	-0.0538	0.1057	-0.9199	0.0792	5.56864	-0.450032	-0.526953	3.1811	-0.54907	-0.136169	-0.830093	-0.273419	1.42642	-0.252045	0.612459	-0.112128	-0.276658	0.173023	-0.436954	-0.264133	-0.270242	-0.269555	-0.0972738	-0.785803	-0.112022	-0.2684	-0.885907	0	1308	0.102	0.4839	0.07579	0.16	0.0388	0.02563	0.01895	0.06654	0.07265	0.1267	-2.891e-17	0.003342	0.03338	0.04192	0.351996	-710.172	1171.49	1008.65
TCGA-A8-A07F	IS3	0.4502	0.2822	-0.1006	0.3757	6.40551	-0.450032	-0.459787	-0.269189	0.516126	-0.136169	-0.365702	-0.52627	0.276769	-0.252045	1.33273	-0.811079	0.882637	0.540379	-0.436954	-0.564175	-0.270242	0.943389	-0.0972738	-0.167652	-1.08266	-0.2684	-0.311526	0	577	0.07681	0.5051	0.03943	0.07737	0.02084	0.01093	0.01614	0.05419	0.2356	0.05126	7.475e-18	8.39e-19	0.009071	0.01972	0.340847	-786.696	863.967	-1507.45
TCGA-A8-A07J	IS3	-0.066	0.3493	0.4468	0.8214	7.67021	-0.450032	-0.830448	-0.269189	0.785793	-0.136169	0.725341	-0.690787	0.480044	-0.252045	1.21272	0.500011	0.605156	-0.412934	-0.436954	-0.831242	-0.270242	-0.852227	-0.0972738	-0.388102	-0.994805	-0.2684	0.702676	0	365	0.2066	0.3966	0.08808	0.1907	0.7614	0.05926	0.007664	0.2097	0.08162	0.09822	0.02493	0.001359	0.07151	0.05944	0.471307	-805.875	-88.5497	639.331
TCGA-A8-A07P	IS3	-0.1183	0.0068	-0.3001	0.2767	6.51308	-0.450032	-0.433228	-0.107257	-0.416919	-0.136169	-0.826058	-0.802786	0.745684	-0.252045	3.68899	2.05449	-0.441264	-0.489523	-0.436954	-0.797687	-0.270242	-0.044341	-0.0972738	-0.879844	-1.28874	-0.2684	-0.885907	0	334	0.09302	0.556	0.04719	0.08148	0.06451	0.03922	0.008821	0.07741	0.2493	0.2073	-8.995e-19	2.726e-18	1.2e-18	0.01798	0.374334	-1223.58	726.748	1056.3
TCGA-A8-A07W	IS3	-0.23	0.0224	-0.1482	-0.0931	6.80452	-0.450032	-1.00487	-0.269189	-0.54907	-0.136169	0.194823	-0.0727833	1.82854	-0.252045	-0.564309	-0.811079	2.64368	-0.837077	-0.201421	-0.610712	-0.270242	0.884636	-0.0972738	-0.975221	-1.33798	-0.2684	-0.52916	0	304	0.07157	0.5065	0.02261	0.08619	0.07782	0.02959	0.005209	0.04423	0.2161	0.1591	-1.965e-19	0	0.01456	0.0401	0.412707	-340.498	1304.71	-856.637
TCGA-A8-A086	IS3	-0.3194	0.3476	-0.7058	0.394	6.43795	0.119433	-1.11618	-0.269189	-0.54907	-0.136169	0.819706	-0.765091	1.65552	-0.252045	1.19076	-0.811079	2.28769	-0.837077	-0.0664317	-0.437613	-0.270242	-1.4237	-0.0972738	-0.731908	-1.62252	-0.2684	-0.172929	0	396	0.08877	0.5012	0.06896	0.1395	0.02607	0.03611	0.01179	0.05696	0.2602	0.1852	-5.353e-19	-5.777e-19	0.06659	0.05015	0.350484	-606.521	1865.54	-424.359
TCGA-A8-A08H	IS3	-0.027	0.8108	1.266	0.4637	9.35587	-0.450032	-0.47493	-0.269189	0.482391	-0.136169	-0.116915	-1.10635	1.44898	-0.252045	0.0597753	3.08531	4.16318	-0.837077	0.915354	-0.831242	0.860142	-0.273921	-0.0972738	-0.702821	-1.40582	-0.2684	-0.228834	0	0	0.4877	0.3563	0.1428	0.1078	0.5663	0.1759	0.009339	0.6367	0.06168	0.08043	0.07489	0.003197	0.05348	0.05995	0.599486	-627.34	929.023	-62.8902
TCGA-A8-A08Z	IS3	-0.3805	0.3042	0.2259	-0.2257	7.91375	-0.187724	-1.04392	-0.269189	-0.495595	-0.136169	0.835616	-0.898325	1.29875	-0.252045	0.329399	0.122096	0.592385	-0.837077	-0.436954	-0.831242	0.439285	-0.111901	-0.0972738	-0.414491	-1.31017	-0.2684	-0.642964	0	1217	0.125	0.4206	0.1928	0.1929	0.0224	0.02896	0.01117	0.09387	0.2047	0.08017	-9.063e-19	-1.409e-18	0.124	0.07678	0.480657	-663.787	1142.41	362.694
TCGA-A8-A095	IS3	-0.3922	0.3642	-0.2132	-0.6674	6.03587	0.619838	-0.631608	-0.269189	0.0101408	-0.136169	0.0270799	0.0172178	-0.790481	-0.252045	1.23781	0.449469	0.531495	0.0295607	-0.436954	-0.804735	-0.270242	0.22971	-0.0972738	1.05472	0.0951264	-0.2684	-0.594508	0	1277	0.1219	0.4896	0.05141	0.06411	0.1659	0.03559	0.01445	0.1021	0.05694	0.08099	6.517e-18	0.002144	0.0001487	0.06906	0.313387	-680.627	1908.58	1647.41
TCGA-A8-A097	IS3	0.2365	0.5345	0.1249	0.0525	6.79148	-0.450032	0.17782	-0.269189	-0.54907	-0.136169	0.815747	0.251334	1.15146	-0.252045	-0.36786	-0.811079	0.603356	-0.837077	0.269751	-0.588665	-0.270242	-0.488296	-0.0972738	-0.959974	-0.938498	-0.2684	0.0953899	0	365	0.09248	0.4855	0.1221	0.1618	0.06557	0.02783	0.007921	0.05727	0.1875	0.1359	8.393e-18	8.992e-19	0.0586	0.04887	0.402802	-509.112	1342.72	1498.33
TCGA-A8-A09D	IS3	-0.0207	0.2862	0.2264	0.7293	7.40425	-0.450032	-0.375365	-0.269189	-0.00408754	-0.136169	0.473143	-0.0762554	1.24125	-0.252045	-0.459437	-0.811079	1.59677	-0.837077	0.203598	-0.525248	-0.270242	0.197319	-0.0972738	-0.805863	-1.14886	-0.2684	0.128664	0	1522	0.1807	0.3672	0.06345	0.1384	0.9505	0.06769	0.005273	0.1945	0.03674	0.06896	0.04428	0.003398	0.0545	0.07607	0.424539	-501.606	854.292	-283.313
TCGA-A8-A09T	IS3	-0.4173	0.0119	-0.9491	-0.3325	6.24031	-0.450032	-0.908485	-0.269189	-0.405149	-0.136169	-0.830093	-0.544957	3.16621	-0.252045	-0.703431	-0.740251	0.730502	-0.355571	-0.436954	-0.831242	-0.270242	0.246067	-0.0972738	-0.162394	-1.62252	-0.2684	0.117945	0	579	0.05261	0.5113	0.1099	0.1233	0.03966	0.01678	0.006343	0.03584	0.1625	0.1679	-6.725e-19	3.67e-19	2.891e-18	0.02208	0.375177	-684.641	771.448	-309.814
TCGA-A8-A0AD	IS3	-0.6864	0.0812	-0.4349	-0.2476	7.16664	0.547607	-1.11618	-0.269189	-0.384425	-0.136169	-0.830093	-1.28782	2.05315	-0.252045	1.59781	5.01647	0.109703	-0.837077	1.23615	-0.831242	-0.270242	-0.898	-0.0972738	-0.657491	-1.4778	-0.2684	-0.541964	0	1157	0.08046	0.5087	0.03052	0.1598	0.1362	0.01282	0.02026	0.07098	0.1803	0.1056	-2.025e-17	0.0008693	0.0256	0.04404	0.395206	-1404.45	367.003	1269.22
TCGA-AC-A23E	IS3	-0.5574	0.5457	-0.327	0.0494	7.14567	-0.450032	-0.395855	-0.269189	-0.54907	-0.136169	0.500351	-1.16838	2.44069	-0.252045	0.44827	-0.811079	4.31025	-0.837077	0.380747	-0.745497	-0.270242	-1.10734	-0.0972738	-1.32728	-1.47831	-0.2684	-0.361271	0	698	0.1334	0.4873	0.14	0.2797	0.02289	0.03054	0.004795	0.08745	0.2092	0.1187	-9.762e-19	-1.396e-18	0.1217	0.0446	0.418348	-341.34	1012.29	551.664
TCGA-AC-A23H	IS3	-0.3164	-0.033	-1.065	-0.2737	5.60767	-0.450032	-0.222605	-0.269189	-0.54907	-0.136169	2.24266	-0.652968	-0.290865	-0.252045	0.136799	0.0837406	-0.441264	-0.837077	3.76424	-0.55346	-0.270242	-1.04452	-0.0972738	-1.69506	0.0421736	-0.2684	0.314419	1	174	0.07053	0.4946	5.938e-20	0.1461	0.01371	0.02524	0.01475	0.07999	0.2549	0.07756	-1.362e-19	3.198e-19	0	0.03326	0.41782	-742.783	859.457	2455.65
TCGA-AC-A2QH	IS3	-1.0909	0.2166	-0.9935	-0.6835	6.5426	-0.259487	-1.10586	0.974102	-0.54907	-0.136169	1.50916	-1.49552	1.33299	-0.252045	-0.856065	-0.811079	2.72006	-0.239172	1.04378	-0.831242	-0.270242	0.256746	-0.0972738	-1.45838	-1.38843	-0.2684	-0.169572	0	1005	0.05609	0.3793	0.1821	0.04276	3.685e-19	3.556e-21	0.0281	0.02944	0.2186	0.06145	0.03907	0.02142	0.1425	0.01932	0.15477	-1126.54	1509.95	-1723.44
TCGA-AC-A2QJ	IS3	-0.4337	0.6281	0.6304	-0.0286	7.79141	-0.115536	-0.933698	-0.269189	-0.54907	-0.136169	1.25624	-1.25326	1.9433	0.673229	-1.04973	0.0542316	-0.441264	-0.837077	2.49652	-0.831242	-0.270242	-1.53961	-0.0972738	-1.26321	-0.500557	1.20437	1.32561	1	446	0.28	0.1362	0.2054	0.2225	0.0279	0.206	0.004584	0.4921	0.5232	0.1506	-1.011e-19	-4.77e-19	0.1256	0.04443	0.532216	-703.469	-442.349	-1626.01
TCGA-AC-A3EH	IS3	-0.5935	0.088	-0.6287	-0.7048	5.61864	-0.285245	-1.11618	-0.269189	-0.54907	-0.136169	1.65351	-0.616457	0.901804	-0.252045	-0.0253414	-0.811079	-0.441264	-0.837077	-0.436954	-0.831242	-0.270242	-0.867146	-0.0972738	-0.415256	-0.77903	-0.2684	0.710472	1	197	0.1124	0.3695	0.07958	0.1282	0.02613	0.05766	7.878e-20	0.1352	0.2912	0.1523	-8.165e-19	-4.231e-18	0.07551	0.04708	0.407418	-459.144	-147.887	2757.1
TCGA-AC-A3QP	IS3	-0.6193	0.3637	0.3882	-0.1591	6.84302	-0.450032	-0.175137	-0.269189	-0.294872	-0.136169	-0.830093	-0.219149	0.380301	-0.252045	0.715007	4.08231	-0.190836	1.19712	-0.436954	0.589623	-0.270242	-1.34342	-0.0972738	0.394162	0.626958	-0.2684	-0.627925	0	675	0.1687	0.3614	0.1213	0.1803	0.1035	0.1077	-2.073e-19	0.1902	0.2806	0.1697	-1.184e-18	-6.631e-19	0.06942	0.05237	0.472707	-516.335	-750.351	-679.857
TCGA-AC-A5EH	IS3	0.1992	0.3383	-0.0792	0.1451	7.08105	-0.450032	-1.01354	-0.269189	-0.54907	-0.136169	1.66946	-0.651245	0.467096	0.989327	-0.396016	-0.811079	-0.441264	-0.837077	1.48068	-0.831242	-0.270242	-1.30757	-0.0972738	-0.346843	0.24635	0.276549	1.08934	0	511	0.08255	0.3479	0.07707	0.2393	0.02395	0.04237	0.004421	0.0743	0.3036	0.1094	-5.604e-19	-6.412e-18	0.07967	0.04327	0.394661	256.747	213.241	1017.29
TCGA-AC-A5XU	IS3	-0.2051	0.2464	-0.4225	-0.4683	5.52592	0.0465587	-1.11618	-0.269189	-0.54907	-0.136169	0.43869	-0.592254	0.251107	-0.252045	-0.40101	-0.811079	-0.0302558	-0.487734	-0.436954	2.55669	-0.270242	-0.434496	-0.0972738	-0.315286	-0.360537	-0.2684	0.891438	0	455	0.1951	0.4383	0.07749	0.1662	0.0175	0.0916	0	0.2154	0.2798	0.1184	-6.042e-19	-8.378e-19	0.1321	0.02241	0.305058	-663.508	1133.68	1736.94
TCGA-AC-A7VC	IS3	-0.872	0.4067	-0.4707	-1.016	6.03892	-0.450032	-0.785497	-0.269189	0.792505	-0.136169	1.78733	-1.38542	1.32015	-0.252045	-0.594906	-0.811079	-0.441264	-0.577514	-0.436954	-0.785527	-0.270242	-0.805934	-0.0972738	-1.69506	-0.747461	5.47628	-0.558399	0	1	0.4272	0.2948	0.1823	0.09641	0.005227	0.185	0.009658	0.6545	0.6138	0.09206	-2.656e-19	0.00826	0.1249	0.01453	0.411153	-494.313	1123.44	-3185.11
TCGA-AN-A041	IS3	-0.2671	0.2708	-0.4754	-0.1265	5.92368	-0.450032	-0.528332	-0.269189	-0.54907	-0.136169	1.71563	-0.597198	0.217887	-0.252045	0.0094106	-0.517693	-0.441264	0.239396	-0.436954	-0.173539	-0.270242	-0.182744	-0.0972738	-1.33729	-0.879484	-0.2684	0.311786	0	7	0.2001	0.4706	0.02647	0.1695	0.02908	0.07703	0.01603	0.1819	0.2712	0.08652	1.323e-17	-4.39e-18	0.09368	0.03437	0.321444	-883.878	582.034	1594.18
TCGA-AN-A0AS	IS3	-0.4396	0.0695	-0.4617	-0.2846	7.16462	-0.293061	-1.11618	-0.269189	-0.54907	-0.136169	2.94798	-1.01165	0.311132	-0.252045	-0.192773	-0.811079	2.05867	-0.837077	1.30051	-0.831242	-0.270242	-1.41634	-0.0972738	-1.30374	-0.993444	-0.2684	0.851112	0	10	0.08871	0.4357	0.1147	0.1489	0.04273	0.02761	0.007147	0.06775	0.2548	0.1048	-1.008e-17	3.738e-19	0.08124	0.08122	0.382883	-941.625	379.173	3083.62
TCGA-AN-A0FV	IS3	-0.6269	0.1748	-1.1155	0.1636	5.92896	-0.23037	-1.0092	-0.269189	-0.54907	-0.136169	2.24039	-1.404	0.444416	0.891178	-0.85171	-0.811079	-0.441264	-0.837077	-0.32863	-0.808507	-0.270242	0.224764	-0.0972738	-1.52279	0.471541	-0.2684	-0.430301	0	10	0.1244	0.455	0.05746	0.1543	0.004884	0.05012	0.01594	0.09763	0.3219	0.08345	-1.077e-17	0	0.04789	0.01549	0.314906	398.426	989.483	1621.81
TCGA-AN-A0FY	IS3	-0.1902	0.1302	-0.5063	-0.3054	5.76456	-0.450032	-0.0860219	-0.269189	-0.484849	-0.136169	0.801048	0.663669	0.950635	-0.252045	-0.621244	-0.216848	-0.441264	0.04832	-0.436954	-0.457306	-0.270242	-0.964697	-0.0972738	-0.630844	-0.275416	-0.2684	0.212142	0	10	0.07012	0.4144	0.06173	0.0876	0.1319	0.03484	0.005552	0.04656	0.2	0.1215	5.249e-18	0.005161	0.05692	0.0418	0.303126	-732.844	1966.48	-2011.31
TCGA-AN-A0XN	IS3	0.2412	0.4463	0.1292	0.6909	7.79444	-0.10469	-1.04508	-0.269189	-0.54907	0.978717	2.01401	-1.13193	1.53481	1.11698	-1.04973	-0.811079	-0.441264	-0.837077	-0.436954	-0.831242	0.703443	-1.48819	-0.0972738	-0.793395	-0.830727	-0.2684	0.733457	0	10	0.1684	0.4292	0.2152	0.2173	0.02481	0.03264	0.01166	0.1438	0.2177	0.05094	1.511e-18	7.381e-19	0.1278	0.07146	0.48259	-23.175	843.165	307.187
TCGA-AO-A03U	IS3	-0.0696	0.6107	0.8903	0.1934	7.90736	-0.086824	-0.957018	-0.269189	0.397274	-0.136169	-0.830093	-1.11005	1.41434	-0.252045	0.467426	0.147293	-0.0889063	6.64429	-0.427398	-0.831242	-0.270242	-0.0453967	-0.0972738	-0.734928	-1.04296	-0.2684	-0.576174	1	1793	0.1274	0.3878	0.1047	0.1325	0.04466	0.04072	0	0.09909	0.0619	0.0742	-3.069e-18	-2.179e-20	0.1019	0.03365	0.567166	-282.439	-325.407	3973.89
TCGA-AO-A0J5	IS3	-0.8472	0.2991	-0.3241	-0.4658	6.25223	-0.414937	-0.149531	-0.207599	-0.54907	-0.136169	0.205265	-1.49552	0.380095	-0.252045	0.702714	0.768364	-0.441264	-0.837077	0.109764	0.123599	-0.270242	-0.548016	-0.0972738	1.81046	-1.32729	-0.2684	-0.662293	1	792	0.1672	0.3969	0.1215	0.2212	0.5874	0.05626	0.01313	0.1893	0.1502	0.08844	-2.983e-18	0.001772	0.0971	0.05923	0.36427	-386.909	451.807	1235.22
TCGA-AO-A12C	IS3	-0.6903	0.5277	-0.6675	-0.1179	5.78859	-0.450032	3.99486	-0.269189	-0.54907	-0.136169	1.0126	-1.06019	-0.624434	-0.252045	0.302103	-0.811079	-0.413583	-0.837077	-0.436954	2.00714	-0.270242	-1.53332	-0.0972738	-1.18898	-0.848168	-0.2684	-0.162179	0	2372	0.1819	0.451	0.1546	0.217	0.03318	0.04788	0.008491	0.1868	0.2764	0.08684	-1.103e-18	3.116e-19	0.09537	0.05776	0.337519	-1145.94	103.662	700.821
TCGA-AO-A1KT	IS3	-0.0842	0.2879	-0.2468	0.0267	6.42347	0.171363	-0.891639	3.58172	-0.54907	-0.136169	-0.635952	-1.25536	1.98394	1.14087	-0.248153	-0.0961858	1.35129	-0.837077	-0.364708	-0.522602	-0.270242	-0.224347	-0.0972738	-1.0193	0.176307	-0.2684	-0.885907	0	541	0.1116	0.4734	0.06209	0.1407	0.006667	0.04745	0.002533	0.09561	0.2387	0.1212	5.291e-18	0	0.04675	0.06471	0.374633	-459.394	1368.73	1889.22
TCGA-AQ-A04L	IS3	-0.7127	-0.0095	-0.7942	-0.7145	6.01765	0.682809	-1.11618	-0.269189	-0.54907	-0.136169	2.25946	-1.40135	0.495766	-0.252045	-1.04973	-0.811079	-0.441264	-0.837077	2.52346	-0.831242	-0.270242	-1.53961	-0.0972738	-0.819584	2.17031	-0.2684	-0.688686	0	3957	0.07573	0.4488	0.08116	0.1604	0.06205	0.03163	0.007265	0.05245	0.1966	0.1781	-1.13e-17	0.001952	0.08019	0.07258	0.38735	72.5285	432.305	1343.41
TCGA-AQ-A0Y5	IS3	-0.4044	0.4347	-0.7755	-0.53	6.30749	-0.300039	-1.11618	-0.269189	-0.54907	-0.136169	1.79291	-0.806591	1.65274	-0.252045	0.161741	-0.811079	0.647872	-0.837077	0.12679	-0.831242	-0.270242	-0.867956	-0.0972738	-1.5489	-1.35291	-0.2684	-0.713419	1	172	0.1771	0.5275	0.1165	0.1867	0.01866	0.04648	0.01576	0.1289	0.2472	0.08658	-1.74e-17	2.543e-19	0.08915	0.03565	0.417545	-602.151	760.954	1941.71
TCGA-AR-A0TZ	IS3	-0.6581	0.1615	-0.8464	-0.0834	5.59221	-0.427533	-1.11618	-0.269189	3.48135	-0.136169	-0.830093	-0.737244	1.64846	2.10143	-0.959353	0.0786996	-0.441264	0.37922	-0.436954	-0.61898	-0.270242	0.965498	-0.0972738	-0.927094	-0.606512	-0.2684	-0.885907	1	3262	0.05777	0.4448	0.09897	0.09897	0.01951	0.0196	0.01551	0.04944	0.1305	0.189	-5.237e-18	-1.761e-19	0.08643	0.03633	0.266723	-1135.89	1946.08	-87.4163
TCGA-AR-A0U3	IS3	0.1025	0.2266	-0.3607	-0.1753	5.54236	-0.450032	-0.421859	-0.269189	-0.340922	-0.136169	0.40309	0.34762	0.105485	-0.252045	-0.184641	-0.326358	-0.441264	-0.837077	-0.409847	-0.569744	-0.129688	0.853239	-0.0972738	-0.512607	0.302833	-0.2684	0.252393	NA	NA	0.08971	0.5418	0.03172	0.03381	0.0179	0.02566	0.005478	0.06125	0.03454	0.1485	3.17e-19	-1.003e-19	-2.873e-17	0.03657	0.322985	-356.621	1167.39	728.082
TCGA-AR-A1AP	IS3	0.5102	0.4607	0.1628	0.8056	6.80643	-0.450032	-0.0424199	-0.269189	0.22902	-0.136169	-0.450722	1.34653	0.946561	-0.252045	-0.42207	-0.523901	1.40944	-0.696435	0.0687051	-0.572367	-0.270242	0.361246	-0.0972738	-1.12108	-0.025412	-0.2684	0.873674	0	2856	0.0836	0.4127	0.1203	0.1437	0.07607	0.03123	-2.016e-19	0.06157	0.1384	0.1739	2.111e-19	0.0002042	9.812e-19	0.02869	0.449542	-523.877	409.412	941.17
TCGA-AR-A1AV	IS3	-0.8416	0.1342	-0.9502	-0.8407	5.94831	-0.450032	-1.11618	-0.269189	0.0894817	-0.136169	1.01754	-0.784997	1.96647	-0.252045	0.26967	-0.811079	-0.441264	-0.409702	-0.254065	-0.736576	-0.270242	-1.12603	-0.0972738	-1.43785	-0.170016	-0.2684	-0.885907	NA	NA	0.1132	0.5003	0.02178	0.1038	0.04571	0.03085	0.008892	0.1019	0.2133	0.09105	9.473e-18	1.377e-19	0.002369	0.03835	0.324469	-1625.39	727.35	1752.96
TCGA-AR-A1AY	IS3	-0.1545	0.4386	-0.6642	-0.5342	5.64699	0.161464	-1.11618	-0.269189	-0.54907	-0.136169	2.29437	0.485593	0.258023	-0.252045	-0.271163	-0.811079	-0.441264	0.837908	-0.436954	-0.596446	-0.270242	-0.801192	-0.0972738	-1.13537	-1.17418	-0.2684	-0.885907	0	1026	0.062	0.4254	0.0328	0.1192	0.0609	0.01372	0.008853	0.05446	0.09003	0.09929	-1.486e-17	0.0005106	0.04838	0.03895	0.307035	-1374.41	1778.31	-995.389
TCGA-AR-A24M	IS3	-0.7912	0.4613	-0.519	0.1412	5.97632	-0.450032	1.04111	-0.269189	-0.360074	-0.136169	-0.830093	-0.995959	1.24366	-0.252045	2.95982	-0.00231732	0.832619	0.0405611	-0.436954	0.266641	-0.270242	-0.936388	-0.0972738	-1.22592	-1.62252	-0.208237	-0.885907	0	3660	0.1112	0.4889	0.08319	0.1949	0.02199	0.01624	0.0154	0.08077	0.1189	0.04864	2.048e-18	-9.769e-20	0.00665	0.05933	0.347469	-1174.18	1097.31	981.523
TCGA-AR-A24T	IS3	-0.145	0.607	0.0129	0.4956	6.4592	-0.450032	0.964256	-0.269189	-0.350494	-0.136169	-0.830093	-0.72238	0.717195	-0.252045	2.30403	1.25894	-0.212456	0.11999	-0.436954	0.0143628	-0.270242	-0.56811	-0.0972738	-0.623582	-0.897044	-0.2684	-0.885907	0	3202	0.2258	0.4772	0.1569	0.2024	0.05629	0.05325	0.01645	0.2246	0.1639	0.065	9.292e-19	-1.598e-19	0.09383	0.07258	0.3657	-391.826	265.405	2606.74
TCGA-AR-A2LK	IS3	-0.6712	0.061	-0.3413	-0.504	6.7767	-0.450032	-0.149067	-0.269189	-0.342211	-0.136169	0.0145697	-0.651098	1.70428	-0.252045	0.611858	0.756156	-0.441264	-0.45095	-0.436954	-0.602597	-0.270242	-0.339039	-0.0972738	-1.14881	-0.90304	-0.2684	-0.338178	1	1649	0.06149	0.5157	0.0414	0.1617	0.02728	0.02156	0.01701	0.04306	0.209	0.1487	-5.964e-18	5.274e-19	-8.736e-19	0.02381	0.335181	-1125.37	1582.75	550.006
TCGA-B6-A0I6	IS3	-0.55	0.3433	-0.5915	-0.7879	5.96744	-0.450032	-0.73372	-0.269189	0.238429	-0.136169	-0.185095	-0.647226	1.60466	-0.252045	-0.894442	-0.766836	-0.441264	-0.476328	0.357408	0.836432	-0.270242	-0.435216	-0.0972738	-0.378605	0.491518	-0.2684	-0.332979	1	991	0.05882	0.3366	0.09618	0.208	0.01595	0.0307	0.005645	0.04018	0.1484	0.101	-1.134e-19	0.002201	0.1054	0.04683	0.32396	-1064.55	1223.97	197.315
TCGA-B6-A0RI	IS3	-0.6496	0.426	-0.648	-0.2505	6.71458	-0.450032	-0.209499	-0.269189	0.504147	-0.136169	-0.461337	-0.872945	1.86136	0.374832	0.271024	0.0173084	3.9945	-0.582932	0.168634	-0.329846	-0.270242	-0.346754	-0.0972738	-0.890377	-0.806896	-0.2684	-0.885907	NA	NA	0.04984	0.4485	0.06767	0.1029	0.05007	0.01307	0.002105	0.03266	0.2272	0.1175	-6.308e-20	1.622e-19	0.07318	0.06951	0.376625	-1076.21	1394.29	1472.07
TCGA-B6-A0RP	IS3	-0.1109	0.2195	0.1013	0.2368	6.46301	-0.450032	-0.0744124	-0.269189	0.0626643	-0.136169	-0.830093	-0.573176	0.357711	-0.140218	-0.533971	1.59665	0.227809	1.02864	-0.436954	-0.56364	-0.270242	0.902281	-0.0972738	1.01901	0.469687	-0.2684	-0.885907	1	3126	0.1085	0.4398	0.1086	0.1475	0.1402	0.03028	0.01274	0.1053	0.2317	0.08254	2.108e-17	-4.03e-19	0.04145	0.04696	0.35304	-910.947	252.304	2605.04
TCGA-BH-A0AV	IS3	-0.4545	0.4607	-0.1573	0.0009	6.77325	-0.450032	0.226252	-0.269189	-0.54907	-0.136169	3.66797	-1.15888	-0.575981	-0.252045	-0.605654	-0.811079	-0.441264	-0.837077	-0.392036	-0.183007	-0.270242	-0.695936	-0.0972738	-1.45354	-1.25597	-0.2684	-0.579175	0	1820	0.1386	0.4139	0.1909	0.1613	0.08372	0.0352	0.02061	0.1172	0.1474	0.03248	1.068e-17	0.001764	0.1472	0.08441	0.376029	-916.343	993.581	-1983.62
TCGA-BH-A0AY	IS3	0.1949	0.2677	0.2416	0.1378	6.79313	-0.450032	-0.705062	-0.269189	0.0936093	-0.136169	-0.560387	0.00114499	-0.00911594	-0.252045	2.1617	-0.252366	-0.441264	0.468547	-0.436954	-0.801969	-0.270242	0.84778	-0.0972738	0.117109	-0.872738	-0.2684	-0.522748	0	777	NA	NA	NA	NA	NA	NA	NA	NA	NA	NA	NA	NA	NA	NA	0.408289	209.07	657.741	592.371
TCGA-BH-A0BR	IS3	0.404	0.6147	0.3162	-0.1082	6.98556	-0.450032	-0.0534233	-0.0909053	-0.54907	-0.136169	0.411104	-0.0627699	1.09778	-0.252045	-0.157215	-0.811079	1.32408	-0.837077	-0.0803464	-0.670796	-0.270242	-0.16737	-0.0972738	-0.867939	-0.0833417	-0.2684	0.0590481	0	2330	0.1933	0.3637	0.1333	0.1804	0.1078	0.07319	0.006508	0.1667	0.2157	0.1564	-1.313e-17	-3.29e-19	0.1605	0.04624	0.460537	-55.5834	987.948	993.483
TCGA-BH-A0DS	IS3	-0.0223	0.3338	0.3191	-0.195	6.8585	-0.450032	-0.332154	-0.269189	-0.180153	-0.136169	0.889627	-0.42966	-0.0498708	-0.252045	-0.782172	-0.307651	-0.441264	0.99911	-0.436954	0.163374	-0.270242	-0.800041	-0.0972738	0.708976	-0.0965072	-0.2684	0.982773	0	78	0.1615	0.446	0.08849	0.1191	0.4533	0.06329	0.006349	0.1613	0.09825	0.1417	-2.802e-18	0	0.009269	0.0706	0.437847	-479.173	-118.517	2217.41
TCGA-BH-A0DX	IS3	0.074	0.6254	0.3965	-0.1378	7.35734	-0.450032	-0.713532	-0.269189	0.0344986	-0.136169	1.76338	-0.384415	0.5257	-0.252045	0.455746	-0.811079	-0.441264	-0.497632	-0.436954	-0.668594	-0.270242	-0.351689	-0.0972738	-1.37932	-1.1885	1.41363	-0.866209	0	2156	0.2062	0.3597	0.1082	0.208	0.3946	0.06612	0.01053	0.2184	0.1429	0.06777	0.02604	0.004671	0.06535	0.0593	0.431267	-492.931	857.132	17.8659
TCGA-BH-A0EI	IS3	-0.6606	0.3041	-1.007	-0.3764	5.43022	-0.450032	-0.129407	0.0943871	-0.54907	-0.136169	-0.642897	-1.40511	1.96551	-0.252045	2.65397	-0.0326582	0.120983	0.271651	-0.436954	-0.700087	-0.270242	-1.44951	-0.0972738	-1.26689	0.0657726	-0.2684	-0.885907	0	1926	0.1026	0.482	0.08943	0.2181	0.02137	0.02256	0.008677	0.08026	0.1696	0.1525	-1.687e-17	0	0.08284	0.03733	0.3197	-1065.94	564.364	-239.946
TCGA-BH-A0HQ	IS3	-0.6512	0.442	-0.519	-0.7871	6.03836	-0.450032	2.40505	-0.269189	-0.54907	-0.136169	1.53574	-1.14865	-0.583347	-0.252045	1.56763	-0.811079	-0.441264	-0.837077	-0.00946429	0.0673173	-0.270242	-1.03208	-0.0972738	-1.33165	-1.22307	-0.2684	-0.159364	0	1121	0.09696	0.3943	0.06528	0.1885	0.05491	0.03556	0.007028	0.08262	0.2681	0.09199	-3.395e-17	-3.359e-19	0.09821	0.053	0.350489	-1133.21	432.944	2912.03
TCGA-BH-A18J	IS3	-0.0162	0.4086	-0.6434	0.4839	6.21013	-0.279841	-1.11618	-0.269189	-0.54907	-0.136169	2.20883	-1.37571	1.11966	-0.252045	-0.253709	-0.604311	-0.441264	-0.837077	1.41903	-0.831242	-0.270242	-0.977989	-0.0972738	-1.234	-0.817431	-0.2684	0.056123	1	612	0.1242	0.4915	0.1063	0.1655	0.01167	0.04762	0.01192	0.1218	0.189	0.1773	-6.972e-19	-1.935e-18	0.03682	0.05927	0.326968	-724.771	692.789	798.876
TCGA-BH-A18K	IS3	-0.1823	0.4953	-0.4178	0.1595	5.89264	-0.450032	-0.252838	-0.269189	0.205561	-0.136169	1.26971	-0.286176	0.78116	-0.252045	-0.0577277	-0.811079	0.213548	0.261683	-0.436954	-0.345738	-0.270242	-1.53961	-0.0972738	-1.00935	0.59507	-0.2684	-0.693674	1	2763	0.16	0.5154	0.09411	0.1238	0.1594	0.048	0.007172	0.1439	0.1932	0.1146	-1.232e-18	0	0.01559	0.05104	0.321369	-1022.38	277.532	150.92
TCGA-BH-A1EO	IS3	0.3558	0.2864	0.241	0.0887	7.16027	-0.41457	-1.07991	-0.269189	0.374626	-0.136169	0.00896308	0.132195	0.643818	-0.252045	1.80815	-0.402876	-0.0488174	-0.799181	-0.436954	-0.831242	-0.270242	0.526109	-0.0972738	-0.966312	-1.07299	-0.2684	-0.230657	1	2798	0.17	0.4315	0.172	0.2234	0.1601	0.03037	0.02426	0.1507	0.1592	0.04454	-5.852e-20	0.002641	0.0717	0.05925	0.457402	-723.505	817.935	843.519
TCGA-BH-A1EV	IS3	-0.8417	0.231	-0.9898	-0.3369	5.74242	-0.450032	-0.61806	0.0936195	-0.54907	-0.136169	0.928331	-1.46683	1.58032	-0.252045	-0.368396	-0.160392	-0.441264	-0.837077	1.97594	-0.442038	-0.251016	-0.483531	-0.0972738	-0.892985	-0.816609	-0.2684	-0.216041	1	365	0.07897	0.469	0.08091	0.1849	0.01591	0.01943	0.01188	0.06373	0.2726	0.09536	-4.763e-19	1.921e-19	0.04095	0.03659	0.33119	-590.855	472.199	3273.11
TCGA-BH-A1EX	IS3	0.0374	0.4497	0.2768	-0.3949	7.1112	0.247406	-0.719219	-0.269189	-0.499771	2.46762	0.360408	-0.66097	1.31337	0.751572	-1.04973	0.0840897	-0.441264	-0.837077	-0.436954	-0.831242	-0.0664357	-0.591804	-0.0972738	0.560341	0.520672	-0.2684	-0.358107	1	1508	0.07065	0.4539	0.06547	0.1899	0.08535	0.01237	0.01061	0.04906	0.1748	0.03841	6.496e-18	6.003e-20	4.35e-19	0.0279	0.454757	-428.317	727.222	1659.84
TCGA-BH-A1F2	IS3	-0.6804	0.3401	-0.7295	0.0406	5.83774	-0.031236	-1.11618	-0.269189	-0.54907	-0.136169	0.943174	-1.3161	0.505229	2.87335	0.166052	0.52179	-0.441264	0.496677	-0.436954	-0.831242	-0.270242	0.555757	-0.0972738	-1.69506	0.0997799	-0.2684	-0.885907	1	959	0.1097	0.4451	0.02432	0.1737	0.9344	0.01456	0.01953	0.118	-2e-18	7.999e-18	0.07413	-7.108e-19	5.369e-19	0.03865	0.389715	-91.8451	1548.2	118.819
TCGA-BH-A28Q	IS3	-0.2765	0.3412	-0.2112	-0.5879	5.96747	-0.450032	0.793185	-0.269189	-0.218953	-0.136169	-0.634626	1.10156	-0.722972	-0.252045	1.56526	0.273291	-0.441264	-0.837077	-0.436954	-0.463836	-0.270242	-0.725208	-0.0972738	1.48938	0.914257	-0.2684	-0.813777	0	1119	0.1042	0.4552	0.1409	0.1097	0.09511	0.02684	0.01007	0.09718	0.1893	0.1087	-1.736e-19	-1.443e-19	0.0448	0.05969	0.352262	-650.921	311.561	1846.6
TCGA-BH-A42T	IS3	-0.4564	0.1873	-0.0344	-0.7054	6.26825	-0.450032	-0.703876	0.23516	-0.147909	-0.136169	-0.830093	-0.721111	-0.399651	14.2724	-1.04973	2.1147	-0.441264	0.729665	-0.436954	-0.446428	-0.270242	-0.724608	-0.0972738	-0.350794	2.5395	-0.2684	-0.885907	1	320	0.0954	0.2912	0.0604	0.08142	0.6375	0.04749	0.00639	0.1064	0.1056	0.1668	4.63e-18	0.01269	0.02315	0.04055	0.391966	-34.0149	576.118	-307.053
TCGA-BH-A5IZ	IS3	-0.3268	0.4169	-0.4741	-0.5669	6.2186	-0.450032	-0.454182	1.54268	-0.54907	-0.136169	1.26993	-0.852994	1.07867	0.453121	-1.04973	-0.228772	2.2537	0.564945	-0.436954	-0.320973	-0.270242	-0.966243	-0.0972738	-0.89748	-0.534238	-0.2684	-0.815493	0	567	0.08524	0.4307	0.05434	0.006116	0.01085	0.04519	0.01877	0.1038	0.1382	0.1058	-5.274e-20	6.262e-05	0.003246	0.02829	0.351532	-1229.67	832.822	2987.21
TCGA-C8-A12O	IS3	0.5148	0.5609	0.2634	0.4862	7.34035	-0.450032	0.759378	-0.269189	-0.54907	-0.136169	1.44443	-0.648564	-0.0672988	-0.252045	0.00817481	-0.811079	-0.287539	-0.837077	0.078241	-0.411571	-0.270242	-0.889695	-0.0972738	-0.383992	-0.0431832	-0.2684	0.573457	0	385	0.09279	0.4718	0.06803	0.1498	0.03618	0.02976	0.01301	0.06158	0.2189	0.1155	4.331e-18	-5.903e-20	0.05584	0.06127	0.424242	-457.345	940.501	829.086
TCGA-C8-A12Q	IS3	0.2446	0.4048	0.1594	0.0647	6.95762	1.19511	-0.95694	-0.269189	-0.0553508	-0.136169	1.38509	0.834588	-0.26019	-0.252045	0.00306787	-0.135846	-0.441264	0.17088	-0.436954	-0.831242	-0.270242	-0.874787	-0.0972738	-0.155611	-0.335788	-0.2684	-0.0590856	1	385	0.1423	0.403	0.02323	0.1585	0.06182	0.06084	0.004367	0.1353	0.2486	0.04423	3.797e-18	0.001145	0.04142	0.01895	0.420292	-586.043	562.046	2273.69
TCGA-C8-A12T	IS3	0.3409	0.2748	-0.2632	0.1312	6.42264	-0.450032	-0.986037	0.0471037	-0.54907	-0.136169	-0.455247	-0.123096	-0.573732	-0.252045	1.40724	0.043323	0.213393	-0.344328	-0.436954	-0.613397	-0.270242	0.22963	-0.0972738	1.36906	0.638647	-0.2684	1.25578	0	0	0.1119	0.4674	0.04468	0.1234	0.00991	0.05036	0.004144	0.08345	0.3705	0.1441	-2.122e-20	1.148e-19	0.07664	0.04402	0.335276	-632.701	1175.74	-1348.5
TCGA-C8-A12W	IS3	-0.2382	0.2091	0.1064	-0.0438	7.45385	-0.450032	-0.455097	-0.269189	-0.54907	-0.136169	0.668563	-0.645533	0.716325	-0.252045	-0.700244	-0.811079	0.172589	-0.837077	0.601185	2.09545	-0.270242	-0.0702308	-0.0972738	-0.81057	-1.28333	-0.2684	-0.0226155	0	385	0.101	0.4058	0.06039	0.1863	0.029	0.04919	0.003417	0.08612	0.2685	0.1085	7.076e-18	-8.045e-20	0.09122	0.06113	0.391446	-476.593	1049.72	-1064.7
TCGA-C8-A12Z	IS3	-0.3504	0.0684	-1.2857	-0.6551	5.14506	-0.450032	-0.144953	-0.269189	-0.54907	-0.136169	1.57147	-0.231213	1.21472	-0.252045	-0.752225	-0.811079	0.372069	-0.837077	0.956923	-0.259051	-0.270242	-1.02203	-0.0972738	-1.35031	-0.348007	-0.2684	-0.885907	0	382	0.09051	0.4929	0.05086	0.08063	0.1235	0.02658	0.01494	0.08267	0.1967	0.1472	-3.763e-18	0.003894	1.68e-18	0.03347	0.321701	-636.075	973.464	4122.4
TCGA-C8-A1HL	IS3	-0.6848	0.1481	-0.4702	-0.1917	6.31226	-0.450032	0.16587	-0.269189	-0.54907	-0.136169	1.19393	-0.990002	1.69064	-0.252045	-0.387414	-0.811079	0.295276	-0.837077	-0.436954	-0.361119	-0.270242	-1.33204	-0.0972738	-0.71242	-1.00495	1.16584	-0.550108	0	317	0.2945	0.5194	0.01368	0.09337	0.02762	0.1035	0.006445	0.3226	0.205	0.08748	1.62e-17	0.001975	0	0.04419	0.348979	-713.647	1505.98	907.004
TCGA-C8-A1HN	IS3	-0.4153	-0.1211	-0.7127	-0.2048	6.48437	-0.450032	-0.681266	-0.269189	-0.54907	-0.136169	0.986631	-0.430936	2.16082	0.0623219	-0.902273	-0.811079	0.564436	-0.720287	-0.436954	-0.561994	-0.270242	-0.824923	-0.0972738	-1.03343	-0.614195	0.192793	-0.866309	0	394	0.07266	0.5884	0.04676	0.07092	0.005394	0.02088	0.01484	0.05557	0.1226	0.1709	-2.206e-18	0.001243	1.082e-18	0.008248	0.297903	-220.113	1293.77	-1091.61
TCGA-C8-A3M8	IS3	-0.907	0.2034	-0.8912	-0.5697	5.22513	-0.450032	0.0612694	-0.269189	-0.54907	-0.136169	0.785594	-0.110008	0.241143	-0.252045	-0.465793	-0.811079	-0.441264	-0.651386	-0.14803	0.609326	-0.270242	-0.149212	-0.0972738	-0.397326	0.291077	-0.2684	-0.885907	0	394	0.2601	0.454	0.004703	0.1435	0.1872	0.1179	0.01535	0.3391	0.1976	0.1039	-1.593e-18	0.001782	0.0465	0.03916	0.323002	-1203.43	895.304	1547.41
TCGA-D8-A1JD	IS3	0.1548	0.3027	0.1679	0.3701	7.45497	-0.450032	0.0858746	-0.269189	0.111981	-0.136169	-0.830093	0.1364	0.857621	-0.252045	1.21734	-0.811079	3.46847	-0.837077	1.07576	-0.504307	-0.270242	0.605886	-0.0972738	-1.14437	-0.672181	-0.2684	0.100613	0	552	0.05917	0.5191	0.1055	0.1303	0.02155	0.02118	0.009167	0.03345	0.204	0.1581	-3.183e-19	-1.29e-19	0.02942	0.0462	0.397108	-317.559	1044.5	131.142
TCGA-D8-A1JJ	IS3	0.2421	0.189	-0.257	0.4835	6.90464	-0.450032	-0.560113	-0.269189	0.0661857	-0.136169	2.14921	-0.667249	0.888556	1.03398	-0.891046	-0.811079	0.0948622	-0.837077	0.0776976	-0.692822	-0.270242	-0.754683	-0.0972738	-1.14592	-1.11434	-0.2684	-0.471783	0	611	0.07114	0.5317	0.1404	0.1194	0.01266	0.01892	0.00957	0.04495	0.2136	0.08264	-3.929e-19	5.322e-19	0.02279	0.03891	0.363768	-653.86	1090.43	1217.38
TCGA-D8-A1JP	IS3	-0.0596	0.4754	0.2082	0.0264	6.59719	-0.450032	-0.696341	-0.269189	-0.171423	-0.136169	-0.830093	-0.296756	2.1872	-0.252045	-0.673181	-0.811079	2.77583	-0.837077	-0.436954	-0.429498	-0.270242	0.20141	-0.0972738	0.333365	-0.639307	-0.2684	0.0300434	0	639	0.1122	0.4511	0.173	0.2354	0.01901	0.04001	0.01534	0.09308	0.1543	0.1103	-1.571e-17	1.172e-19	0.08565	0.07203	0.444079	-187.245	1020.86	-2034.66
TCGA-D8-A1X5	IS3	0.1938	0.0862	-0.0381	-0.011	7.40197	-0.450032	-0.0869535	-0.269189	-0.54907	-0.136169	-0.54002	-0.0373793	1.16663	-0.252045	-0.589524	3.31742	3.28715	-0.369605	-0.436954	0.0575587	-0.270242	0.301963	-0.0972738	-0.757881	-0.34118	-0.2684	-0.885907	0	565	0.06228	0.4588	0.0813	0.1055	0.007784	0.01946	0.0179	0.04254	0.2851	0.05389	-2.609e-19	-1.687e-19	1.502e-18	0.02463	0.375697	-1147.55	1208.87	1334.83
TCGA-D8-A1X8	IS3	-0.2151	0.3971	0.2402	0.1713	6.55347	-0.450032	-0.0822238	-0.269189	-0.524442	-0.136169	-0.830093	-0.404674	0.962127	0.00348781	0.806275	1.83253	-0.441264	-0.837077	-0.436954	-0.577031	-0.270242	1.43748	-0.0972738	-0.696874	-0.985093	-0.2684	-0.572046	0	783	0.1985	0.4912	0.1236	0.1344	0.0545	0.04421	0.01174	0.1913	0.08237	0.09651	0.014	0.002743	-4.677e-19	0.03982	0.405751	-658.241	884.704	1619.24
TCGA-D8-A1XB	IS3	-0.6934	0.4771	-0.59	-0.4455	6.0065	-0.450032	-0.492317	-0.269189	-0.137641	-0.136169	-0.830093	-0.625665	0.498079	-0.252045	3.45337	-0.394419	-0.441264	-0.0689315	-0.436954	-0.0802348	-0.270242	0.0933093	-0.0972738	-0.961488	-0.697085	-0.2684	-0.588877	0	552	0.06852	0.4567	0.09084	0.213	0.0347	0.01883	0.01259	0.04616	0.2558	0.103	-8.883e-19	-3.864e-19	0.09525	0.05595	0.353056	-787.923	775.556	1204.35
TCGA-D8-A1XJ	IS3	-0.2596	-0.0266	-0.885	0.2784	6.05721	-0.450032	-0.691049	-0.269189	-0.54907	-0.136169	1.28269	-0.658426	1.86388	0.369858	-0.880902	-0.811079	2.55471	-0.837077	1.49562	-0.667321	-0.270242	-0.783939	-0.0972738	-1.54165	-1.18295	-0.2684	0.207768	0	664	0.08182	0.479	0.04283	0.1239	0.05145	0.02493	0.005936	0.05332	0.2301	0.09853	-4.09e-19	0.002526	0.02991	0.01567	0.294654	-390.438	1499.5	1934.7
TCGA-D8-A1XO	IS3	-0.137	0.1245	0.0359	0.1491	6.43734	-0.450032	0.881425	-0.205451	-0.54907	-0.136169	-0.830093	-0.995386	0.184394	-0.184473	-0.363199	5.79	1.31737	-0.837077	-0.436954	-0.728313	0.732407	0.623051	-0.0972738	1.4205	-1.00135	-0.2684	-0.341018	0	1682	0.07359	0.4657	0.1138	0.1915	0.06232	0.003617	0.0176	0.05744	0.1876	0.0454	1.058e-17	6.279e-19	0.02768	0.06714	0.425125	-611.085	365.688	2160.53
TCGA-D8-A1XS	IS3	0.1544	0.2081	-0.1229	-0.349	6.34861	0.525108	-0.751743	-0.269189	0.572391	-0.136169	-0.830093	0.488864	0.262275	-0.252045	1.53261	0.0387338	-0.441264	-0.837077	-0.436954	-0.831242	-0.270242	-0.996807	-0.0972738	2.18594	-0.095049	-0.2684	-0.523832	NA	NA	0.09077	0.5301	0.05637	0.1182	0.01571	0.02433	0.01381	0.06344	0.1972	0.1357	-7.285e-18	0.001486	0.01235	0.03774	0.351301	-1147.05	1452.58	675.991
TCGA-D8-A1XU	IS3	-0.2104	0.4131	-0.1868	0.2883	6.19804	-0.450032	-0.193106	-0.269189	0.336324	-0.136169	-0.830093	-0.44682	1.52314	-0.252045	0.723996	0.56765	0.0479806	-0.837077	1.09438	-0.57539	-0.270242	0.369903	-0.0972738	-0.430576	-1.51629	-0.2684	0.0538477	0	395	0.08213	0.5399	0.06447	0.2032	0.03246	0.0159	0.01206	0.05953	0.1232	0.1364	-8.782e-19	1.37e-18	0.03234	0.06384	0.361893	-938.725	541.626	1445.25
TCGA-D8-A1Y1	IS3	-0.2453	0.1395	-0.2316	-0.122	7.1538	-0.450032	-1.11618	-0.269189	-0.54907	-0.136169	-0.563299	-0.286848	2.61039	-0.252045	-0.413617	1.9756	4.9549	-0.131367	-0.436954	-0.831242	-0.270242	0.0543852	-0.0972738	-1.0652	-1.09693	-0.2684	-0.885907	1	302	0.06889	0.4733	0.146	0.1759	0.01596	0.02615	0.008351	0.04174	0.25	0.1288	-7.595e-19	3.538e-18	0.06358	0.03501	0.40958	-777.811	756.45	-1110.21
TCGA-D8-A27F	IS3	-0.4651	0.4669	-0.3255	-0.1871	6.10479	-0.450032	1.99206	-0.269189	-0.54907	-0.136169	2.93334	-1.15025	-0.319212	0.728554	-1.04973	-0.811079	-0.441264	-0.837077	1.48135	-0.0440982	-0.270242	-1.41196	-0.0972738	-1.28921	-1.10116	-0.2684	-0.717546	0	488	0.08713	0.4344	0.07971	0.2093	0.05898	0.03054	0.02326	0.05879	0.1527	0.07073	-1.656e-18	0.01544	0.08569	0.03763	0.378755	390.699	1605.48	-2166.5
TCGA-D8-A27H	IS3	-0.0848	0.5023	-0.2739	0.3026	6.06184	-0.450032	0.647845	-0.269189	-0.54907	-0.136169	-0.450704	0.237103	1.41334	-0.252045	0.320563	-0.119952	-0.441264	-0.735261	0.246974	-0.363303	-0.270242	-0.309284	-0.0972738	-0.667618	-0.254493	-0.2684	-0.885907	0	397	0.1134	0.3336	0.07832	0.2817	0.02268	0.03468	0.01418	0.06742	0.1626	0.1896	-3.901e-19	-1.438e-21	0.1521	0.07008	0.393882	-623.738	344.019	-1855.9
TCGA-D8-A27R	IS3	-0.021	0.3153	0.4076	0.3829	6.85059	-0.450032	-0.219943	-0.269189	0.992264	-0.136169	-0.830093	0.290854	0.156278	-0.252045	-0.280394	1.81434	-0.441264	-0.603189	-0.436954	-0.399882	-0.270242	-0.102194	-0.0972738	1.69157	-0.22685	-0.2684	1.08767	0	307	0.1192	0.515	0.09695	0.1241	0.1017	0.06454	0.002032	0.09606	0.1485	0.1808	6.818e-18	0	1.11e-18	0.05341	0.397278	-408.703	421.385	-1152.79
TCGA-D8-A73X	IS3	-0.6916	0.3322	-0.2075	-0.3533	5.96424	-0.450032	-0.36352	-0.269189	-0.54907	-0.136169	0.944568	-1.17747	1.05096	-0.252045	0.917653	-0.811079	-0.441264	-0.492624	-0.436954	0.257326	-0.270242	-1.53961	-0.0972738	-0.702558	-0.258572	-0.2684	-0.117196	0	767	0.05493	0.4279	0.09547	0.2282	0.04057	0.01519	0.006241	0.04442	0.2481	0.09926	-2.152e-17	-1.657e-19	0.01442	0.03797	0.362354	-687.916	338.913	2190.58
TCGA-E2-A10F	IS3	0.748	0.5166	0.5123	0.9767	7.3148	-0.450032	1.74548	-0.269189	-0.170533	-0.136169	-0.217421	-0.248185	0.281633	-0.252045	-0.0528309	-0.405548	0.0277962	0.261749	-0.436954	-0.367478	-0.270242	0.621282	-0.0972738	-0.609665	-0.761812	-0.2684	0.243179	0	878	0.08972	0.4216	0.1091	0.2256	0.1671	0.01676	0.009279	0.07898	0.163	0.08865	-1.432e-17	3.065e-19	0.04148	0.07014	0.426563	-900.302	918.093	1459.73
TCGA-E2-A14T	IS3	-1.0582	0.2719	-0.4327	-0.6397	6.34417	-0.450032	-0.611057	-0.269189	-0.54907	-0.136169	3.07085	-0.792927	0.266111	-0.252045	-0.659063	-0.811079	-0.441264	-0.781682	-0.436954	-0.530425	-0.270242	-1.04098	-0.0972738	-1.0793	-0.586994	-0.2684	-0.885907	0	2311	0.06639	0.5098	0.04447	0.04667	0.2393	0.03026	0.004813	0.05985	0.1419	0.1555	-2.699e-19	0	5.388e-19	0.03266	0.366724	-1180.35	841.267	235.73
TCGA-E2-A152	IS3	-0.3586	0.2926	-0.3969	-0.0072	6.67714	-0.450032	-0.232812	-0.269189	-0.54907	-0.136169	1.64391	-1.26863	0.527948	-0.252045	0.327295	-0.58538	-0.441264	-0.837077	0.26028	-0.549075	-0.270242	-0.960355	-0.0972738	-0.491894	-1.22482	-0.2684	1.33051	0	2128	0.1151	0.4488	0.04669	0.1751	0.008145	0.04105	0.00498	0.08616	0.2439	0.09525	-3.11e-19	-1.386e-18	0.1205	0.04648	0.376296	-360.886	665.616	-1707
TCGA-E2-A153	IS3	-0.4876	0.4764	-0.2551	0.1546	6.79911	-0.450032	-0.922679	-0.269189	-0.54907	-0.136169	1.53277	-1.49552	1.59995	0.0537552	0.235846	-0.811079	-0.318337	-0.837077	1.17008	-0.831242	-0.10107	-0.981608	-0.0972738	-1.22646	-1.12504	-0.2684	0.227429	0	707	0.2362	0.3865	0.1681	0.2767	0.03425	0.07849	0.004372	0.241	0.2148	0.1273	-2.124e-17	-3.003e-18	0.1142	0.0673	0.457289	-349.482	382.283	2112.01
TCGA-E2-A154	IS3	-0.9255	0.1578	-1.2606	-0.3376	5.58024	1.33743	-1.0075	-0.269189	-0.54907	-0.136169	0.490591	-1.25057	0.447496	-0.252045	-0.311385	2.43052	-0.441264	-0.837077	1.49562	-0.831242	-0.270242	0.0666722	-0.0972738	1.53277	-1.62252	-0.2684	-0.793048	0	591	0.05386	0.5088	0.09466	0.1746	0.02409	0.0142	0.007915	0.04076	0.1606	0.163	-1.483e-17	3.703e-19	0.004396	0.03022	0.289202	-1302.38	1264.09	2394.36
TCGA-E2-A15J	IS3	-0.5941	0.0133	-1.1804	-0.4809	5.55638	-0.450032	-0.311531	-0.0742384	-0.54907	-0.136169	0.096066	-0.620178	1.11182	-0.252045	0.00113563	1.79486	-0.441264	-0.649864	0.41504	-0.831242	-0.270242	-0.227135	-0.0972738	-0.445	0.480257	-0.2684	-0.885907	0	1640	0.06177	0.4964	0.04534	0.04704	0.03117	0.0269	0.01283	0.06012	0.1858	0.1779	-2.633e-17	0.003332	-9.885e-18	0.02089	0.310262	-1268.23	398.378	2511.44
TCGA-E2-A15L	IS3	-0.888	0.2113	-0.9845	-1.051	5.67113	-0.450032	-0.0868424	-0.269189	-0.471633	-0.136169	-0.279947	-0.618648	1.39934	-0.252045	1.34817	-0.400061	-0.0130247	-0.499596	-0.436954	0.728711	-0.270242	-0.237598	-0.0972738	-1.66986	-0.673623	-0.2684	-0.885907	0	626	0.07334	0.4768	0.05662	0.1365	0.03978	0.01401	0.01247	0.06206	0.3153	0.0875	-3.026e-19	4.226e-19	0.07321	0.04969	0.286197	-1406.45	1470.08	1334.44
TCGA-E2-A1IN	IS3	-0.6059	0.3031	-0.6698	-0.2226	5.93657	-0.450032	-0.301995	-0.113845	-0.54907	-0.136169	-0.830093	-0.923295	1.78023	-0.252045	1.79598	0.96589	1.16066	-0.0661728	-0.436954	-0.483121	-0.270242	-0.136924	-0.0972738	-1.59717	-0.240869	-0.2684	-0.885907	0	675	0.1072	0.4913	0.09614	0.2416	0.02562	0.03024	0.02094	0.09191	0.2877	0.0926	-1.015e-18	-1.041e-19	0.05538	0.04734	0.329984	-1145.36	483.847	1327.89
TCGA-E2-A2P6	IS3	-0.4489	0.0945	-0.2891	-0.1396	6.14947	-0.450032	0.783055	-0.269189	-0.54907	-0.136169	-0.830093	-0.0158584	1.6845	-0.252045	0.710274	-0.811079	0.316452	-0.282338	-0.436954	0.89357	-0.270242	-0.732159	-0.0972738	-1.18461	-0.319565	-0.2684	-0.885907	0	1051	0.1418	0.3753	0.08358	0.1188	0.1394	0.05413	0	0.1727	0.1651	0.08088	-4.875e-18	0.006026	0.006603	0.04412	0.355412	-1136.12	711.595	1627.18
TCGA-E9-A1N4	IS3	0.2769	0.311	0.7204	0.052	7.30571	0.147268	-0.247542	-0.269189	-0.54907	-0.136169	1.13734	-0.428899	0.586538	0.470842	-0.290989	-0.532156	-0.441264	-0.837077	2.34179	-0.831242	0.114588	-0.0105501	-0.0972738	-1.04683	-0.826487	-0.149972	-0.313763	0	1000	0.1714	0.4562	0.1037	0.1228	0.08426	0.04979	0.009914	0.1687	0.1127	0.05035	4.789e-18	0.002459	0.03341	0.04881	0.384172	-719.958	328.419	53.8363
TCGA-E9-A1NG	IS3	-0.0245	0.7186	0.2353	0.3373	7.71412	-0.346007	-0.929263	-0.175035	-0.496192	-0.136169	0.246308	-1.44085	2.64829	1.25248	-0.368629	-0.691179	1.16443	-0.837077	0.155117	-0.831242	-0.270242	-0.524528	-0.0972738	-0.974622	-1.34461	-0.2684	0.506997	1	786	0.2247	0.4579	0.1875	0.215	0.01197	0.06155	0.009576	0.2103	0.1935	0.06853	-1.322e-17	-2.275e-19	0.1128	0.04195	0.470327	-530.388	421.817	-671.777
TCGA-E9-A1R3	IS3	0.0754	0.5742	0.1819	-0.4855	7.23354	0.628701	-0.997131	1.72666	2.61493	-0.136169	0.0663385	-1.21825	0.440163	-0.252045	-0.158451	1.30188	-0.441264	-0.837077	-0.436954	-0.831242	-0.270242	0.63118	-0.0972738	-0.942497	-0.0726822	-0.2684	-0.555808	0	78	0.0754	0.5496	0.09618	0.0483	0.01519	0.01265	0.01414	0.0538	0.1633	0.05082	-2.299e-17	4.771e-19	0.04315	0.04431	0.439521	-500.136	401.344	1885.87
TCGA-E9-A1RB	IS3	-0.2797	0.2315	-0.5393	-0.0374	6.34165	-0.450032	0.208928	-0.269189	0.592348	-0.136169	1.53624	-0.505689	0.591905	2.8323	-1.04973	-0.811079	0.52668	-0.837077	-0.436954	-0.66717	-0.270242	-0.706482	-0.0972738	-1.17456	-0.191007	-0.2684	-0.792157	1	976	0.04729	0.5371	0.04605	0.0386	0.09153	0.01068	0.005403	0.03733	0.08504	0.1167	2.342e-17	0.001613	2e-17	0.0586	0.325297	-506.035	1841.64	990.688
TCGA-E9-A1RC	IS3	-1.3869	0.0502	-1.5077	-0.7685	5.28985	-0.339124	-0.970588	0.737514	-0.54907	-0.136169	4.24535	-1.49552	-1.63846	-0.252045	0.083479	-0.811079	-0.441264	-0.837077	1.63458	-0.831242	-0.270242	-1.52469	7.54016	-1.69506	-0.715462	5.71339	-0.290859	0	1224	0.04559	0.5546	0.05373	0.0804	0.05848	0.0045	0.01551	0.03951	0.1299	0.1276	-6.905e-18	7.357e-20	-9.96e-19	0.02681	0.254344	-1086.38	1337.05	2247.34
TCGA-E9-A245	IS3	-0.7818	0.4795	-0.6611	0.0182	5.64894	-0.450032	0.163718	-0.188817	-0.477495	-0.136169	-0.830093	-0.706791	0.908379	-0.252045	1.66086	1.41654	0.656545	-0.837077	-0.436954	0.649916	-0.270242	-0.638716	-0.0972738	-0.950584	0.631077	-0.2684	-0.885907	0	26	0.1147	0.5028	0.0624	0.1458	0.03229	0.05172	-7.845e-19	0.1121	0.08513	0.2353	0.02064	0.001802	-3.727e-17	0.01949	0.291421	-1062.45	1330.94	2063.95
TCGA-E9-A3Q9	IS3	-0.0504	0.1381	0.2226	0.4084	6.84239	-0.450032	-0.258661	-0.269189	-0.54907	-0.136169	-0.830093	-0.945614	1.02992	0.516543	-0.398765	3.01173	0.0323463	1.82974	-0.436954	0.563274	-0.270242	-0.484702	-0.0972738	0.3892	0.0312378	-0.2684	-0.885907	0	1001	0.166	0.3765	-3.864e-18	0.03007	0.7954	0.04304	0.001571	0.2187	7.1e-17	0.06965	0.07901	-1.029e-18	2.085e-17	0.01462	0.430297	-592.67	-231.616	2313.7
TCGA-EW-A1J3	IS3	0.255	0.5231	-0.4204	0.3529	5.94569	-0.316155	-1.03639	-0.252085	-0.54907	1.24238	-0.717093	0.0505302	1.0916	5.598	-1.04973	-0.811079	1.46151	1.71845	-0.436954	-0.363064	-0.270242	0.559408	-0.0972738	-0.616999	0.249806	-0.2684	-0.885907	0	504	0.06945	0.5521	0.02797	0.05919	0.05042	0.001891	0.01838	0.06163	0.02488	0.04709	5.019e-18	0.0001603	-1.018e-17	0.04557	0.346496	-482.348	1071.08	1389.08
TCGA-EW-A1OZ	IS3	0.0476	-0.0235	-0.0407	0.4112	6.66204	0.659658	-1.11618	-0.269189	-0.399841	-0.136169	0.841033	-1.21279	0.589338	-0.252045	0.479928	-0.811079	0.542186	-0.837077	-0.436954	-0.753863	-0.270242	-0.113924	-0.0972738	-0.297941	-0.290268	-0.2684	0.925069	0	1229	0.1237	0.3858	0.01955	0.1027	0.09582	0.06913	0.01354	0.1081	0.3274	0.113	-1.03e-17	0.004681	0.06129	0.03129	0.389827	-695.508	1228.72	-1068.42
TCGA-EW-A1P8	IS3	0.233	0.2866	0.484	0.2838	7.55001	-0.450032	-0.722574	-0.269189	3.86039	-0.136169	-0.830093	-0.338871	0.768467	4.86065	-1.04973	0.655376	-0.441264	-0.837077	0.249477	-0.831242	-0.00882157	-0.00582658	-0.0972738	-0.385947	-0.29042	-0.2684	1.54554	1	239	0.07419	0.4451	0.06703	0.06659	0.08299	0.033	0.009904	0.04902	0.02383	0.1191	9.257e-18	0.002978	-1.935e-18	0.04804	0.463532	-831.121	1403.81	-2421.04
TCGA-EW-A1PD	IS3	-0.9574	0.4589	-0.6067	-0.7138	5.60828	-0.450032	-0.185687	-0.269189	-0.189017	-0.136169	2.33005	-0.653296	0.227099	-0.0211393	-0.436469	-0.811079	-0.441264	-0.275583	-0.436954	-0.152505	-0.270242	-0.768137	-0.0972738	-1.09083	-0.899813	-0.2684	-0.773519	NA	NA	0.2749	0.3805	0.1132	0.1592	0.3422	0.09087	0.00777	0.322	0.1479	0.1028	4.664e-18	0.003178	0.1097	0.06295	0.380557	-694.956	1145.14	-1485.03
TCGA-EW-A2FR	IS3	0.3645	0.6297	0.154	0.0079	6.60535	-0.450032	-0.200659	-0.269189	-0.54907	-0.136169	1.6299	-0.686151	0.617236	-0.252045	-0.537811	-0.811079	-0.105318	-0.295889	-0.436954	-0.558334	-0.270242	-0.487919	-0.0972738	-0.658756	-0.543676	-0.0720206	-0.0257906	0	1673	0.199	0.3934	0.1991	0.2259	0.04844	0.07706	0.01661	0.1616	0.277	0.1053	-5.671e-19	0	0.1736	0.06178	0.397774	205.51	681.292	-849.963
TCGA-GI-A2C8	IS3	-0.1554	0.5784	0.2332	0.1306	6.90473	-0.450032	-0.238068	-0.269189	-0.54907	-0.136169	0.195182	-1.01138	2.10079	0.851488	0.0670117	-0.811079	2.08174	-0.837077	1.91822	-0.63754	-0.270242	-1.11628	-0.0972738	-0.742629	-0.801381	-0.2684	-0.484905	0	225	0.1819	0.4056	0.1691	0.2861	0.02584	0.06532	0.005612	0.2219	0.08903	0.07954	-1.866e-17	0	0.1497	0.06164	0.505876	302.956	-340.53	2835.68
TCGA-GM-A2DL	IS3	-0.0034	0.3478	-0.0617	0.2761	7.12913	-0.450032	-0.919279	-0.269189	0.40708	-0.136169	0.228171	-0.261487	1.16636	-0.252045	-0.00143267	-0.701308	0.88535	-0.837077	-0.436954	-0.628381	0.850121	0.294486	-0.0972738	-0.849534	-1.0547	-0.2684	1.1888	0	3519	0.1336	0.3983	0.1017	0.1164	0.588	0.04985	0.005648	0.1289	0.1558	0.08894	-2.425e-18	0.003579	0.04388	0.04837	0.403589	-661.299	773.065	-1847.68
TCGA-GM-A2DM	IS3	-0.4062	-0.0761	-0.441	-0.517	6.69002	-0.450032	-0.699957	-0.269189	3.6974	2.38417	-0.514706	-0.56906	1.84564	4.64564	-1.04973	-0.360515	0.223692	0.571875	-0.436954	-0.699669	-0.270242	-0.514848	-0.0972738	-0.817382	-1.31686	-0.2684	-0.885907	0	3226	0.06602	0.5539	0.05138	0.02003	0.009065	0.03039	0.009922	0.05421	0.04867	0.2018	-6.336e-19	-2.066e-19	1.505e-18	0.009225	0.42079	-1690.35	-99.7845	1343.09
TCGA-LL-A740	IS3	-0.7794	0.4018	-0.0447	-0.7247	6.55174	-0.355277	-0.801043	-0.269189	3.31544	-0.136169	1.47587	-1.03378	0.432573	0.0659066	-0.67427	-0.559039	-0.434958	-0.837077	1.38323	-0.592073	-0.270242	-0.306021	-0.0972738	-1.52439	-0.654676	-0.2684	0.310709	0	441	0.1981	0.3155	0.06155	0.2264	0.1043	0.09321	0.001634	0.2077	0.3459	0.1249	-3.148e-17	-1.011e-18	0.08737	0.03337	0.389617	-353.692	-169.964	-911.399
TCGA-LL-A9Q3	IS3	0.2376	0.2188	-0.0018	0.3963	6.09678	-0.450032	-0.95737	-0.269189	-0.54907	-0.136169	-0.654562	-0.0474473	0.70367	-0.252045	0.823025	-0.606968	-0.441264	0.176819	-0.436954	-0.30843	-0.270242	-0.0109096	-0.0972738	0.545092	-0.37885	-0.2684	1.87912	0	532	0.08444	0.3851	0.06981	0.09548	0.02543	0.06698	0	0.1014	0.4047	0.2252	-5.888e-19	-4.579e-19	0.01594	0.02908	0.367187	-519.971	-316.182	2084.61
TCGA-Z7-A8R6	IS3	-0.0848	0.1561	-0.5001	-0.0922	5.99585	-0.450032	-0.780764	-0.269189	0.143	-0.136169	0.211849	0.607039	-0.152819	-0.252045	0.468535	-0.471753	-0.441264	1.56542	-0.436954	-0.246248	-0.270242	-0.19622	-0.0972738	-0.45852	0.0768774	-0.2684	1.09496	0	3256	0.07427	0.4159	0.067	0.0228	0.04129	0.05468	-2.12e-19	0.07069	0.2407	0.1599	-2.081e-19	-1.151e-18	0.0107	0.05349	0.331669	-720.689	1311.75	1075.64
TCGA-3C-AALK	IS4	-0.1717	0.6348	0.1834	-0.1271	5.60208	-0.120591	-0.892499	-0.19608	0.333665	-0.136169	-0.830093	-0.0734734	-0.502263	0.65392	1.00217	0.0257848	-0.441264	1.63629	-0.436954	0.116595	-0.270242	0.89637	-0.0972738	-0.293337	0.137628	-0.2684	1.52401	0	1448	0.1253	0.3348	0.1182	0.1878	0.1129	0.05864	0.00356	0.1534	0.2993	0.09889	-1.484e-17	-1.239e-18	0.0932	0.05432	0.394771	-369.852	437.13	352.778
TCGA-A1-A0SB	IS4	-1.8473	0.4068	-1.5718	-1.6856	3.689	-0.450032	0.231172	3.04443	-0.54907	-0.136169	-0.830093	-1.49552	1.7836	-0.252045	-0.26463	-0.670845	-0.441264	-0.514892	-0.13215	1.09981	-0.270242	-0.218148	-0.0972738	-0.512917	-0.749879	-0.2684	-0.885907	0	259	0.03799	0.4103	0.1281	0.1839	0.03697	0.01182	0.01755	0.03195	1.756e-17	0.1535	-1.015e-17	3.056e-18	-1.446e-17	0.04724	0.232083	-892.004	-151.268	1928.12
TCGA-A1-A0SE	IS4	-0.5172	0.4995	-0.3433	-0.6134	5.04476	-0.450032	1.11596	-0.269189	-0.230745	-0.136169	-0.785431	0.417885	-0.998295	-0.252045	1.43609	0.278188	-0.441264	-0.837077	0.252891	0.137011	-0.270242	1.29852	-0.0972738	0.573873	-1.48912	-0.2684	0.735787	0	1321	0.1412	0.4542	0.09052	0.1793	0.04056	0.04513	0.008015	0.135	0.2208	0.1328	-1.06e-18	-4.431e-20	0.06461	0.0597	0.313764	-655.857	1104.02	2976.49
TCGA-A1-A0SG	IS4	-0.5543	0.2799	0.086	0.0601	5.92432	2.75873	3.02979	-0.269189	0.412066	-0.136169	-0.830093	-0.457345	-0.421116	-0.252045	1.01547	0.123564	-0.441264	-0.837077	0.0948394	-0.591888	-0.270242	-0.0516021	-0.0972738	-0.00848737	-0.590204	-0.2684	-0.885907	0	434	0.1037	0.4097	0.0762	0.1702	0.08062	0.05312	0.005226	0.1011	0.2845	0.141	-1.264e-17	2.834e-20	0.02277	0.03268	0.398532	-631.06	323.949	-27.3731
TCGA-A1-A0SJ	IS4	-0.6152	0.5002	-0.1851	-0.1241	4.83816	-0.450032	0.37	-0.269189	2.19053	-0.136169	-0.830093	-0.160811	-0.325678	-0.252045	0.340932	-0.331542	-0.330873	-0.798515	-0.436954	1.07405	-0.270242	2.05846	-0.0972738	-0.314653	-1.5296	-0.2684	-0.885907	0	416	0.1845	0.4158	0.05644	0.1845	0.5021	0.05295	0.01135	0.1956	0.104	0.08287	0.02426	0.002932	4.385e-17	0.02759	0.378762	-248.945	730.148	-466.179
TCGA-A2-A04N	IS4	-0.7517	0.2866	-0.188	-0.6244	5.73054	0.396017	0.76935	-0.269189	-0.54907	-0.136169	-0.830093	-0.533418	0.950636	-0.252045	1.04397	-0.811079	-0.214155	-0.295954	-0.436954	-0.12467	-0.270242	-0.177001	-0.0972738	-0.441313	0.540228	-0.2684	-0.885907	NA	NA	0.1093	0.4266	0.1213	0.1947	0.04571	0.04555	0.005975	0.08626	0.2303	0.1275	1.341e-17	-1.015e-18	0.05338	0.04753	0.359397	-501.909	411.205	-456.902
TCGA-A2-A04W	IS4	-0.4356	0.3377	-0.5917	-0.4692	4.91658	-0.450032	0.0236494	-0.269189	-0.54907	-0.136169	2.04922	-0.745913	-0.0692689	-0.252045	-0.301049	-0.811079	-0.441264	-0.0481841	-0.436954	0.699388	-0.270242	-1.1195	-0.0972738	-0.903378	-0.290726	-0.2684	-0.34864	0	3102	0.1169	0.4219	0.1284	0.2066	0.04094	0.04854	0.007704	0.1117	0.2285	0.1767	7.223e-18	0	0.1015	0.06678	0.397011	-610.116	422.792	2242.25
TCGA-A2-A0CK	IS4	-0.1841	0.3742	0.1616	-0.4277	5.68657	-0.450032	0.809827	-0.269189	0.232438	-0.136169	-0.812909	-0.19812	-0.388231	-0.252045	-0.548697	-0.753133	-0.432454	1.48095	-0.436954	0.854676	-0.270242	1.01609	-0.0972738	0.318828	1.07418	-0.2684	-0.811486	NA	NA	0.185	0.3226	0.08034	0.1698	0.6612	0.08931	1.257e-20	0.2536	0.06035	0.1831	1.237e-17	0.0005148	5.66e-19	0.07484	0.339342	-737.756	-4.79562	1832.67
TCGA-A2-A0CO	IS4	0.8044	0.9416	1.2669	1.1278	6.30615	0.64651	1.0406	-0.269189	-0.54907	-0.136169	-0.830093	0.54081	-1.07916	1.05083	-1.04973	0.298772	-0.441264	0.754081	-0.436954	-0.831242	-0.270242	1.48319	-0.0972738	0.756916	1.1436	-0.2684	1.90817	1	3492	0.4468	0.1744	0.08811	0.1353	0.7974	0.1524	0.001739	0.8151	-5.847e-17	0.02397	0.0832	-1.255e-19	0.0344	0.1338	0.492105	380.358	-332.434	2325.11
TCGA-A2-A0CP	IS4	-0.5353	0.627	-0.1422	-0.3113	5.45878	-0.450032	-0.385674	-0.269189	-0.194005	-0.136169	-0.830093	0.337211	-0.586085	-0.252045	3.40941	-0.555822	-0.441264	-0.837077	-0.436954	0.895659	-0.270242	-0.910839	-0.0972738	0.27402	0.34336	-0.2684	0.148757	0	2813	0.2221	0.3583	0.178	0.2386	0.1253	0.09301	-4.064e-19	0.239	0.2542	0.1586	5.29e-18	-3.385e-19	0.09476	0.07072	0.384785	-434.686	38.1725	-304.026
TCGA-A2-A0CU	IS4	-1.048	0.2464	-0.5514	-1.191	5.04133	-0.450032	0.760575	-0.269189	0.26536	-0.136169	-0.830093	-0.186242	0.290958	0.0761539	0.246637	2.03049	-0.441264	1.52158	-0.436954	-0.601025	-0.270242	0.256219	-0.0972738	-0.290037	0.518076	-0.2684	-0.885907	1	158	0.1603	0.4334	0.04579	0.1833	0.445	0.05642	0.02885	0.1924	0.02348	0.1766	0.003253	0.006684	2.104e-17	0.06329	0.302687	-415.481	1073.38	130.968
TCGA-A2-A0CV	IS4	0.504	0.7053	0.4016	0.0126	6.38294	-0.450032	-0.456384	-0.269189	0.637346	-0.136169	-0.830093	0.850557	0.0703614	1.11571	-0.947009	1.01457	-0.195772	0.643391	-0.436954	-0.302921	-0.270242	0.600308	-0.0972738	1.05914	0.485152	0.859843	-0.885907	0	3011	0.1602	0.477	0.1619	0.1743	0.03943	0.05687	0.007031	0.1838	0.1189	0.1013	-4.338e-17	2.522e-19	-2.507e-19	0.08466	0.40547	-87.3315	-104.797	1684.93
TCGA-A2-A0CZ	IS4	0.4609	0.7861	0.6813	0.0352	6.44251	-0.450032	0.43981	-0.269189	-0.54907	-0.136169	1.75273	0.0365921	-1.32423	-0.252045	0.47592	-0.811079	-0.441264	0.183644	-0.436954	0.493612	-0.270242	-0.149137	-0.0972738	-0.474918	-0.663227	-0.2684	-0.290991	0	1616	0.2171	0.3479	0.1338	0.1933	0.6801	0.08404	0.009662	0.2136	0.1674	0.1076	0.009189	0.002946	0.1286	0.09639	0.419668	-397.319	-109.139	-33.2571
TCGA-A2-A0EO	IS4	0.1134	0.6622	0.3136	-0.2195	6.30292	-0.450032	-0.058697	-0.269189	-0.224207	-0.136169	-0.593142	0.100717	-0.251783	-0.252045	0.921253	0.207832	-0.441264	1.44123	-0.436954	0.245135	-0.270242	0.4955	-0.0972738	0.342574	-0.372016	-0.2684	-0.459801	0	2442	0.1674	0.437	0.1284	0.2121	0.1104	0.05541	0.004144	0.1456	0.1768	0.1478	-2.949e-17	-2.276e-18	0.04277	0.07939	0.418611	-349.942	113.44	912.04
TCGA-A2-A0ES	IS4	0.0858	1.0372	0.2548	0.4608	5.68831	-0.450032	1.2488	-0.269189	1.74456	-0.136169	-0.830093	0.456553	-0.552301	1.18657	-0.263996	-0.240172	-0.441264	-0.271619	-0.436954	-0.163088	-0.270242	2.47024	-0.0972738	-0.145346	-1.62252	-0.2684	-0.885907	0	2190	0.1906	0.4055	0.1587	0.1777	0.173	0.04755	0.01454	0.1958	-3.218e-18	0.04295	0.05909	8.33e-19	-9.678e-18	0.08145	0.423766	41.7611	635.283	461.669
TCGA-A2-A0EU	IS4	-0.0361	0.4317	-0.5844	0.3564	4.8241	0.505283	-0.954031	-0.269189	-0.173933	-0.136169	0.048331	0.909909	-0.836237	-0.252045	2.22246	0.8483	-0.441264	-0.837077	-0.436954	-0.831242	-0.270242	-0.818983	-0.0972738	1.79793	-0.316223	-0.2684	-0.885907	0	1043	0.1041	0.5518	0.07426	0.1091	0.1121	0.02818	0.008022	0.08869	0.113	0.1688	-2.345e-17	8.283e-20	-2.082e-19	0.03552	0.365503	-750.463	592.676	-2379.69
TCGA-A2-A0EW	IS4	-0.2922	0.8487	0.4832	0.0947	6.35104	0.0813164	-0.133327	-0.269189	0.348923	-0.136169	-0.830093	-0.522173	0.0112844	0.599411	0.498833	-0.432539	-0.130792	2.10903	-0.436954	-0.831242	-0.270242	1.12854	-0.0972738	0.582373	-0.13037	-0.2684	-0.885907	1	1884	0.24	0.2959	0.04147	0.1842	0.9343	0.05186	0.01055	0.2816	-5.983e-18	0.05682	0.08366	4.586e-05	0.003957	0.08099	0.425133	-54.8556	463.889	428.653
TCGA-A2-A0EX	IS4	-0.6654	0.4555	0.1098	-0.6576	5.40536	0.00922952	0.488221	-0.269189	-0.54907	-0.136169	-0.233386	-0.763023	-0.617843	-0.252045	1.46988	-0.56253	-0.441264	0.45356	-0.436954	0.686884	-0.270242	0.553166	-0.0972738	-0.518573	-0.243271	-0.2684	0.639955	0	752	0.1517	0.4677	0.157	0.2677	0.06852	0.06035	0.003482	0.1377	0.1551	0.1652	-3.286e-17	0	0.0712	0.06818	0.381362	-572.314	6.39474	1275.84
TCGA-A2-A0SU	IS4	-0.1996	0.3647	-0.0081	-0.8755	4.9868	-0.450032	-0.0764525	-0.269189	0.379549	-0.136169	-0.256392	-0.331078	-0.256098	-0.252045	0.088974	-0.0288015	-0.441264	0.533371	-0.436954	-0.831242	-0.270242	0.926897	-0.0972738	0.830789	-0.744797	-0.2684	1.73613	0	1662	0.2222	0.4829	0.107	0.1103	0.04087	0.08625	0.01007	0.2407	0.1582	0.2062	-2.401e-17	-1.59e-19	1.52e-18	0.04671	0.367321	-562.572	645.871	-962.015
TCGA-A2-A0SY	IS4	0.3756	0.5385	0.7625	-0.2059	6.96895	0.240376	0.686054	-0.269189	0.464399	0.734508	-0.653252	0.294319	-0.960485	-0.252045	0.303795	2.05129	-0.441264	0.477494	-0.436954	0.0776559	-0.270242	0.0306574	-0.0972738	0.76193	0.209465	-0.2684	1.00477	0	1347	0.1724	0.4184	0.1065	0.22	0.4286	0.05771	0.007521	0.1883	0.08279	0.1072	0.006983	0.002852	4.717e-18	0.0526	0.452399	-867.18	660.5	1682.86
TCGA-A2-A0T3	IS4	-0.6013	0.2656	-0.7802	-0.329	4.55332	-0.450032	0.263074	-0.269189	-0.54907	-0.136169	2.0213	0.432004	-0.384282	-0.252045	-0.952321	-0.811079	-0.441264	-0.837077	2.22466	-0.136991	-0.270242	-1.2741	-0.0972738	0.191554	-0.138187	-0.2684	-0.718884	0	1516	0.1214	0.5551	-3.751e-20	0.03805	0.1192	0.05137	0.007878	0.101	0.1139	0.1164	1.271e-18	0	0.02573	0.03621	0.302221	-9.02093	1344.12	-1190.02
TCGA-A2-A0T5	IS4	-0.8425	0.6392	-0.4684	-1.0013	4.86034	1.12417	-0.831637	-0.269189	-0.424983	-0.136169	0.289041	-0.488047	-0.160657	-0.252045	0.162672	0.671633	-0.441264	-0.837077	-0.436954	-0.82801	-0.270242	0.127163	-0.0972738	0.197687	2.05789	-0.2684	-0.749422	0	531	0.1158	0.4462	0.06451	0.1798	0.04583	0.03935	0.01148	0.1121	0.1731	0.1334	-2.234e-20	1.583e-19	0.01739	0.07032	0.366563	-733.288	735.312	2041.97
TCGA-A2-A0T6	IS4	0.2458	0.5041	0.8124	0.0918	6.89137	-0.450032	0.831611	-0.269189	0.113091	-0.136169	-0.830093	-0.428814	-0.832119	-0.252045	2.61152	-0.740467	0.819985	1.31401	-0.436954	-0.831242	-0.270242	1.01373	-0.0972738	-0.39715	0.444098	-0.2684	-0.885907	0	575	0.1293	0.3486	0.1113	0.2107	0.7504	0.0227	0.009443	0.1247	0.09883	0.05869	0.03636	0.0006867	0.08798	0.04997	0.471224	-237.562	6.4167	1597.93
TCGA-A2-A0T7	IS4	-0.1563	0.7642	0.0494	0.3467	6.38611	-0.450032	0.626491	-0.269189	-0.461716	-0.136169	-0.11204	-0.132999	1.09579	-0.252045	-0.241558	-0.811079	-0.441264	-0.735395	-0.436954	-0.359123	-0.270242	-0.131741	-0.0972738	0.190489	-0.761105	-0.2684	0.306828	0	631	0.08421	0.4094	0.1107	0.1816	0.03055	0.02362	0.005218	0.07885	0.1825	0.1101	7.918e-18	1.098e-18	0.0334	0.06887	0.383531	-182.292	362.236	1828.11
TCGA-A2-A0YK	IS4	1.0096	0.9503	1.4862	0.4959	6.75907	-0.450032	2.59258	-0.269189	2.06029	-0.136169	-0.830093	-0.146198	-1.57773	-0.252045	-0.517239	-0.500722	-0.441264	-0.20851	-0.436954	0.335782	-0.270242	0.911518	-0.0972738	1.60387	0.682449	0.423829	-0.443824	0	588	0.2475	0.2656	0.1067	0.1401	0.6013	0.05702	0.009585	0.3166	-2.429e-17	-2.202e-19	0.07315	-1.275e-18	6.942e-18	0.1028	0.523508	222.445	38.819	2735.59
TCGA-A2-A0YL	IS4	0.2816	0.6517	0.2991	0.4994	5.88151	-0.450032	0.779434	-0.269189	1.3889	-0.136169	-0.830093	1.09365	-0.379876	-0.252045	0.10515	-0.565517	-0.441264	0.51756	-0.436954	-0.350196	-0.270242	0.67626	-0.0972738	1.06137	-0.78736	-0.2684	-0.37415	0	1474	0.1916	0.4048	0.157	0.1701	0.05491	0.04437	0.009377	0.1989	0.1419	0.08367	-1.062e-17	2.893e-19	0.03433	0.08362	0.39558	-249.209	808.142	1611.52
TCGA-A2-A1FV	IS4	-1.5541	0.353	-1.3542	-1.4097	4.47343	-0.450032	0.23759	-0.269189	-0.54907	-0.136169	-0.830093	-1.09718	0.00973194	-0.250085	2.11758	0.335703	-0.441264	3.23707	-0.436954	-0.831242	-0.270242	0.506737	-0.0972738	-0.542837	0.441579	-0.2684	-0.885907	0	714	0.1773	0.4972	0.05117	0.147	0.3305	0.02772	0.02561	0.1739	-1.09e-17	0.03984	0.03941	-1.066e-19	-1.253e-17	0.04357	0.263121	-826.611	1323.65	2183.77
TCGA-A2-A1G0	IS4	-0.2526	0.5774	0.4292	-0.2115	6.00266	-0.450032	0.841895	-0.269189	2.27688	-0.136169	-0.830093	-0.37438	-0.816635	0.676314	0.0157489	-0.188414	-0.441264	0.00942775	-0.436954	2.89948	-0.270242	1.33191	-0.0972738	-0.621924	-1.32121	-0.2684	-0.885907	0	616	0.1553	0.4269	0.09707	0.1178	0.3245	0.04034	0.006856	0.1479	0.1077	0.09492	-8.68e-18	0.0007288	0.009477	0.06837	0.416624	-390.582	652.234	1765.01
TCGA-A2-A1G6	IS4	-1.0601	0.8112	0.1795	-0.5904	5.92709	-0.450032	0.110569	-0.269189	2.36453	-0.136169	-0.812771	-1.33893	0.120752	-0.0369119	1.02612	0.89962	-0.441264	0.277193	-0.436954	0.602318	-0.270242	-0.855367	-0.0972738	1.29661	-0.487892	-0.2684	-0.478392	0	501	0.1462	0.4471	0.1427	0.1463	0.2638	0.03885	0.01225	0.1605	-6.416e-18	0.07467	0.01678	3.897e-18	-1.063e-17	0.05885	0.392483	-7.87439	252.044	322.806
TCGA-A2-A259	IS4	0.1947	0.7145	0.5412	0.2415	6.2216	0.185317	1.07232	-0.269189	-0.254301	-0.136169	-0.830093	-0.352044	-1.05639	-0.252045	2.8345	3.04751	0.342601	-0.837077	2.71417	-0.831242	0.836434	-0.229028	-0.0972738	-0.467842	-0.904749	-0.2684	2.25159	0	1596	0.1973	0.4426	0.1021	0.1342	0.09953	0.06178	0.01247	0.2197	0.05901	0.1068	0.01713	0.001658	-5.445e-19	0.07143	0.463518	-312.918	478.419	-116.228
TCGA-A2-A25A	IS4	0.3479	0.8792	0.671	0.4892	5.96011	-0.450032	2.10997	-0.269189	0.396414	-0.136169	-0.80277	0.807343	-0.915602	-0.252045	0.403213	-0.206226	-0.441264	0.129664	-0.436954	0.396749	-0.270242	1.28924	-0.0972738	-0.121698	-0.506992	-0.2684	-0.648212	0	3276	0.4114	0.3827	0.2134	0.2743	0.06452	0.1064	0.004853	0.5786	0.0524	0.03913	0.003499	0.003673	0.05969	0.09487	0.427337	-431.403	577.057	568.863
TCGA-A2-A3KC	IS4	-0.3777	0.6681	0.2494	-0.031	6.12288	-0.450032	0.410888	-0.269189	0.888745	-0.136169	-0.614072	-0.241123	0.364704	-0.252045	0.731502	-0.746002	0.0230554	-0.617453	-0.436954	0.354751	-0.270242	0.843135	-0.0972738	-0.783198	-0.122767	-0.2684	-0.885907	0	1102	0.2789	0.3243	0.1615	0.2434	0.07845	0.08276	0.006892	0.3596	0.1919	0.07475	2.194e-18	0.002527	0.09361	0.07343	0.439774	-774.912	422.2	2239.61
TCGA-A2-A3KD	IS4	-0.9757	0.5283	-0.2383	-0.4739	6.01225	-0.450032	2.31585	-0.269189	-0.158964	-0.136169	-0.78719	-0.929503	0.186023	1.7983	-0.456354	-0.343779	-0.0877719	0.858345	-0.436954	3.01253	-0.270242	0.00581937	-0.0972738	-0.896633	-1.30539	-0.2684	-0.787125	0	1206	0.1381	0.4268	0.1423	0.09757	0.02426	0.05308	0.003365	0.1479	0.1212	0.147	0.05208	0.001049	4.258e-18	0.06162	0.370208	66.4296	635.867	3093.41
TCGA-A2-A3XS	IS4	0.0336	0.3772	0.5076	0.5374	5.69761	3.25082	-0.320912	-0.269189	-0.476167	-0.136169	-0.601333	-0.461487	-1.19545	-0.252045	-0.631375	1.38573	-0.441264	1.38474	-0.436954	-0.534827	-0.270242	0.938331	-0.0972738	0.262778	0.910115	-0.2684	4.08367	1	1032	0.1489	0.3605	0.06766	0.1916	0.04423	0.07312	0	0.1632	0.1039	0.164	1.068e-17	0.002589	0.05511	0.04773	0.422638	-607.38	772.954	2416.52
TCGA-A2-A3XX	IS4	0.317	0.2762	0.4135	0.2896	5.72158	-0.450032	1.18735	-0.269189	-0.54907	0.0764411	0.78552	0.343155	-0.581275	-0.252045	-0.865816	-0.811079	-0.441264	-0.641291	-0.436954	0.102068	-0.270242	-0.428737	-0.0972738	-0.537153	2.16115	-0.2684	0.463352	1	1439	0.08052	0.3257	0.02763	0.1737	0.02311	0.05595	0.004776	0.07671	0.1834	0.1437	1.483e-17	0.007576	0.06499	0.02954	0.37391	-813.865	181.123	1540.78
TCGA-A2-A4RW	IS4	-0.1138	0.4633	0.2394	-0.0847	5.8162	-0.450032	0.491513	-0.269189	-0.0964693	-0.136169	-0.830093	-0.0250824	-0.848345	-0.252045	3.1139	0.414937	-0.441264	1.08819	-0.436954	0.192282	-0.270242	-0.935707	-0.0972738	0.771279	-0.0529551	-0.2684	-0.399258	0	222	0.1713	0.359	0.132	0.09388	0.1884	0.06895	0.008527	0.1833	0.2263	0.08783	1.309e-17	-1.338e-18	0.08959	0.07896	0.383032	-166.509	199.003	-68.5993
TCGA-A2-A4RX	IS4	0.3066	1.0425	0.6004	-0.3873	5.56505	2.37924	2.09018	-0.269189	-0.54907	-0.136169	0.247584	0.348248	-0.759537	-0.252045	-0.842414	-0.811079	-0.441264	-0.781287	-0.436954	-0.305977	-0.270242	0.617827	-0.0972738	-0.358529	0.252936	-0.2684	0.112384	0	742	0.1388	0.2554	0.1022	0.3504	0.228	0.04236	0.01227	0.1225	0.1594	5.327e-20	5.276e-18	1.169e-19	0.1503	0.09861	0.458855	-1069.49	610.094	-1358.16
TCGA-A2-A4RY	IS4	-0.3305	0.8231	0.5468	-0.2846	5.77665	-0.450032	2.42525	-0.269189	1.17446	-0.136169	-0.830093	-0.737124	-0.992685	-0.252045	0.215886	1.39748	-0.441264	0.0256718	-0.436954	1.01405	-0.270242	0.732279	-0.0972738	-0.524818	1.08155	-0.2684	-0.885907	0	648	0.205	0.2408	0.1447	0.1961	0.5077	0.0779	0.00434	0.2675	0.01085	0.07493	0.01124	0.003298	0.03806	0.1056	0.406327	-346.491	-468.782	1178.24
TCGA-A7-A0CG	IS4	0.5312	0.8015	0.8804	0.0918	6.43592	-0.450032	1.1128	-0.269189	0.622997	-0.136169	-0.830093	-0.162142	-1.12403	-0.252045	0.665767	-0.378559	-0.441264	-6.28169e-06	-0.436954	1.22567	-0.270242	2.03609	-0.0972738	-0.151373	-0.804467	0.255176	-0.288588	0	1043	0.1719	0.3959	0.06443	0.1755	0.705	0.03135	0.008721	0.1487	-1.929e-17	0.06956	0.03698	5.047e-19	1.216e-17	0.07821	0.459445	-51.1609	801.184	1796.28
TCGA-A7-A0D9	IS4	-1.1829	0.2991	-1.026	-0.9596	4.42582	-0.450032	-0.963736	1.25399	1.19658	-0.136169	0.515037	-1.11174	0.779536	-0.252045	-0.699612	-0.811079	-0.441264	-0.414529	-0.436954	1.50242	-0.270242	-0.0821385	-0.0972738	-1.05251	-0.365703	0.390152	-0.885907	0	1139	0.1013	0.4515	0.04206	0.1378	0.256	0.03561	0.0142	0.0882	0.1563	0.1485	-7.42e-19	0.001759	0.06162	0.06676	0.447026	-515.822	623.86	347.31
TCGA-A7-A13H	IS4	0.5333	0.6245	0.9603	0.3693	7.15569	-0.450032	0.0106119	-0.269189	-0.54907	-0.136169	1.93972	-0.214565	-1.02167	-0.252045	-0.384749	-0.480099	-0.441264	-0.188549	-0.436954	0.948221	-0.270242	-0.0212824	-0.0972738	-0.634856	-0.84199	-0.2684	0.433057	0	899	0.1157	0.2931	0.1175	0.2087	0.09849	0.0498	0.001458	0.1184	0.1964	0.05877	2.132e-18	1.779e-19	-1.462e-20	0.05809	0.481147	-930.422	-210.162	3678.68
TCGA-A7-A26G	IS4	0.6772	0.7634	0.8925	0.1034	6.78947	-0.450032	1.34648	-0.269189	1.69035	-0.136169	-0.613996	0.911246	-0.598076	-0.252045	-0.262077	-0.550887	-0.441264	-0.837077	0.217212	1.74225	-0.0283275	1.1302	-0.0972738	-0.797293	-1.00411	-0.2684	-0.555704	0	722	0.129	0.3976	0.1712	0.2079	0.1675	0.02313	0.01362	0.09302	0.08754	-2.172e-19	0.0364	0.005805	0.07429	0.05774	0.522086	-628.766	1181.92	-2210.9
TCGA-A7-A425	IS4	-0.942	0.6243	0.1173	-0.6766	6.75192	0.156882	-0.750187	-0.269189	0.117462	-0.136169	-0.830093	-0.661009	1.0769	-0.252045	0.870144	3.88186	-0.441264	0.62794	1.93139	-0.194358	-0.270242	-0.191111	-0.0972738	-0.479884	-1.26656	-0.2684	-0.724304	0	447	0.203	0.174	0.08579	0.1675	0.7396	0.106	-2.749e-19	0.3188	0.1768	0.07832	1.333e-17	0.001139	4.034e-19	0.0624	0.429144	-1050.19	476.742	1451.85
TCGA-A7-A426	IS4	-0.6186	0.699	0.2303	0.0293	4.97809	-0.450032	0.708652	-0.269189	-0.54907	-0.136169	-0.830093	-0.883836	-0.855352	-0.252045	2.29093	0.0263996	-0.441264	1.25694	-0.436954	0.721545	-0.270242	0.048374	-0.0972738	0.81355	0.144728	-0.2684	-0.885907	0	364	0.2863	0.2476	0.1559	0.2026	0.5271	0.1244	1.084e-20	0.4278	0.06362	0.0907	0.004838	0.003767	0.02528	0.08164	0.380196	-718.602	-343.342	1765.6
TCGA-A7-A4SC	IS4	-0.2795	0.6419	0.1653	-0.4633	5.73118	-0.450032	1.26499	-0.269189	-0.546429	-0.136169	-0.830093	-0.332765	-0.29465	-0.252045	-0.0542882	1.1025	-0.441264	-0.837077	2.12605	0.246786	-0.270242	0.231251	-0.0972738	1.2607	0.446591	-0.2684	-0.438511	0	446	0.2217	0.316	0.1559	0.1386	0.4353	0.06276	0.03517	0.2774	0.08415	0.05954	0.01335	0.001214	0.02765	0.06615	0.439055	-523.325	104.997	3240.37
TCGA-A7-A5ZW	IS4	0.0104	0.535	0.1981	-0.3754	5.52077	-0.450032	-0.2398	-0.269189	0.315838	-0.136169	-0.312017	-0.446572	-0.219533	-0.252045	2.38206	-0.582682	-0.441264	-0.837077	-0.436954	-0.391218	-0.270242	0.14986	-0.0972738	0.306758	-0.885908	-0.2684	0.643056	0	326	0.1469	0.4391	0.1913	0.2114	0.06086	0.05026	0.01488	0.1442	0.1597	0.1489	-2.287e-17	-2.96e-18	0.01816	0.06322	0.395232	-190.721	483.005	978.469
TCGA-A7-A5ZX	IS4	-1.1183	0.6942	-0.4953	-0.6221	5.20674	-0.450032	0.00349518	-0.269189	-0.54907	-0.136169	-0.796625	-1.16209	0.0468691	-0.252045	3.91909	-0.811079	-0.418045	0.1415	-0.436954	1.60596	-0.270242	-1.32541	-0.0972738	-0.528328	0.144441	-0.2684	-0.885907	0	336	0.1139	0.3792	0.1749	0.2682	0.06708	0.05024	0.005454	0.1206	0.1759	0.1171	-1.197e-18	-1.088e-18	0.02642	0.08912	0.355667	-438.847	-361.032	1125.08
TCGA-A8-A07E	IS4	0.0844	0.8254	0.3067	0.1986	5.90693	-0.450032	-0.646547	-0.269189	0.857267	-0.136169	-0.830093	0.347074	0.0918653	-0.252045	1.97697	-0.0611162	-0.441264	-0.641648	-0.436954	-0.728561	-0.270242	0.81311	-0.0972738	0.509357	-1.13542	-0.2684	-0.370413	0	608	0.3451	0.4078	0.1674	0.2397	0.1356	0.1116	0.004909	0.409	0.1598	0.1017	0.0238	0.004309	0.08488	0.0665	0.408526	-374.937	1476.1	-452.959
TCGA-A8-A07G	IS4	-0.06	0.4968	0.1219	0.2458	6.12011	-0.450032	0.780408	-0.0240205	-0.270159	-0.136169	-0.49668	0.633774	0.916475	-0.252045	-0.0329933	0.0770405	-0.441264	-0.837077	1.21379	-0.831242	-0.270242	0.0331243	-0.0972738	0.0407104	-0.637558	-0.2684	-0.436331	0	577	0.09538	0.4924	0.09967	0.2604	0.06267	0.02369	0.01637	0.06762	0.2174	0.1213	-1.732e-17	3.697e-19	0.04599	0.06241	0.41166	-395.99	715.12	1059.56
TCGA-A8-A08O	IS4	-0.8815	0.4125	-0.7976	-0.4177	4.71608	-0.450032	2.0412	-0.269189	-0.0830789	-0.136169	-0.618695	-0.527044	-0.409013	-0.252045	0.753558	-0.379702	-0.186956	1.34486	-0.436954	2.12375	-0.270242	-0.243489	-0.0972738	-0.411841	-0.693892	-0.2684	-0.885907	0	943	0.06991	0.499	0.06409	0.07517	0.3029	0.01581	0.0188	0.05508	0.1961	0.1196	-1.421e-17	-8.069e-19	0.01503	0.04805	0.296937	-1156.38	689.473	-1148.84
TCGA-A8-A09A	IS4	0.3768	0.6045	0.1748	-0.2353	6.05514	-0.450032	0.000309012	-0.269189	0.200698	-0.136169	-0.302282	1.49872	-0.345723	-0.252045	1.00464	-0.36998	-0.367286	-0.837077	-0.314389	-0.535452	-0.270242	0.281771	-0.0972738	0.554766	-0.953517	-0.2684	0.534726	0	304	0.1268	0.4828	0.08173	0.1384	0.1065	0.03604	0.0132	0.1006	0.1911	0.09882	-1.492e-17	-3.357e-19	0.04781	0.04009	0.384974	-451.23	537.37	1309.68
TCGA-A8-A09B	IS4	-0.7089	0.337	-0.5732	-0.4356	5.29427	-0.450032	-0.595574	-0.269189	-0.37355	-0.136169	-0.830093	-0.38198	0.520518	0.51277	0.344006	1.23036	2.18633	0.338767	-0.0251496	0.57351	-0.270242	0.215634	-0.0972738	0.252474	-0.0148603	-0.2684	-0.885907	0	365	0.103	0.3725	0.03195	0.1364	0.4261	0.03896	0.007206	0.1074	0.2052	0.1101	1.351e-17	0	0.02332	0.04734	0.367099	-589.333	742.27	1204.78
TCGA-AC-A23G	IS4	-0.3873	0.9013	0.3265	-0.3884	6.69601	-0.116057	-0.748147	-0.269189	0.0755083	-0.136169	2.04836	-0.792469	-0.0903828	-0.0181369	-0.22305	0.477153	-0.441264	-0.837077	-0.376908	-0.831242	-0.270242	-1.53961	-0.0972738	-0.0489198	-0.256026	-0.2684	1.94325	0	2248	0.3482	0.2671	0.2291	0.3151	0.03523	0.1126	0.008128	0.511	0.2598	0.04929	-2.324e-17	1.464e-19	0.1791	0.09389	0.46371	-91.485	317.054	1753.56
TCGA-AC-A2B8	IS4	0.2596	0.6119	0.471	0.3194	6.94658	-0.450032	0.00837243	-0.269189	-0.40855	-0.136169	-0.353992	0.0433682	0.137189	-0.252045	0.792839	-0.218441	1.65231	0.0690286	-0.436954	-0.45744	-0.270242	1.27274	-0.0972738	-0.00324165	-1.18774	-0.2684	-0.687547	0	677	0.1933	0.3106	0.04585	0.165	0.667	0.0513	0.007767	0.2022	0.05829	0.04148	0.04556	0.002703	0.04845	0.09616	0.456802	-534.101	971.278	2136.59
TCGA-AC-A2FF	IS4	0.2639	0.7248	1.0206	0.3021	6.67743	0.72672	-0.799548	-0.269189	1.8114	-0.136169	-0.830093	0.171337	-1.15836	-0.252045	1.65299	-0.650523	-0.441264	-0.669029	-0.436954	0.812911	-0.270242	1.77769	-0.0972738	0.0989018	-1.21394	2.05353	-0.40819	0	2759	0.3445	0.3412	0.09284	0.1967	0.9013	0.0785	0.00707	0.4256	-3.549e-18	0.0785	0.09225	0.002493	-4.98e-18	0.08634	0.442429	-321.304	336.465	268.951
TCGA-AC-A2FG	IS4	-1.1008	0.655	-0.1716	-0.8156	5.10898	-0.450032	0.361351	-0.269189	2.55631	-0.136169	-0.830093	-1.13808	0.0710578	-0.252045	1.38576	0.243428	-0.441264	-0.837077	-0.436954	1.51035	-0.270242	-0.248669	-0.0972738	0.324228	-1.08955	-0.2684	-0.885907	0	1853	0.1638	0.4036	0.1084	0.1417	0.3937	0.0509	0.0124	0.1753	6.861e-19	0.1214	0.04544	0.0005408	-2.532e-18	0.07085	0.376334	-473.707	85.2043	3161.76
TCGA-AC-A2FK	IS4	-0.3052	0.6857	0.3272	-0.5246	5.48471	-0.450032	1.91426	-0.269189	1.48845	-0.136169	-0.405484	-0.764826	-1.16861	-0.252045	0.809151	-0.0322649	-0.441264	0.0522809	-0.436954	2.05888	-0.270242	0.342813	-0.0972738	-0.115978	-0.728182	-0.2684	-0.885907	0	2650	0.1655	0.368	0.1644	0.1831	0.09651	0.04213	0.009852	0.1562	-5.991e-18	0.05615	0.01772	7.831e-19	-1.284e-18	0.07595	0.399943	-110.68	-209.525	1558.15
TCGA-AC-A2FO	IS4	0.6406	0.6871	1.0718	0.3753	6.5129	-0.450032	0.477979	-0.269189	2.40321	-0.136169	-0.830093	-0.0266847	-1.0833	-0.252045	-0.0415813	0.220172	-0.441264	0.123808	-0.436954	0.297979	-0.270242	2.80384	-0.0972738	0.311885	-1.36166	0.665998	-0.885907	0	2255	0.2053	0.3909	0.1263	0.1734	0.49	0.06599	0.005017	0.2255	-6.443e-19	0.07002	0.0154	0.0006272	4.369e-18	0.0844	0.46181	283.09	18.3219	2048.58
TCGA-AC-A3HN	IS4	0.4632	0.7288	0.7806	0.2076	7.00754	-0.450032	0.628586	-0.269189	-0.437822	-0.136169	0.707461	0.0437825	-0.544004	-0.252045	0.666957	-0.811079	-0.441264	-0.160955	-0.436954	-0.0626612	-0.270242	0.106954	-0.0972738	-0.31263	-0.167734	-0.2684	-0.453139	0	496	0.2768	0.3095	0.1267	0.202	0.4912	0.09564	0.007451	0.3616	0.1177	0.06331	0.004435	0.002633	0.1027	0.07802	0.458263	-509.155	303.22	1705.38
TCGA-AC-A3TM	IS4	-0.3345	0.3097	0.1328	-0.3967	5.39695	-0.450032	-0.830106	-0.269189	-0.129549	-0.136169	-0.282503	-0.0291032	-0.655515	-0.252045	-0.386949	-0.745776	-0.441264	0.457138	-0.436954	1.04143	-0.270242	-1.53961	-0.0972738	1.81674	2.32719	2.42591	2.38746	0	762	0.0844	0.2798	0.091	0.08752	0.05031	0.08351	-1.266e-18	0.1107	0.394	0.1712	-3.608e-19	-9.236e-19	-1.395e-17	0.06253	0.385353	-529.064	67.4099	1582.49
TCGA-AC-A3W7	IS4	-0.5964	0.6605	-0.2431	-0.4142	5.48751	-0.450032	-0.907941	-0.269189	0.466108	-0.136169	-0.830093	-0.525128	0.388444	-0.252045	0.618723	0.00964533	-0.441264	-0.0332167	0.659603	0.223744	-0.270242	1.0147	-0.0972738	0.375284	-0.0479335	-0.2684	-0.885907	0	471	0.1485	0.2502	0.1388	0.2031	0.1626	0.0601	0.00012	0.1757	0.222	0.06976	2.282e-18	-1.874e-19	0.07301	0.08569	0.34705	-787.457	-111.735	3017.38
TCGA-AC-A3YI	IS4	-0.2407	1.0537	0.2465	-0.3618	6.23354	-0.450032	0.647443	0.210911	-0.54907	-0.136169	1.25365	-0.589469	-0.836925	4.38327	-0.296534	1.52406	0.0711078	0.013198	-0.436954	0.306066	-0.270242	-1.53961	-0.0972738	-0.0816378	-0.260886	-0.2684	0.0197935	0	707	0.2523	0.3143	0.2087	0.2513	0.06294	0.1009	0.01113	0.3268	0.08973	0.09487	-4.18e-20	0.0008645	0.1513	0.1259	0.478172	217.087	262.901	2263.64
TCGA-AC-A6IV	IS4	0.2443	0.7591	1.0744	0.6153	7.78718	-0.450032	-0.376137	-0.269189	-0.382978	-0.136169	-0.607158	-0.275974	0.476657	-0.252045	0.807499	0.440744	-0.238288	0.524546	-0.436954	-0.502785	-0.270242	0.788546	-0.0972738	0.144333	-0.667792	-0.2684	0.0802569	0	568	0.3031	0.2262	0.05797	0.2022	1.169	0.09043	0.001806	0.4219	0.009155	0.05275	0.06268	0.003436	0.06478	0.07995	0.483289	-569.623	603.124	-331.207
TCGA-AC-A6IX	IS4	0.1674	0.6878	0.4576	0.7023	6.20962	-0.450032	0.265129	-0.269189	-0.469429	-0.136169	-0.830093	0.000251193	-0.0599109	-0.252045	-0.0718936	0.752826	-0.441264	0.228806	-0.436954	0.619518	-0.270242	1.16472	-0.0972738	0.192573	0.342816	-0.2684	-0.585837	0	373	0.2229	0.3543	0.03489	0.1788	0.9862	0.0746	0.003172	0.2739	-1.896e-19	0.1283	0.07611	0.002434	0.02227	0.07588	0.498909	-114.728	271.295	1495.44
TCGA-AC-A6NO	IS4	-0.8076	0.1881	-0.5033	-1.1061	4.63971	1.75743	-0.873225	-0.269189	-0.0277545	-0.136169	0.215729	-0.526329	-1.31309	-0.252045	0.29486	1.69884	0.14208	1.6197	-0.436954	-0.332502	-0.270242	-0.475636	-0.0972738	0.450824	2.99297	-0.2684	-0.714962	0	51	0.09264	0.3949	0.0644	0.08179	0.05493	0.04791	0.004693	0.1004	0.2483	0.1492	-4.26e-19	5.563e-21	0.01438	0.04401	0.323197	-1354.85	320.602	1823.51
TCGA-AC-A8OP	IS4	-0.4919	0.5493	0.103	0.0176	5.5044	2.10722	0.102191	-0.269189	1.2381	-0.136169	-0.433705	-0.219438	-0.275975	2.20917	0.0570986	0.124651	-0.441264	0.733877	-0.436954	-0.511658	-0.270242	-0.282699	-0.0972738	-0.540793	1.49158	-0.2684	-0.885907	0	614	0.1584	0.3364	0.01309	0.07443	0.4731	0.06506	0.005229	0.1807	0.1928	0.09129	4.02e-18	0.00173	0.008979	0.04821	0.400966	77.3076	437.271	995.044
TCGA-AC-A8OS	IS4	0.0925	0.7606	0.6305	-0.1277	6.17441	0.856347	-0.904287	-0.269189	-0.494044	-0.136169	-0.830093	-0.219427	-0.776439	-0.252045	2.37765	0.951594	-0.441264	0.420689	-0.436954	-0.20974	-0.270242	0.333853	-0.0972738	1.03805	0.192187	-0.2684	-0.478934	0	70	0.286	0.2458	0.09169	0.1771	0.6918	0.1047	0.0008662	0.3863	0.06536	0.07236	0.04185	0.003213	0.05004	0.0701	0.416756	-344.884	192.806	1653
TCGA-AN-A04A	IS4	-0.252	0.6654	-0.4422	0.1659	5.85002	-0.450032	0.17446	-0.269189	1.72289	-0.136169	0.259419	0.124586	0.245911	-0.252045	-0.306954	-0.811079	-0.28196	-0.328298	-0.436954	-0.639708	-0.270242	1.35305	-0.0972738	-0.391561	-1.62252	-0.2684	-0.885907	0	90	0.148	0.4841	0.1151	0.1444	0.02823	0.05993	0.004133	0.1143	0.2526	0.151	-5.236e-19	-7.368e-19	0.06801	0.06711	0.362693	-372.987	801.5	1036.89
TCGA-AN-A0FS	IS4	-1.2666	0.5016	-0.6601	-0.2108	5.35757	-0.450032	-0.464294	-0.168527	-0.54907	-0.136169	-0.830093	-1.45795	1.25529	0.817655	1.04226	1.38244	-0.441264	-0.837077	-0.436954	0.138986	-0.270242	-0.488215	-0.0972738	0.610001	-0.0758627	-0.2684	-0.663978	0	210	0.2063	0.4156	0.1326	0.2001	0.4221	0.06959	0.0161	0.1929	0.08473	0.1286	0.02554	0.00358	0.04877	0.05452	0.329142	-466.857	257.254	2329.03
TCGA-AN-A0FW	IS4	-0.7174	0.3214	-0.3083	-0.9014	5.28644	-0.450032	0.33765	-0.269189	1.00554	-0.136169	-0.830093	-0.375666	0.180915	-0.252045	0.558828	0.310806	-0.196266	-0.333985	-0.436954	-0.613334	-0.270242	0.25369	-0.0972738	0.746945	-0.754219	2.45012	1.11638	0	11	0.1682	0.4955	0.01514	0.09838	0.507	0.08209	0.003513	0.1716	0.1102	0.1971	6.512e-18	-2.588e-20	4.896e-17	0.01742	0.300512	-1504.91	932.137	2550.62
TCGA-AN-A0FX	IS4	-0.2135	0.6586	-0.3327	-0.3279	5.05049	-0.450032	0.709895	-0.269189	-0.54907	-0.136169	1.75916	0.167923	-0.542122	-0.252045	-0.665718	-0.811079	-0.441264	-0.492728	-0.154535	-0.0275788	-0.270242	-0.105881	-0.0972738	-0.751422	-0.586625	-0.2684	0.318643	0	10	0.1131	0.3964	0.04856	0.256	0.09323	0.04394	0.004437	0.1039	0.1631	0.1244	-2.34e-19	0	0.1172	0.05698	0.363393	-1429.91	1169.57	-1696.73
TCGA-AN-A0XL	IS4	-0.6955	0.5935	-0.4042	-0.6826	5.59515	-0.450032	-0.745674	-0.269189	0.68558	-0.136169	-0.830093	-0.159823	0.411861	0.493179	1.65654	1.00976	-0.164286	1.3222	-0.436954	0.0124793	-0.270242	0.119161	-0.0972738	-0.48378	-0.657051	-0.2684	-0.885907	0	163	0.3079	0.3039	0.1003	0.2612	0.7767	0.08957	0.01572	0.3994	2.556e-20	0.08097	0.06953	0.006695	0.008659	0.06964	0.349731	-666.353	1123.16	445.196
TCGA-AN-A0XO	IS4	-0.9791	0.3653	-1.397	-0.4466	4.34767	-0.450032	-0.248544	0.840274	0.348479	-0.136169	3.9031	-1.49552	-1.20503	-0.252045	-0.156432	-0.811079	2.53252	0.0559445	-0.436954	-0.358965	-0.270242	-1.51359	-0.0972738	-1.45707	-0.493524	-0.2684	-0.620043	0	375	0.0937	0.4512	0.05804	0.1885	0.03668	0.02675	0.008339	0.08038	0.1718	0.1423	1.328e-17	-1.162e-18	0.01607	0.06843	0.297902	-480.127	920.072	909.111
TCGA-AN-A0XV	IS4	0.4619	0.5906	0.2632	0.2768	5.1384	-0.450032	1.06354	0.484198	0.743536	-0.136169	-0.699527	1.12196	-0.953257	-0.252045	-0.0223338	-0.811079	-0.441264	0.191259	-0.436954	-0.226137	-0.270242	1.166	-0.0972738	-0.266096	0.613232	5.17657	-0.885907	0	162	0.2438	0.4902	0.1773	0.2436	0.1623	0.07717	0.009153	0.2657	0.0466	0.07879	-1.028e-18	0.003032	0.01719	0.03739	0.360888	-103.824	387.045	57.8843
TCGA-AO-A03V	IS4	-0.1734	0.1584	-0.4625	0.2018	4.27123	-0.450032	2.53729	-0.203944	-0.0216223	-0.136169	-0.830093	1.2372	-0.535858	-0.252045	-0.572335	-0.629227	-0.441264	-0.110534	-0.436954	1.57433	-0.270242	0.280728	-0.0972738	-0.192988	0.0768291	-0.2684	-0.34807	0	1351	0.1559	0.4152	0.04144	0.04845	0.2687	0.05268	0.009769	0.1646	0.1579	0.1166	5.712e-18	0.000256	0	0.04493	0.275347	-911.775	260.633	1791.9
TCGA-AO-A0J9	IS4	0.2931	0.5413	0.8221	0.2484	6.81444	-0.121959	-0.771264	-0.269189	0.411843	-0.136169	-0.510808	-0.803026	0.289941	-0.252045	-0.420441	0.688467	-0.441264	2.09259	-0.436954	-0.41499	-0.270242	-0.196215	-0.0972738	1.15302	-0.41212	-0.2684	2.8461	0	1613	0.3169	0.336	0.03724	0.1969	1.051	0.09807	0.009226	0.4468	-1.964e-18	0.08286	0.02109	-6.65e-19	0.01049	0.0802	0.441723	-774.717	615.14	-987.004
TCGA-AO-A0JB	IS4	-0.4509	0.4913	0.0144	-0.0646	5.01294	-0.450032	-0.536067	-0.269189	-0.335992	-0.136169	-0.27331	0.525897	-0.495997	-0.252045	-0.326106	1.61011	-0.441264	-0.837077	-0.436954	-0.122753	-0.270242	-0.398081	-0.0972738	1.6543	2.1506	-0.2684	-0.0310173	0	1542	0.2166	0.2892	0.1108	0.1996	0.05255	0.1033	0	0.3134	0.2271	0.1532	3.614e-17	0.002132	-1.759e-18	0.04146	0.432293	-1313.45	181.541	-72.0302
TCGA-AO-A0JF	IS4	-0.0794	0.6783	0.3977	-0.1303	6.79747	-0.450032	-0.287604	-0.269189	3.19928	-0.136169	-0.830093	-0.414139	-0.0947405	-0.252045	1.98423	-0.35875	-0.441264	-0.784833	-0.436954	-0.765085	-0.270242	0.890714	-0.0972738	0.345583	-1.44309	-0.2684	-0.374734	0	1980	0.3358	0.3765	0.125	0.2262	0.765	0.08806	0.01096	0.4311	0.0206	0.0717	0.07221	0.00227	0.0677	0.07499	0.457361	-975.185	747.289	118.132
TCGA-AO-A0JJ	IS4	0.5253	0.6907	0.9829	0.5772	6.83056	-0.450032	0.00372999	-0.269189	0.260444	-0.136169	-0.830093	-0.0724038	0.103926	-0.218473	0.165986	-0.268503	-0.313644	-0.752369	-0.436954	0.0796591	-0.270242	0.99475	-0.0972738	0.609757	0.168823	0.063298	0.216971	0	1887	0.196	0.4079	0.1188	0.1712	0.6129	0.04522	0.009844	0.2338	-4.478e-19	0.07119	0.02183	0.001033	0.0007147	0.06531	0.44862	-345.752	533.579	1567.92
TCGA-AO-A0JL	IS4	-0.5507	0.154	-0.6182	-1.0403	4.10403	-0.450032	0.553324	-0.269189	-0.54907	-0.136169	0.921573	-0.677379	0.124957	-0.252045	-0.634127	-0.811079	-0.441264	0.265631	-0.436954	1.2322	-0.270242	-1.13826	-0.0972738	-0.229831	0.89552	-0.2684	-0.840466	0	1683	0.2869	0.3819	0.0205	0.2098	0.03729	0.1013	0.01168	0.3772	0.0511	0.09611	7.129e-18	0.01321	0.05553	0.07638	0.355222	-1279.71	339.123	-440.7
TCGA-AO-A126	IS4	-0.1255	0.1598	-0.1209	-0.1695	5.69116	-0.450032	-0.604953	-0.269189	-0.54907	-0.136169	-0.830093	-0.496683	0.751002	-0.252045	1.2235	-0.783628	-0.441264	0.730736	-0.436954	0.155264	-0.270242	-0.0904953	-0.0972738	-0.0579435	0.946063	0.982368	-0.885907	0	3307	0.2308	0.3741	0.1358	0.3092	0.03271	0.09679	0.003859	0.2955	0.2857	0.1315	-1.044e-18	0	0.06203	0.05422	0.366325	-832.667	74.9375	299.906
TCGA-AO-A12A	IS4	0.3679	0.6941	0.2634	0.4183	5.8325	-0.450032	3.54577	-0.269189	-0.434278	-0.136169	-0.830093	0.32069	-0.738822	-0.252045	-0.399516	-0.106882	-0.441264	-0.3155	-0.436954	0.0389885	-0.270242	1.13215	-0.0972738	0.185718	0.0667247	-0.2684	-0.186881	0	3112	0.1522	0.3924	0.05885	0.1509	0.4424	0.03663	0.006665	0.154	0.04175	0.07502	-2.53e-17	1.086e-20	-3.998e-18	0.06514	0.387917	-689.534	448.227	1495.92
TCGA-AO-A12G	IS4	-0.3765	0.2247	-0.1827	-0.5729	5.53623	-0.450032	0.611563	-0.269189	-0.0952451	-0.136169	-0.830093	1.01726	0.0771694	-0.252045	0.88788	-0.142771	0.341638	0.364218	-0.436954	-0.154955	-0.270242	0.194217	-0.0972738	-0.207779	-0.459713	-0.2684	0.506585	0	1639	0.2526	0.4585	0.06838	0.196	0.0176	0.1039	0.01514	0.3003	0.2638	0.1689	-2.446e-17	-1.031e-20	0.06939	0.04645	0.393044	-788.419	410.83	559.362
TCGA-AO-A1KO	IS4	-0.9106	0.8022	-0.2643	-0.789	4.63433	-0.450032	-0.0885225	0.667404	-0.54907	-0.136169	-0.336413	-1.35325	-0.655771	1.2525	-1.04973	0.138399	-0.441264	-0.742726	1.89904	0.999169	-0.270242	3.57198	-0.0972738	0.139098	-1.62252	-0.2684	-0.885907	0	622	0.1157	0.4131	0.08849	0.1115	0.3398	0.008593	0.01709	0.09001	-7.242e-18	0.03052	0.08063	5.835e-18	2.749e-18	0.03873	0.356712	-580.451	438.605	2727.72
TCGA-AQ-A04J	IS4	0.6644	0.761	1.304	0.4386	6.63772	-0.450032	4.54573	-0.00889893	0.578719	-0.136169	-0.403895	-0.0591015	-1.49667	-0.252045	-0.825379	0.0711764	-0.441264	-0.837077	0.480316	0.0266787	-0.270242	2.31834	-0.0972738	-0.314285	-1.13475	-0.2684	-0.577461	0	819	0.2643	0.3578	0.1004	0.2349	0.02807	0.07836	0.009182	0.2663	0.04644	0.03375	-2.012e-18	0.004446	0.0355	0.05101	0.544077	-389.337	1354.07	596.164
TCGA-AQ-A1H3	IS4	0.0791	0.5976	0.3255	0.5368	5.71899	-0.450032	0.685506	-0.269189	4.69508	-0.136169	-0.830093	0.431745	-0.955414	-0.252045	-0.19598	-0.20973	-0.441264	0.408483	-0.436954	-0.809281	-0.270242	1.71196	-0.0972738	0.27319	-0.109023	-0.2684	-0.885907	0	989	0.1513	0.4153	0.1021	0.1278	0.5847	0.03401	0.01366	0.163	0.01268	0.05916	0.02463	0.004201	0.007676	0.04849	0.385274	-661.938	863.977	2522.54
TCGA-AR-A1AL	IS4	-0.6546	0.7397	0.1902	-0.5955	5.81847	-0.450032	0.433924	-0.269189	3.6729	-0.136169	-0.830093	-1.13026	-0.165202	-0.147994	1.17061	1.09963	-0.441264	-0.61527	-0.436954	-0.542645	-0.270242	2.12562	-0.0972738	-0.842764	-1.62252	-0.2684	-0.885907	0	2971	0.2817	0.3881	0.1679	0.1618	0.2002	0.0624	0.01218	0.3054	0.01471	0.04189	0.02633	0.003113	0.02176	0.1005	0.424245	-165.015	619.606	2449.02
TCGA-AR-A1AM	IS4	-0.2201	0.5661	0.342	0.4447	5.73711	-0.450032	-0.560244	-0.269189	1.0396	-0.136169	-0.593289	-0.447727	-0.00531789	-0.252045	0.279994	0.42522	-0.441264	-0.370186	-0.436954	0.220798	-0.270242	0.991085	-0.0972738	0.899913	-0.914983	-0.2684	0.260912	0	2991	0.1077	0.3808	0.1262	0.1861	0.1689	0.0472	0.00745	0.1109	0.1281	0.1045	2.31e-17	-2.071e-20	-1.512e-19	0.05078	0.384045	-819.527	-169.086	1465.78
TCGA-AR-A1AN	IS4	-0.5942	0.3741	-0.0628	-0.4481	6.1513	-0.450032	-0.292571	-0.269189	1.87247	-0.136169	2.29353	-0.723472	-0.351537	-0.252045	-0.171921	-0.811079	-0.441264	0.846543	-0.436954	-0.831242	-0.270242	-1.18598	-0.0972738	-1.19379	-0.289391	1.61143	-0.183348	0	2920	0.1613	0.3727	0.05814	0.1047	0.8632	0.04844	0.006448	0.1503	0.0635	0.16	0.09772	0.003891	0.05782	0.0946	0.377781	-547.908	1026.51	2131.38
TCGA-AR-A1AU	IS4	-0.6937	0.809	-0.2855	-0.1203	5.84413	-0.431691	-0.540679	-0.0674206	-0.54907	-0.136169	-0.0727589	-0.787148	-0.793652	-0.252045	1.76025	2.69186	-0.441264	-0.392408	-0.436954	0.656383	-0.270242	-0.236256	-0.0972738	1.69938	-1.15643	-0.2684	-0.885907	0	2868	0.1428	0.3869	0.07765	0.1066	0.6113	0.04656	0.006389	0.1583	0.09837	0.1349	0.02598	0.002475	0.0367	0.0727	0.385181	514.356	629.909	907.327
TCGA-AR-A24O	IS4	0.4219	1.0267	0.5736	0.867	6.24815	-0.450032	1.01917	-0.269189	1.05621	-0.136169	-0.830093	0.533509	-0.328003	-0.252045	0.595177	0.0425893	-0.441264	-0.837077	-0.436954	-0.35006	-0.270242	1.73737	-0.0972738	-0.105064	-0.896478	0.487578	-0.885907	0	3607	0.2727	0.366	0.1148	0.1797	0.7283	0.04552	0.009948	0.3083	0	0.01458	0.07401	0.00352	0.05979	0.09512	0.412628	-3.45473	1122.99	-466.877
TCGA-AR-A24P	IS4	-0.2715	0.5649	-0.0793	0.1741	5.92738	-0.450032	1.01204	-0.269189	0.00720185	-0.136169	-0.830093	-0.305856	0.594127	-0.248993	-0.335387	1.78875	1.93668	-0.837077	1.47698	0.506701	-0.270242	0.799469	-0.0972738	-0.938731	-0.218133	-0.2684	-0.885907	0	84	0.09614	0.5184	0.1099	0.1855	0.04215	0.01894	0.01407	0.07627	0.09069	0.08322	2.191e-18	1.819e-19	0.01582	0.06635	0.365414	-429.346	1221.46	2496.17
TCGA-AR-A24W	IS4	-0.9112	0.9473	-0.4274	-0.8213	4.41576	-0.450032	1.41184	0.393095	0.997898	-0.136169	-0.830093	-1.48717	-0.4738	1.34016	1.64137	-0.468459	-0.00298224	-0.446481	-0.436954	0.854268	-0.270242	0.709657	-0.0972738	-0.358609	-0.753876	-0.2684	-0.885907	0	1550	0.1418	0.4141	0.1157	0.1193	0.5608	0.01739	0.0151	0.167	-5.475e-18	0.0298	0.05819	-2.21e-18	1.021e-17	0.07233	0.304142	185.703	561.809	800.761
TCGA-AR-A24X	IS4	-0.3109	0.3691	-0.1678	-0.5084	5.16338	-0.450032	1.82583	-0.269189	0.129276	-0.136169	-0.830093	0.323811	-0.879063	2.88685	-1.04973	-0.669517	-0.168701	2.62231	-0.436954	-0.48221	-0.270242	1.17633	-0.0972738	0.166036	1.1569	0.207458	-0.885907	0	3004	0.08216	0.4763	0.0541	0.1587	0.3588	0.008834	0.0159	0.07721	0.06503	0.102	6.107e-18	0	-2.746e-18	0.0674	0.336299	-394.23	783.332	257.776
TCGA-AR-A251	IS4	0.273	0.5	0.0474	0.1683	6.10019	-0.450032	1.28805	1.88609	-0.54907	-0.136169	-0.25751	1.74747	-0.304636	-0.252045	-1.04973	0.0196472	-0.27705	-0.837077	0.519188	-0.435842	-0.270242	1.52111	-0.0972738	-0.908451	-0.146774	-0.2684	-0.885907	0	3030	0.07075	0.4297	0.01546	0.02587	0.2589	0.01753	0.02742	0.04213	0.005347	0.066	0.01867	0.01115	1.287e-18	0.03668	0.330528	-448.788	1355.11	402.92
TCGA-AR-A2LJ	IS4	0.3007	0.6159	1.0301	-0.0389	7.73075	-0.450032	0.225772	-0.269189	-0.286825	-0.136169	0.688163	-0.616962	-0.284306	-0.252045	-0.483125	1.02201	-0.441264	0.854843	-0.436954	0.35857	-0.270242	-1.14357	-0.0972738	0.189307	-0.193417	-0.2684	2.87273	0	2632	0.1708	0.288	0.1175	0.1482	0.4582	0.1048	1.517e-19	0.2502	0.2408	0.145	-1.676e-17	0.0006003	0.01269	0.05844	0.482246	-591.58	-308.272	1773.4
TCGA-AR-A2LM	IS4	-0.2558	0.6379	0.1141	-0.4442	5.82669	-0.450032	-0.117319	-0.269189	0.781633	-0.136169	-0.683697	0.755766	-1.0634	-0.252045	2.48873	0.436687	-0.441264	-0.837077	-0.436954	-0.38871	-0.000432378	-0.524657	-0.0972738	2.23894	-0.386552	-0.2684	-0.885907	0	1935	0.1171	0.3762	0.1787	0.2302	0.1269	0.01928	0.01399	0.1124	0.1818	0.06023	-2.183e-17	-1.605e-19	0.08027	0.06513	0.365419	-450.215	498.196	2606.56
TCGA-AR-A2LN	IS4	-0.0624	0.9996	0.5001	0.1732	6.25887	-0.450032	0.230884	-0.269189	-0.54907	-0.136169	-0.830093	-0.756673	-0.346548	-0.119185	2.54727	0.479937	-0.405707	1.18959	-0.436954	0.0206421	-0.270242	1.03622	-0.0972738	-0.52162	-0.6163	-0.2684	-0.885907	0	1161	0.277	0.2579	0.1782	0.1775	0.6963	0.06599	0.009911	0.4188	-1.061e-17	-3.691e-18	0.03378	-4.481e-20	0.08297	0.09656	0.417013	134.747	-259.696	2453.22
TCGA-AR-A2LO	IS4	0.5734	0.7292	0.9179	-0.2208	6.21516	-0.450032	1.10581	-0.269189	-0.320186	-0.136169	-0.830093	0.372209	-1.24741	-0.252045	-0.508043	0.59489	-0.158277	1.76798	-0.436954	-0.567173	-0.270242	1.30856	-0.0972738	1.25275	1.05881	-0.2684	0.853701	0	1198	0.1459	0.3575	0.1106	0.1694	0.4192	0.05342	0.008621	0.1493	0.03441	0.0843	5.306e-18	0.002123	0.02591	0.09107	0.453933	-692.883	648.526	-459.917
TCGA-AR-A2LQ	IS4	-0.6958	0.9932	0.2445	-0.5035	6.52714	-0.450032	-0.226495	-0.269189	-0.54907	-0.136169	-0.116478	-0.839339	1.75262	-0.252045	-0.0117296	-0.811079	-0.441264	0.241815	-0.436954	1.61311	-0.270242	-0.0660675	-0.0972738	-1.22181	-1.62252	-0.2684	-0.885907	0	1233	0.2931	0.2386	0.1236	0.2379	1.095	0.05946	0.01658	0.3519	2.411e-17	0.03477	0.08414	-1.422e-18	0.1188	0.07992	0.44925	-5.89535	455	1526.58
TCGA-AR-A5QM	IS4	0.3678	0.7149	0.4568	0.6914	6.7508	-0.450032	0.915094	-0.269189	-0.54907	-0.136169	1.13734	0.0510476	-1.10607	0.088237	1.73252	-0.710986	-0.441264	-0.837077	-0.436954	-0.0883709	-0.270242	-1.34204	-0.0972738	-0.0473633	-0.327663	1.21095	0.660086	0	2231	0.1938	0.3644	0.1262	0.1838	0.3668	0.0821	0.003756	0.2483	0.06891	0.09463	-1.386e-18	0.002466	0.03797	0.07353	0.381314	-281.947	276.214	2482.92
TCGA-AR-A5QP	IS4	-0.4147	0.593	0.105	-0.5175	5.39081	-0.0117815	-1.02595	-0.269189	-0.257109	-0.136169	-0.618287	-0.353074	0.096217	-0.252045	-0.425798	0.88852	-0.441264	1.68528	-0.436954	2.92463	-0.270242	-0.994013	-0.0972738	0.874953	0.212969	-0.2684	0.0320526	0	1185	0.1097	0.4541	0.1735	0.1665	0.1324	0.05419	0.008041	0.1169	0.1423	0.1295	1.501e-17	-4.852e-19	-9.466e-18	0.06234	0.368065	-496.225	152.607	343.596
TCGA-B6-A0I5	IS4	-0.5053	0.3943	-0.0147	-0.9596	5.85335	-0.450032	2.38358	-0.269189	-0.54907	-0.136169	-0.217075	-0.702104	0.412129	-0.252045	-0.84875	-0.571625	-0.441264	-0.0140791	-0.436954	0.331857	-0.270242	-0.804	-0.0972738	-0.505705	1.70913	0.573755	0.52661	NA	NA	0.118	0.4017	0.06286	0.1624	0.1101	0.06492	5.941e-20	0.1323	0.1538	0.2	-1.804e-17	0.0007767	0.006584	0.0593	0.417246	-878.425	104.639	1011.8
TCGA-B6-A0IH	IS4	0.4072	0.6461	0.5081	-0.0679	5.34935	-0.450032	-0.242265	-0.269189	1.53686	-0.136169	-0.830093	0.291444	-1.2179	-0.252045	0.357004	0.040785	-0.441264	1.06451	-0.436954	0.594062	-0.270242	1.19168	-0.0972738	1.10278	0.19152	0.683575	-0.514361	1	3418	0.367	0.3972	0.2129	0.1884	0.07728	0.1002	0.01004	0.5737	0.09925	0.06836	-2.788e-18	0.0001341	0.07643	0.1037	0.408736	-204.474	-223.454	4233.64
TCGA-B6-A0IK	IS4	0.0729	0.5074	-0.0504	-0.3438	4.79295	-0.450032	0.29094	0.691779	1.04022	-0.136169	-0.764195	0.0972732	-0.700744	-0.252045	-0.286246	-0.332416	-0.441264	1.10255	-0.436954	0.0812773	-0.270242	0.757496	-0.0972738	-0.0918745	1.47995	-0.217235	1.0547	1	571	0.1175	0.5402	7.22e-18	0.108	0.09122	0.05719	0.01423	0.09736	0.07141	0.1156	1.864e-17	5.265e-20	-8.681e-20	0.04674	0.361464	-635.985	825.591	-505.699
TCGA-B6-A0IP	IS4	-0.132	0.2271	0.0992	-0.5292	4.94936	5.78069	1.3836	-0.269189	-0.211906	-0.136169	-0.759253	0.354542	-1.27343	-0.252045	-0.329542	0.162022	-0.441264	0.581069	-0.436954	-0.831242	-0.270242	0.279007	-0.0972738	1.18993	0.0869291	-0.2684	0.517689	1	3926	0.08344	0.4653	0.03916	0.09659	0.06324	0.03237	0.005878	0.07605	0.1213	0.1578	-1.982e-17	0	2.284e-17	0.03886	0.377531	-505.924	475.494	2753.4
TCGA-B6-A0RE	IS4	-0.0095	0.3913	-0.4792	-0.0488	5.52231	-0.450032	0.455013	0.892842	-0.54907	-0.136169	1.18954	-1.04584	-0.569067	-0.252045	-0.920851	-0.781651	0.380596	-0.837077	-0.436954	1.68438	-0.270242	-0.608139	-0.0972738	-0.602917	1.72588	-0.2684	-0.634388	NA	NA	0.03024	0.4935	0.04436	0.06511	0.01665	0.008197	0.005955	0.02644	0.1325	0.07888	-2.083e-17	4.216e-20	-3.697e-19	0.03968	0.355317	-753.472	817.636	-2681.48
TCGA-B6-A0RQ	IS4	-1.1279	0.4378	-0.8609	-0.4836	4.30037	-0.450032	0.62508	-0.269189	-0.54907	-0.136169	-0.401661	-1.00688	0.696604	-0.252045	1.10307	-0.811079	-0.441264	-0.0078473	-0.436954	1.30556	-0.270242	-1.53961	-0.0972738	0.101378	0.886448	-0.2684	-0.885907	NA	NA	0.1268	0.442	0.06505	0.2169	0.1523	0.04381	0.01046	0.1362	-9.838e-18	0.1507	-9.392e-18	4.036e-19	-3.481e-17	0.06672	0.359477	-563.207	-282.613	1552.04
TCGA-B6-A0RU	IS4	-0.1413	0.6	-0.47	-0.3454	4.77403	-0.450032	1.00652	-0.269189	2.41934	-0.136169	0.205507	1.31308	-0.230995	-0.252045	-0.214697	-0.776553	-0.441264	-0.837077	-0.436954	-0.277411	-0.270242	-0.377418	-0.0972738	-0.64497	-0.0164503	-0.2684	-0.0721634	NA	NA	0.1719	0.4338	0.0775	0.2711	0.1892	0.05962	0.004254	0.1545	1.828e-19	0.1163	0.009625	1.588e-20	-2.909e-18	0.05089	0.33523	-714.82	1685.43	120.291
TCGA-B6-A0WT	IS4	-0.1624	0.3634	-0.5074	0.0766	5.37836	-0.450032	0.454822	0.534015	-0.51579	-0.136169	-0.536566	-0.295882	-0.0565357	-0.252045	0.993941	-0.811079	1.35339	-0.837077	0.579814	2.42551	-0.270242	-0.236658	-0.0972738	-0.692069	-0.320445	-0.2684	-0.595925	NA	NA	0.06804	0.4567	0.04838	0.1363	0.04503	0.01303	0.0199	0.06073	0.2089	0.09246	4.204e-20	1.126e-19	0.04387	0.05871	0.306519	-986.999	1292.13	488.571
TCGA-B6-A0WX	IS4	0.3794	0.8522	0.5926	0.3615	5.39673	-0.450032	1.73124	-0.269189	-0.103076	-0.136169	-0.830093	1.39626	-0.868901	-0.252045	-0.748648	-0.65476	-0.441264	-0.523195	-0.436954	0.634045	-0.270242	1.00264	-0.0972738	0.421191	0.580571	2.06379	0.122801	1	639	0.05615	0.3946	0.1366	0.2687	0.0436	0.01021	0.01663	0.05129	0.1766	0.04803	-6.074e-19	0	0.05024	0.08748	0.403857	-1054.09	497.033	-1668.6
TCGA-B6-A401	IS4	-0.1401	0.6376	0.4565	-0.0042	6.07581	1.34388	-0.426679	-0.269189	-0.54907	-0.136169	1.74567	-0.879041	-0.873274	1.11278	-0.96732	-0.811079	-0.441264	-0.696669	0.776073	-0.543413	-0.270242	-1.53961	-0.0972738	0.299956	2.29296	-0.2684	1.73543	0	2596	0.1099	0.2538	0.06906	0.1449	0.2994	0.0681	6.177e-21	0.1238	0.1857	0.08048	-2.74e-19	2.75e-20	0.02725	0.06089	0.447623	-635.942	229.448	2683.09
TCGA-B6-A409	IS4	0.262	0.4078	-0.1447	0.4148	5.5785	1.53311	-0.743077	-0.269189	-0.383842	-0.136169	0.184144	0.517945	-0.427456	-0.252045	-0.594873	0.428158	0.095662	-0.837077	-0.308098	-0.296485	-0.270242	-0.952649	-0.0972738	0.458246	0.340491	-0.2684	5.46152	1	573	0.1155	0.4408	0.1027	0.08746	0.05294	0.06889	0.008178	0.1262	0.1718	0.1531	-8.814e-20	0.002124	-2.936e-18	0.0391	0.369038	-571.583	171.347	1929.41
TCGA-B6-A40B	IS4	-0.8878	0.497	-0.4144	-0.9235	5.7781	0.147911	-1.00121	0.856737	-0.54907	-0.136169	2.11841	-1.49552	-0.842158	0.161619	1.44743	-0.326836	-0.441264	-0.837077	-0.371327	-0.100534	-0.270242	-1.32156	-0.0972738	-0.885816	0.438072	-0.2684	0.702983	0	3152	0.09575	0.3605	0.1422	0.1594	0.08808	0.04131	0.002045	0.1133	0.2095	0.1174	-2.644e-18	-3.051e-20	0.06611	0.04605	0.342572	-835.75	269.162	1440.56
TCGA-B6-A40C	IS4	-0.2031	0.3268	0.0623	0.1341	6.12193	0.488648	-1.03714	-0.269189	0.130818	-0.136169	-0.665026	-0.231855	-0.743535	-0.252045	0.293234	1.1933	0.501526	-0.534893	-0.436954	0.139901	-0.270242	0.492909	-0.0972738	1.26817	0.327615	-0.2684	2.79705	0	2164	0.1722	0.2758	0.111	0.1878	0.3353	0.08732	-5.341e-19	0.1948	0.2607	0.1085	-1.198e-18	0.0004644	0.09917	0.0874	0.387073	-695.594	471.092	1833.47
TCGA-BH-A0AZ	IS4	0.1751	0.8326	0.0531	0.204	6.02837	-0.450032	1.4471	-0.269189	-0.112748	-0.136169	-0.667888	-0.235335	0.573477	-0.252045	0.0591086	-0.811079	0.717013	-0.742555	-0.436954	1.52307	-0.270242	-0.362732	-0.0972738	0.458955	-1.1282	-0.2684	-0.500048	0	1919	0.2485	0.367	0.164	0.2278	0.3935	0.06657	0.01742	0.2711	0.2588	0.07147	5.513e-19	0.001714	0.1085	0.0835	0.344094	-551.528	465.988	124.724
TCGA-BH-A0B4	IS4	0.3989	0.397	0.1593	0.5759	5.95052	-0.450032	0.168924	-0.269189	-0.247211	-0.136169	-0.748637	1.2912	-0.507326	-0.252045	1.08849	-0.354874	0.029734	0.679795	-0.436954	-0.712689	-0.270242	0.819319	-0.0972738	-0.0658151	0.530654	0.458492	-0.240952	NA	NA	0.276	0.4348	0.1166	0.1553	0.02986	0.1163	-6.163e-19	0.3136	0.2573	0.1213	-1.264e-17	-2.226e-19	0.1293	0.04977	0.441227	-858.253	738.779	-1356.06
TCGA-BH-A0B5	IS4	0.4684	0.57	0.2896	0.3523	6.46034	-0.450032	0.0819904	-0.269189	0.458124	-0.136169	-0.654159	0.858892	-0.314661	-0.252045	0.947975	-0.663887	-0.441264	1.04523	-0.436954	-0.22168	-0.270242	1.5374	-0.0972738	-0.852355	-0.308942	-0.2684	-0.753682	0	2136	0.08361	0.4279	0.1128	0.155	0.1286	0.01486	0.006157	0.07343	0.09008	0.09133	9.481e-18	0	0.05172	0.06514	0.357111	-956.459	1024.43	1672.63
TCGA-BH-A0B7	IS4	0.6185	0.7788	1.0292	0.4793	6.27739	-0.450032	1.22484	-0.269189	-0.369408	-0.136169	0.352444	0.420006	-0.844805	-0.252045	-0.851544	-0.353219	-0.441264	-0.367977	-0.436954	-0.556758	-0.270242	1.77234	-0.0972738	0.42954	-0.225879	-0.2684	-0.772775	0	2559	0.2519	0.3383	0.07287	0.1201	0.5996	0.08006	0.007872	0.3176	0.1021	0.08416	0.04763	0.003423	0	0.06462	0.338168	311.321	758.367	1193.96
TCGA-BH-A0BA	IS4	-0.2398	0.4558	0.1964	-0.521	5.26708	-0.450032	3.99705	-0.269189	-0.279718	-0.136169	-0.807867	-0.794847	-1.71624	-0.252045	0.267211	0.0481536	-0.441264	0.220747	-0.436954	3.48108	-0.270242	1.23527	-0.0972738	-0.614031	-0.957392	-0.2684	-0.885907	0	1132	0.2134	0.3629	0.0467	0.1514	0.5085	0.05576	0.009997	0.2292	0.003443	0.02928	0.03376	0.003131	0.02756	0.05573	0.368976	15.4278	264.581	2876.4
TCGA-BH-A0BJ	IS4	-0.0687	0.4517	0.1207	-0.311	6.22413	-0.450032	2.37441	-0.269189	-0.54907	-0.136169	0.173216	-0.466006	-0.752346	-0.252045	-0.0577312	-0.485518	-0.441264	-0.0213517	-0.436954	0.989437	-0.270242	0.59421	-0.0972738	-0.255014	-1.29034	-0.2684	0.747759	0	660	0.1905	0.4506	0.1118	0.1857	0.2093	0.05825	0.009036	0.1981	0.1634	0.09963	-1.921e-17	9.438e-19	0.05875	0.07131	0.393573	-896.24	460.555	460.755
TCGA-BH-A0BM	IS4	-0.5483	0.5526	-0.2101	-0.5683	4.17359	-0.450032	0.421249	-0.248287	-0.54907	-0.136169	-0.830093	-0.764904	0.200018	0.784129	-0.681251	-0.615192	-0.441264	1.32706	-0.436954	0.737782	-0.270242	0.724493	-0.0972738	-0.169024	1.92964	0.755526	-0.885907	0	1876	0.1461	0.3791	0.002926	0.2084	0.9729	0.03695	0.0193	0.1947	-1.62e-17	0.09406	0.01544	8.774e-18	6.044e-18	0.07262	0.366074	-774.885	-514.307	1499.31
TCGA-BH-A0BO	IS4	-0.4984	1.0407	0.3133	-0.383	6.59834	-0.450032	1.21561	0.364188	-0.54907	-0.136169	-0.830093	-1.28126	-0.221688	1.3059	0.337717	7.06263	14.6341	-0.837077	-0.436954	-0.005416	1.15886	0.249002	-0.0972738	-0.919029	-1.49587	-0.2684	-0.885907	0	2197	0.3131	0.2498	0.07142	0.1735	0.834	0.08039	0.0211	0.4193	-1.124e-17	0.01667	0.1603	-3.303e-18	-1.084e-19	0.09866	0.499884	269.625	187.553	3317.85
TCGA-BH-A0BP	IS4	-0.3677	0.7216	-0.2874	-0.1132	5.86888	-0.450032	0.453464	-0.269189	-0.54907	-0.136169	2.12828	0.172824	0.489744	0.050452	-0.822274	-0.811079	-0.441264	-0.837077	-0.256118	-0.439216	-0.270242	-1.53961	-0.0972738	-1.40079	-0.288725	-0.2684	0.86103	1	2296	0.2096	0.2622	0.01115	0.1927	1.205	0.06649	0.005131	0.2552	0.007674	0.09837	0.08347	0.001242	0.04783	0.06859	0.398298	-100.221	785.976	1096.01
TCGA-BH-A0BQ	IS4	0.7375	0.7232	0.4641	0.9059	5.93609	-0.450032	0.519152	-0.269189	-0.141392	-0.136169	-0.0914535	-0.0493242	-1.38504	-0.252045	0.290357	1.64528	-0.441264	0.349644	-0.436954	-0.151952	-0.270242	0.0492788	-0.0972738	1.6745	0.25924	-0.2684	1.21403	0	2255	0.1539	0.3831	0.1127	0.1738	0.2566	0.05979	0.003784	0.1749	0.2231	0.1127	-1.277e-17	2.725e-19	0.08615	0.06456	0.386283	-384.801	84.9331	2602.78
TCGA-BH-A0C3	IS4	0.607	0.6352	0.6997	0.872	6.51573	-0.450032	0.55144	-0.269189	2.09687	-0.136169	-0.830093	0.617518	-1.15166	-0.252045	1.22424	1.34043	-0.441264	0.189505	-0.436954	-0.667615	-0.270242	2.42213	-0.0972738	-0.548674	-1.08187	-0.2684	-0.885907	0	2709	0.3004	0.3038	0.003905	0.1098	1.273	0.08296	0.005437	0.3823	0.02711	0.06708	0.1352	0.00718	0.04588	0.07242	0.382926	-83.636	823.846	3383.54
TCGA-BH-A0DE	IS4	0.3039	0.7937	0.2924	0.39	6.22448	-0.450032	-0.0934551	-0.211895	-0.54907	-0.136169	-0.558802	0.803815	0.737101	0.0257966	-0.356596	0.628287	0.344998	-0.837077	0.22703	-0.547092	-0.270242	0.834974	-0.0972738	0.192002	-0.276903	-0.2684	-0.885907	0	2372	0.324	0.3419	0.03483	0.2286	0.7511	0.08226	0.001263	0.3923	-1.806e-17	0.0982	0.03024	6.749e-20	0.004771	0.06763	0.423462	-327.555	263.519	924.766
TCGA-BH-A0DG	IS4	0.3976	0.7466	0.6674	0.956	6.89069	-0.450032	1.26482	-0.269189	0.794829	-0.136169	-0.365529	1.2573	-0.424057	-0.252045	-0.260346	-0.153484	-0.441264	-0.837077	3.49353	0.0155253	-0.270242	0.368008	-0.0972738	-0.757434	0.144252	-0.2684	-0.189842	0	2041	0.1886	0.3687	0.08213	0.2008	0.3825	0.08198	0.004471	0.1772	0.2928	0.03877	-1.625e-20	0.003641	0.07199	0.06951	0.42508	-725.191	846.348	1082.52
TCGA-BH-A0DI	IS4	0.3692	0.8941	0.5948	0.1006	6.7241	-0.450032	0.275182	-0.269189	0.583101	-0.136169	-0.0666454	0.251437	0.330309	-0.252045	0.425755	-0.811079	-0.441264	0.479808	-0.436954	-0.0114598	-0.270242	0.168432	-0.0972738	-0.704067	-0.376056	0.370152	-0.817374	0	912	0.2199	0.396	0.1888	0.2768	0.2033	0.07051	0.008909	0.2224	0.1591	0.09518	-3.369e-18	0.000693	0.1461	0.0932	0.439833	65.7052	331.104	-508.783
TCGA-BH-A0DO	IS4	-1.294	0.5119	-0.3779	-0.8761	4.67066	-0.450032	3.19878	-0.269189	-0.54907	-0.136169	0.684666	-1.11552	-0.308724	0.810269	-0.850738	-0.811079	-0.441264	-0.837077	-0.0346782	1.54712	-0.270242	-0.771295	-0.0972738	-0.76661	0.447794	-0.2684	-0.885907	0	1644	0.1167	0.4027	0.09671	0.1241	0.3094	0.02494	0.01263	0.1243	8.816e-18	0.08256	5e-19	6.202e-19	1.877e-17	0.06167	0.34734	-1048.94	-155.962	2552.06
TCGA-BH-A0DP	IS4	0.2776	0.7129	0.3675	-0.1249	6.19698	-0.450032	0.250561	-0.269189	-0.462844	-0.136169	-0.830093	0.288516	0.0735852	-0.252045	0.286229	-0.446366	-0.174761	0.725453	-0.436954	-0.629845	-0.270242	0.962532	-0.0972738	0.704627	0.460335	-0.2684	-0.552504	0	476	0.1412	0.4218	0.09147	0.2027	0.3208	0.0292	0.01589	0.1407	0.07642	0.1064	8.706e-18	0	1.188e-18	0.07004	0.417401	-740.156	489.867	1771.17
TCGA-BH-A0DT	IS4	0.4999	0.5809	0.3711	-0.0022	5.22003	-0.450032	0.658319	-0.269189	2.91773	-0.136169	-0.608434	1.30572	-0.949569	-0.252045	-0.370175	0.243253	-0.441264	-0.573973	-0.436954	-0.649227	-0.270242	1.54727	-0.0972738	0.171594	-0.0435625	-0.2684	-0.10638	0	2403	0.1618	0.4127	0.1154	0.1434	0.2392	0.04653	0.006311	0.1553	0.1176	0.08774	-2.516e-18	0.001073	0.03856	0.081	0.417975	-432.881	427.767	2526.15
TCGA-BH-A0DV	IS4	-0.7265	0.8617	0.2061	-0.414	6.12466	-0.450032	1.25277	-0.269189	-0.54907	-0.136169	-0.804473	-1.04823	0.597023	-0.161565	1.25175	0.0011023	-0.441264	2.14663	-0.436954	-0.382335	-0.270242	0.336555	-0.0972738	-0.183216	-1.11331	-0.2684	-0.784871	0	2064	0.469	0.2962	0.1865	0.3	0.5857	0.1325	0.08924	0.6731	0.08552	0.04026	0.06344	0.03992	0.1503	0.08604	0.430947	27.0943	78.5217	945.138
TCGA-BH-A0E2	IS4	0.3846	0.7327	-0.153	0.3	5.54153	-0.450032	-0.126477	-0.269189	-0.54907	-0.136169	0.958773	0.106631	-0.985715	-0.252045	0.2152	-0.811079	-0.441264	0.317811	-0.436954	-0.558445	-0.270242	0.464614	-0.0972738	0.14439	0.145478	-0.2684	0.996688	0	435	0.0723	0.5002	0.09193	0.1797	0.04958	0.02318	0.01035	0.04897	0.2177	0.1511	-6.024e-19	4.985e-19	0.01966	0.03393	0.354417	-605.359	1245.95	-1701.16
TCGA-BH-A0E6	IS4	0.0847	0.3694	0.406	-0.0773	4.84126	2.09238	0.410533	-0.269189	-0.54907	-0.136169	0.740958	0.307901	-1.48408	-0.252045	-0.393918	0.068796	-0.441264	-0.0770643	-0.436954	-0.240586	-0.270242	-1.53961	-0.0972738	1.43859	1.99577	-0.2684	1.30333	0	293	0.1659	0.3745	0.06306	0.1683	0.2628	0.07385	0.004126	0.2165	0.05377	0.1865	-2.146e-19	0.004677	0.02413	0.09538	0.406271	-87.7055	895.186	-2416.78
TCGA-BH-A0E9	IS4	-0.4748	0.8387	0.2073	-0.2967	5.39258	-0.450032	1.3235	-0.269189	-0.54907	-0.136169	-0.830093	-0.871513	-0.705527	-0.252045	0.241404	0.831058	-0.441264	0.302018	-0.436954	0.259931	-0.270242	1.88943	-0.0972738	1.18438	-0.924253	-0.2684	-0.529954	0	2489	0.205	0.3997	0.1295	0.1721	0.08879	0.04905	0.01883	0.2291	-8.743e-18	0.03497	0.01815	0	7.852e-18	0.0656	0.37429	-645.123	671.177	3257.92
TCGA-BH-A0EA	IS4	-0.8676	0.8368	0.0014	-0.6989	5.50067	-0.450032	-0.47462	-0.269189	3.94324	-0.136169	-0.00455404	-0.707827	0.489882	-0.252045	-0.373636	0.372328	-0.441264	1.16397	-0.436954	-0.189949	-0.270242	-0.794924	-0.0972738	-0.138319	-0.451659	-0.2684	0.423273	1	991	0.2577	0.2963	0.04341	0.2217	0.88	0.07625	0.01328	0.3663	-2.668e-17	0.07257	0.03987	1.227e-19	3.078e-18	0.07936	0.40077	-547.622	-378.753	3275.11
TCGA-BH-A0GZ	IS4	-0.6849	0.5204	-0.5017	-0.6634	4.15361	-0.450032	0.429404	-0.269189	0.830191	-0.136169	-0.557817	-0.37452	0.472166	-0.252045	0.464668	1.28381	-0.441264	0.504054	-0.436954	-0.253514	-0.270242	-0.436087	-0.0972738	-0.187975	0.524026	-0.2684	-0.486112	0	328	0.1925	0.4717	0.08659	0.2011	0.06458	0.06396	0.007118	0.2061	0.1859	0.147	-2.123e-17	2.741e-19	0.03175	0.03588	0.356249	-1021.62	1021.11	253.385
TCGA-BH-A0H3	IS4	-0.0532	0.691	0.1891	-0.4394	5.98948	-0.450032	0.182617	-0.269189	2.31699	-0.136169	-0.799751	0.771987	-0.201272	-0.252045	0.0374624	-0.811079	-0.441264	-0.240458	-0.436954	-0.57513	-0.270242	1.34274	-0.0972738	0.496734	-0.511555	0.22803	-0.573401	0	1928	0.2321	0.4646	0.1891	0.1527	0.1406	0.06138	0.01487	0.2383	0.0805	0.08854	1.566e-19	0.00247	0.05478	0.07619	0.379896	-398.469	594.365	2491.92
TCGA-BH-A0HB	IS4	0.6379	0.5342	0.5274	0.7308	6.48425	-0.450032	-0.339846	-0.269189	0.762158	-0.136169	-0.596732	-0.0384433	0.145049	-0.252045	-0.576941	0.950747	-0.441264	-0.667245	-0.436954	-0.831177	-0.270242	1.47164	-0.0972738	0.691538	-0.931062	0.817035	1.86952	0	806	0.07324	0.4855	0.06235	0.09129	0.2407	0.04219	-1.642e-19	0.06765	0.08426	0.2439	-7.599e-19	-2.182e-19	-2.487e-18	0.04631	0.412774	-411.24	751.377	-608.14
TCGA-BH-A0HF	IS4	0.1831	0.9168	0.3347	0.069	6.46231	0.0857187	-0.550251	-0.269189	0.0311393	-0.136169	1.62081	0.583049	-0.505559	-0.252045	-0.156594	-0.141488	0.564461	-0.837077	-0.329741	-0.451463	-0.270242	-1.06733	-0.0972738	0.116546	-0.617254	-0.2684	1.31845	0	727	0.2376	0.4378	0.08864	0.1422	0.4018	0.08276	0.01147	0.2549	0.07625	0.1306	3.293e-17	0	0.03896	0.06878	0.431316	-927.828	649.384	-885.679
TCGA-BH-A0HI	IS4	-0.237	0.318	-0.4476	0.1929	5.44497	-0.450032	0.349609	-0.269189	-0.54907	-0.136169	0.428168	-0.193866	0.569902	3.20503	-0.938102	-0.0989102	0.0995194	-0.0458017	-0.436954	-0.677864	-0.270242	0.139882	-0.0972738	-1.17537	0.500035	-0.2684	-0.205806	0	620	0.204	0.4719	0.05485	0.1487	0.03582	0.06852	0.007916	0.2148	0.1922	0.1373	-1.476e-20	-7.219e-20	0.06726	0.05943	0.371276	-947.361	450.858	2033.89
TCGA-BH-A0HK	IS4	-0.2559	0.7356	-0.1983	-0.2125	5.02156	-0.450032	0.0715857	-0.269189	2.01815	-0.136169	-0.830093	0.36401	0.305336	-0.252045	-0.7734	1.97237	-0.441264	0.242157	-0.436954	1.50028	-0.270242	0.262645	-0.0972738	-0.582037	-0.0773147	-0.2684	-0.885907	0	178	0.2613	0.4097	0.08567	0.133	0.7222	0.068	0.01567	0.3349	-5.8e-18	0.05839	0.05175	-2.801e-19	-1.866e-18	0.07939	0.420829	-618.534	616.315	2112.08
TCGA-BH-A0HX	IS4	-0.1905	0.6518	-0.2168	-0.1606	5.99471	-0.450032	2.18652	-0.269189	-0.54907	-0.136169	1.18401	-0.497138	-0.813103	-0.252045	-0.293403	-0.811079	-0.441264	-0.72333	-0.436954	0.0514797	-0.270242	0.705577	-0.0972738	-0.675357	-1.25043	-0.2684	0.494198	0	829	0.1651	0.5112	0.07083	0.1976	0.1087	0.06135	0.01041	0.1598	0.2218	0.1555	-2.014e-17	3.399e-20	0	0.02663	0.359394	-467.21	793.447	-37.1587
TCGA-BH-A0W4	IS4	-0.7463	0.5827	-0.8179	-0.8077	5.03328	-0.450032	0.022622	-0.269189	-0.505891	-0.136169	1.53137	-0.066504	0.0386612	-0.252045	0.853561	-0.811079	-0.441264	-0.1711	-0.436954	0.030334	-0.270242	-1.10163	-0.0972738	-1.0247	-0.380122	-0.2684	-0.885907	0	759	0.1306	0.4028	8.205e-22	0.0792	0.6285	0.0315	0.01276	0.1286	0.1233	0.1078	-6.206e-19	0.0003766	0.0427	0.05514	0.342339	-569.578	809.433	789.219
TCGA-BH-A18F	IS4	0.3403	0.6395	0.42	0.1194	5.67537	-0.450032	0.238739	-0.269189	1.27968	-0.136169	-0.62048	0.356043	-0.763516	-0.252045	0.514166	-0.183051	-0.441264	1.01227	-0.436954	-0.747069	-0.270242	1.01422	-0.0972738	0.436392	0.177779	-0.2684	0.568288	0	1001	0.1827	0.3717	0.05824	0.1575	0.9114	0.04875	0.002455	0.2182	0.01303	0.07953	0.06805	0.004397	0.01861	0.06584	0.363127	-356.828	798.257	588.274
TCGA-BH-A18R	IS4	-0.0596	0.2328	-0.0348	-0.0606	5.51865	-0.450032	0.788994	-0.269189	1.85761	-0.136169	-0.473873	0.262375	-0.0890566	-0.11734	0.294627	-0.320169	-0.441264	-0.837077	-0.385085	-0.0830909	-0.270242	0.691979	-0.0972738	-0.477944	0.195905	-0.2684	-0.885907	1	1142	0.06713	0.5856	0.02784	0.02441	0.01439	0.02221	0.007992	0.05269	0.1813	0.1519	0	0.005045	-1.37e-17	0.03189	0.345384	-194.774	1483.32	1353.55
TCGA-BH-A1ET	IS4	0.0097	0.2855	-0.1557	-0.3421	5.87243	-0.450032	0.543331	-0.269189	0.249775	-0.136169	-0.830093	0.241227	-0.453979	-0.205056	0.684729	-0.0112747	0.190506	0.880541	-0.436954	-0.604677	-0.270242	1.7391	-0.0972738	0.704316	-1.0321	-0.2684	-0.885907	1	2520	0.1666	0.5125	0.07724	0.1235	0.08629	0.02693	0.01272	0.1578	0.1323	0.1058	-7.135e-19	0.001272	-8.553e-18	0.03991	0.38351	-737.294	540.717	421.839
TCGA-BH-A1EU	IS4	0.5766	0.738	1.2613	0.5136	7.51217	2.05429	0.959795	-0.269189	0.0159513	-0.136169	-0.711063	0.361168	-0.794922	1.27065	-0.734184	0.395913	-0.441264	-0.837077	-0.436954	-0.831242	0.28224	1.95775	-0.0972738	0.578648	0.183797	-0.2684	-0.885907	1	1286	0.184	0.404	0.113	0.09474	0.6552	0.02289	0.01518	0.1924	-3.377e-17	1.427e-19	0.06833	-2.366e-18	-1.854e-17	0.06199	0.411812	-80.717	768.86	1327.18
TCGA-BH-A1FH	IS4	-0.4775	0.9019	0.1275	0.2319	5.91083	-0.450032	2.95636	-0.269189	-0.350563	-0.136169	-0.830093	-1.0947	-0.300015	-0.252045	0.979278	0.19466	-0.441264	0.182186	-0.436954	2.37688	-0.270242	-0.378326	-0.0972738	-0.113438	-1.09951	-0.2684	-0.838376	1	1034	0.251	0.4165	0.292	0.2313	0.1857	0.0786	0.02149	0.2792	0.01991	0.05417	0.03015	0.0036	0.1178	0.09015	0.37153	193.243	368.507	648.118
TCGA-BH-A1FU	IS4	0.0148	0.6459	0.6119	-0.316	5.74608	-0.450032	1.50488	-0.269189	-0.371271	-0.136169	0.85713	0.273394	-0.929039	-0.252045	-0.225227	-0.811079	-0.441264	-0.837077	-0.436954	-0.301355	-0.270242	1.39179	-0.0972738	-0.743299	-0.813294	0.393241	0.121859	1	1688	0.2411	0.3724	0.133	0.2525	0.06887	0.08422	0.009926	0.2623	0.2065	0.02719	1.488e-17	0.001004	0.1099	0.06475	0.448521	324.28	976.183	-313.945
TCGA-BH-A201	IS4	-0.395	0.7648	-0.4546	0.3617	5.62031	-0.450032	0.754614	-0.269189	0.0442936	-0.136169	1.57492	-0.664452	-0.194887	-0.252045	-0.452348	-0.276797	-0.441264	-0.368634	-0.436954	-0.0153688	-0.270242	-0.725113	-0.0972738	-0.337359	0.0140156	-0.2684	-0.885907	0	856	0.1402	0.4095	0.1344	0.2122	0.1489	0.03039	0.01119	0.1159	0.04119	0.05987	0	0.002897	0.04492	0.07645	0.374285	-227.898	1374.4	39.3597
TCGA-BH-A208	IS4	-0.0697	0.8193	0.0856	0.0219	6.17988	-0.450032	1.58938	-0.248765	-0.417019	-0.136169	-0.486759	-0.242703	0.181443	-0.252045	0.187859	-0.709098	-0.441264	-0.0507199	-0.436954	2.76196	-0.270242	-0.848062	-0.0972738	-0.243682	-0.648232	-0.2684	-0.402613	1	1759	0.3041	0.3765	0.2695	0.3714	0.03754	0.07202	0.01526	0.3272	0.2093	0.04546	1.934e-18	0	0.2171	0.06852	0.345875	-141.886	275.316	-1941.97
TCGA-BH-A28O	IS4	-0.4071	0.8702	0.2793	-0.495	5.26819	-0.450032	2.65811	-0.269189	-0.54907	-0.136169	-0.830093	-0.228194	-1.17388	-0.252045	-0.386318	0.459242	-0.441264	-0.837077	-0.436954	3.69071	1.08989	-0.796521	-0.0972738	2.09533	-0.749615	-0.2684	-0.580088	0	1120	0.2497	0.1995	0.142	0.2213	0.7742	0.08048	0.003542	0.3637	0.002262	0.068	0.02661	0.001517	0.06757	0.1215	0.365026	-603.799	-501.933	1633.8
TCGA-BH-A42U	IS4	0.3386	0.995	0.8752	-0.0108	5.10031	-0.450032	0.965399	-0.269189	-0.54907	-0.136169	-0.178718	-0.396943	-1.11214	1.44894	-1.04973	-0.20702	-0.441264	4.22501	-0.436954	1.6881	-0.270242	-0.725006	-0.0972738	0.325501	1.63509	-0.2684	0.316322	0	3364	0.3037	0.2264	0.1632	0.2085	0.3599	0.1453	-1.44e-19	0.5373	0.104	0.1016	-2.414e-18	0	0.01621	0.08236	0.439982	220.789	-627.461	1105.3
TCGA-BH-A42V	IS4	-0.4225	0.6415	0.5254	-0.621	5.68151	-0.450032	0.878416	-0.269189	0.0260825	2.18377	-0.393622	0.0756319	-1.15815	-0.252045	-0.513509	2.36588	-0.441264	-0.625766	-0.436954	0.259153	-0.270242	-0.362253	-0.0972738	0.811703	2.0751	-0.2684	2.32821	0	635	0.2916	0.3061	0.1162	0.1734	0.3431	0.1314	0.0005506	0.4291	0.1497	0.1155	-1.717e-18	0.0009392	0.01962	0.08563	0.400041	-548.611	-752.633	796.665
TCGA-BH-A6R9	IS4	0.9624	0.7953	1.0098	0.8169	7.11934	-0.450032	0.172603	-0.269189	1.73289	-0.136169	0.828141	-0.00372009	0.0510114	-0.252045	0.17563	-0.811079	0.794286	0.508689	-0.436954	-0.147683	-0.270242	-0.739363	-0.0972738	-0.629044	-1.21761	-0.2684	0.330073	0	160	0.1771	0.3634	0.2723	0.1442	0.007051	0.07117	0.01332	0.1163	0.3105	0.08786	-6.667e-19	-1.954e-18	0.2263	0.0656	0.551609	338.007	33.7618	-2802.45
TCGA-BH-A8FZ	IS4	0.501	1.0034	1.2262	0.8756	7.0937	-0.450032	0.525074	1.24925	1.81433	2.74056	-0.485884	-1.06977	-0.122037	1.20372	0.424365	1.1835	-0.391963	-0.837077	-0.436954	-0.428716	-0.244537	0.405251	-0.0972738	-0.472312	-0.325324	-0.2684	0.516671	0	574	0.1669	0.2955	0.1229	0.1775	0.2776	0.07205	0.005595	0.2177	0.04927	0.06414	0.03193	0.002384	0.0329	0.0672	0.497179	-41.6756	-199.06	2362.02
TCGA-BH-A8G0	IS4	-0.4799	0.7339	1.1896	-0.4746	7.08473	1.586	1.81521	-0.269189	-0.54907	-0.136169	1.59631	-1.17067	-0.507989	-0.252045	0.0347978	-0.811079	-0.441264	0.215298	-0.436954	-0.190758	-0.270242	-0.964136	-0.0972738	-1.12244	-0.279185	-0.2684	0.0990892	0	662	0.2297	0.3033	0.1965	0.2461	0.161	0.08614	0.003754	0.2846	0.087	0.06939	1.507e-18	0.0001325	0.06059	0.08515	0.531953	-209.881	-113.796	2041.28
TCGA-BH-AB28	IS4	-0.1178	0.4584	0.4572	-0.0867	6.05104	0.374981	1.70476	-0.269189	-0.440031	-0.136169	-0.830093	0.122004	0.0411214	-0.252045	-0.211825	1.02799	-0.441264	-0.465873	-0.436954	-0.831242	-0.270242	0.756574	-0.0972738	-0.0912131	0.192993	-0.2684	1.20249	0	287	0.1056	0.3351	0.1453	0.1579	0.241	0.04494	0.007343	0.1066	0.174	0.1392	-2.364e-18	0.0002078	-1.092e-17	0.03853	0.430546	-997.071	350.57	3401.08
TCGA-C8-A131	IS4	-0.2994	0.3626	-0.0131	-0.6659	5.70742	-0.450032	-0.351254	-0.133692	-0.54907	-0.136169	1.84775	-1.21084	0.107725	0.615505	-1.04973	-0.811079	0.665407	-0.837077	1.33247	-0.720514	-0.270242	-0.650305	-0.0972738	0.17246	0.39126	-0.2684	-0.146332	0	411	0.1477	0.3366	0.08448	0.1011	0.1193	0.05952	-1.041e-19	0.1471	0.2307	0.124	-6.306e-18	0.002036	0.1026	0.0348	0.44882	318.718	580.785	-97.8278
TCGA-C8-A132	IS4	0.9428	0.8135	0.9762	0.275	6.24688	-0.450032	1.58305	-0.0965696	0.0468043	-0.136169	0.0772679	-0.0680312	-0.950773	-0.252045	-0.809821	-0.811079	-0.441264	-0.677858	-0.436954	1.13058	-0.270242	-0.275166	-0.0972738	1.12447	0.432814	-0.2684	1.2392	0	383	0.1486	0.4388	0.1276	0.1268	0.02216	0.05027	0.01114	0.1264	0.1825	0.1139	6.987e-19	-9.289e-20	0.0738	0.07023	0.448846	-82.8812	918.583	-575.029
TCGA-C8-A135	IS4	-0.1203	0.3493	0.1429	-0.0885	6.27418	-0.450032	1.01894	-0.269189	0.0878751	-0.136169	-0.830093	0.227231	0.0766601	-0.252045	-0.695279	-0.811079	0.381023	-0.837077	-0.436954	1.92878	0.353029	0.317881	-0.0972738	0.852898	-0.610679	-0.2684	-0.224648	0	393	0.2071	0.4513	0.0487	0.1456	0.2138	0.09171	0.001036	0.2064	0.2196	0.1519	1.501e-17	0.004238	0.02162	0.02932	0.420044	-457.777	1327.46	-1028.11
TCGA-C8-A3M7	IS4	0.03	0.59	0.1451	-0.0426	4.94773	-0.450032	3.59857	-0.269189	-0.287097	-0.136169	-0.7385	-0.386475	-1.53898	-0.252045	0.699255	-0.0253618	-0.441264	1.1626	-0.436954	4.49826	-0.270242	-0.464482	-0.0972738	-0.385293	-1.30221	-0.2684	-0.87306	1	1034	0.4234	0.3799	0.134	0.2842	0.248	0.124	0.01109	0.5726	6.872e-18	0.07238	0.0318	0.004312	0.0391	0.06189	0.39178	-372.953	199.519	1995.43
TCGA-D8-A145	IS4	-0.6547	0.6859	0.3245	-0.7208	5.74925	-0.450032	2.53789	-0.269189	-0.54907	-0.136169	-0.669489	-0.96566	-1.13329	0.0525359	0.132365	-0.112618	-0.441264	0.0320077	-0.436954	5.83079	-0.270242	-0.758867	-0.0972738	-0.468784	-0.276625	-0.2684	-0.812207	0	410	0.1777	0.4141	0.1285	0.222	0.324	0.05339	0.00579	0.184	1.133e-18	0.09549	0.0441	0.001115	0.0003136	0.0934	0.388657	-703.498	679.466	203.519
TCGA-D8-A1JH	IS4	-0.0795	0.6688	0.4817	-0.0128	6.6291	-0.450032	2.47538	-0.269189	2.00994	-0.136169	-0.830093	-0.320307	0.188214	-0.252045	0.310619	0.375303	-0.441264	-0.127792	-0.436954	-0.320766	-0.270242	0.253703	-0.0972738	-0.570476	-0.885635	-0.2684	0.050758	0	426	0.1831	0.419	0.09752	0.2123	0.1866	0.05044	0.01137	0.1776	0.1376	0.07412	-3.606e-19	0.0008705	0.06547	0.06441	0.449162	-440.068	438.049	656.164
TCGA-D8-A1JU	IS4	0.1316	0.5933	0.4543	-0.0177	6.67391	-0.450032	-0.307219	-0.269189	0.223674	-0.136169	-0.830093	-0.400582	0.634099	-0.252045	2.39837	0.368572	-0.441264	0.293587	-0.436954	-0.568448	-0.270242	0.0345236	-0.0972738	0.142389	-1.23164	-0.2684	-0.885907	0	447	0.2335	0.3637	0.1438	0.2631	0.8603	0.0726	0.01511	0.2572	-1.619e-19	0.07559	0.06884	0.0003249	0.07468	0.06408	0.440913	-186.182	467.431	1977.41
TCGA-D8-A27I	IS4	-0.0285	0.8255	0.8165	-0.0707	6.56922	-0.450032	0.707771	-0.269189	3.01375	-0.136169	-0.830093	-0.376063	-0.410715	-0.252045	1.34833	-0.619889	-0.0723499	-0.532748	-0.436954	0.192973	-0.270242	1.03144	-0.0972738	-0.399837	-0.918573	0.948445	-0.885907	0	439	0.2599	0.3331	0.1468	0.1688	0.6992	0.07391	0.006287	0.3069	0.05861	0.06002	0.03683	0.002211	0.06274	0.08693	0.448911	-69.3073	853.603	703.534
TCGA-D8-A27K	IS4	0.3193	0.5338	0.3637	-0.2476	5.97379	-0.450032	0.990743	-0.269189	-0.54907	-0.136169	-0.830093	0.76114	-0.406067	-0.252045	-0.530594	1.16969	-0.441264	-0.837077	0.19444	-0.403749	-0.270242	2.32065	-0.0972738	0.277736	-0.0446118	-0.2684	-0.885907	0	1461	0.08623	0.4466	0.1308	0.1247	0.1215	0.01693	0.01408	0.07059	0.09421	0.06232	5.692e-18	8e-19	0.017	0.07107	0.42199	-677.06	325.616	2920.77
TCGA-D8-A27L	IS4	0.1972	0.7192	0.5859	-0.1724	6.47567	-0.450032	1.46571	-0.269189	0.221088	-0.136169	-0.80377	0.450963	-0.701677	-0.252045	1.6297	0.576942	-0.0689567	-0.0304883	-0.436954	0.0727189	-0.270242	0.633151	-0.0972738	-0.813717	-0.342633	-0.2684	0.419816	0	499	0.1086	0.4118	0.08959	0.195	0.1293	0.02557	0.008934	0.0835	0.1719	0.07177	4.411e-18	0	0.06541	0.07021	0.44608	-327.332	714.683	-101.109
TCGA-D8-A27P	IS4	-1.5028	0.3154	-0.7487	-0.9078	5.09506	1.30435	-1.07948	-0.269189	-0.218363	-0.136169	1.45797	-1.02491	-0.195466	-0.252045	0.641545	0.108265	-0.441264	-0.837077	3.14184	-0.683242	-0.270242	-0.242358	-0.0972738	-1.40243	-0.305229	-0.2684	0.535859	0	49	0.06603	0.4534	0.05783	0.1304	0.0406	0.01003	0.01193	0.0544	0.1214	0.1093	8.776e-18	-7.933e-19	1.796e-18	0.0636	0.326404	-1375.15	406.075	2356.39
TCGA-D8-A27V	IS4	0.0563	0.6139	-0.2928	0.2287	4.88507	-0.450032	1.43444	-0.269189	2.12939	-0.136169	-0.830093	0.756505	-0.233249	-0.252045	0.173244	-0.302436	-0.441264	-0.229907	-0.436954	-0.299684	-0.270242	1.44965	-0.0972738	-0.653617	-0.663577	-0.2684	-0.885907	0	381	0.1415	0.4768	0.1684	0.2474	0.0441	0.02657	0.01475	0.1326	0.09674	0.07778	-7.409e-18	0	9.314e-18	0.06127	0.343885	-122.509	349.2	2449.77
TCGA-D8-A3Z5	IS4	-0.8456	0.4996	-0.4142	-0.6452	4.3547	-0.147187	-0.752261	-0.269189	-0.54907	5.94958	-0.67085	-0.106248	-1.0542	-0.252045	-0.474262	1.17794	-0.441264	1.46717	-0.436954	4.0745	-0.270242	-1.53961	-0.0972738	2.99344	0.0693824	0.903617	-0.885907	0	1015	0.2135	0.2359	0.1124	0.1364	0.5517	0.09827	0.003623	0.344	0.02736	0.1154	0.004403	0.003537	0.002794	0.07249	0.322839	-869.456	-467.3	3058.03
TCGA-D8-A4Z1	IS4	-0.5976	0.7679	0.2271	-0.4879	5.34889	-0.0232919	0.389548	-0.269189	-0.54907	-0.136169	-0.830093	-0.429403	-0.827789	-0.0952381	1.25403	0.772055	-0.441264	-0.562758	3.68273	0.427059	-0.270242	-0.345625	-0.0972738	0.785241	1.73763	-0.2684	-0.766622	0	659	0.234	0.3198	0.1614	0.2785	0.1103	0.09715	0.004266	0.3025	0.04352	0.1121	0.002492	0.003074	0.01136	0.08395	0.393461	-536.893	-171.197	1719.07
TCGA-E2-A106	IS4	-0.8219	0.3158	-1.3158	-0.7474	3.99639	-0.450032	0.348176	-0.269189	0.745869	-0.136169	-0.815209	1.11889	-0.144824	1.9303	-0.664733	-0.811079	0.770748	0.638426	-0.436954	2.58871	-0.270242	-0.812239	-0.0972738	-0.247823	0.78403	-0.2684	-0.885907	0	2541	0.1266	0.465	0.04459	0.09562	0.01602	0.04471	0.01209	0.1654	0.1665	0.138	5.501e-18	0	2.74e-18	0.02937	0.276656	-908.425	519.036	1164.86
TCGA-E2-A14Q	IS4	0.3171	0.4908	-0.1686	0.3766	4.43517	-0.450032	0.119446	0.0856515	0.717722	-0.136169	-0.830093	1.39487	-1.09411	-0.252045	0.458689	-0.14874	-0.441264	0.315157	-0.436954	-0.420685	-0.270242	1.67173	-0.0972738	1.45481	-0.94332	0.81508	-0.885907	0	1163	0.1073	0.4567	0.05558	0.1492	0.09232	0.0405	0.004882	0.1001	0.1236	0.1266	-2.915e-17	2.456e-21	-1.866e-17	0.04923	0.302527	-669.135	447.674	582.807
TCGA-E2-A14U	IS4	-1.1594	0.5541	-0.5814	-1.1922	4.71047	-0.450032	-0.502838	-0.269189	-0.54907	-0.136169	-0.685328	-1.03504	1.44066	1.09614	-1.04973	-0.811079	-0.441264	0.947902	-0.436954	1.71101	-0.270242	-0.63448	-0.0972738	0.104269	1.17694	-0.2684	-0.885907	0	1318	0.08948	0.3813	0.09567	0.1142	0.02715	0.05021	0.006579	0.1083	0.1134	0.1558	-1.519e-17	1.313e-19	5.668e-18	0.03595	0.3425	-301.446	-376.577	1061.9
TCGA-E2-A14V	IS4	-0.4777	0.3965	-0.916	-0.6176	4.64134	0.324306	-0.876509	-0.269189	0.218028	-0.136169	0.568179	0.337431	-1.50362	-0.252045	2.63853	0.272662	-0.441264	-0.837077	-0.436954	-0.743582	-0.0720071	-0.483154	-0.0972738	1.4835	-0.969899	-0.2684	0.206642	0	1042	0.04981	0.5013	0.05531	0.05527	0.04187	0.01849	0.01311	0.03915	0.1384	0.1286	1.206e-17	4.536e-20	1.866e-17	0.07961	0.341343	-820.47	1078.88	1457.66
TCGA-E2-A15C	IS4	-0.2095	0.4163	0.031	-0.1679	5.14539	-0.450032	1.92704	-0.072297	-0.358838	-0.136169	-0.793953	0.844316	-0.963069	-0.150929	-0.253124	-0.73849	-0.441264	-0.30387	-0.436954	0.301752	-0.270242	1.42531	-0.0972738	-0.0764421	1.5865	-0.2684	-0.885907	0	694	0.08854	0.4382	0.07286	0.1939	0.04991	0.02235	0.006597	0.07988	0.1879	0.09998	-2.302e-17	-6.144e-19	0.01618	0.06329	0.375465	-1053.3	840.173	153.698
TCGA-E2-A15D	IS4	-0.2474	0.3391	-0.0953	-0.4977	5.4154	-0.450032	0.290505	-0.269189	0.230089	-0.136169	-0.657304	0.711849	-0.482984	-0.252045	-0.30744	-0.0926811	-0.441264	1.48419	-0.436954	-0.559541	-0.270242	0.436207	-0.0972738	0.213325	2.70792	0.00808621	-0.885907	0	526	0.1529	0.3615	0.02642	0.1583	0.8466	0.05092	0.00967	0.1635	-1.202e-18	0.1265	0.03633	0.001505	0.01811	0.08187	0.376391	-238.982	342.552	2596.04
TCGA-E2-A15E	IS4	-0.8347	0.5468	-0.7442	-0.6447	5.03171	-0.450032	0.402952	0.476638	-0.0291612	-0.136169	-0.771254	-1.29157	-0.976905	-0.252045	2.57323	3.20501	-0.441264	-0.259431	1.76235	0.0267063	-0.270242	0.162089	-0.0972738	1.32666	-1.5212	-0.2684	-0.885907	0	630	0.08224	0.4117	0.09977	0.1147	0.1606	0.02894	0.01066	0.06055	0.131	0.136	-2.355e-17	0	2.876e-18	0.06257	0.320955	-128.303	768.964	707.483
TCGA-E2-A15H	IS4	-0.4684	0.3549	-0.6243	-0.29	4.63891	-0.450032	3.81373	-0.269189	-0.54907	-0.136169	-0.131299	-0.0499152	-1.31635	-0.252045	-0.528478	-0.186693	-0.441264	-0.570114	0.165014	3.2653	-0.270242	-1.14507	-0.0972738	0.0248351	0.705822	-0.2684	-0.617307	0	393	0.07202	0.4876	0.05861	0.08747	0.02214	0.04661	0.01113	0.05837	0.206	0.1466	3.925e-18	0	1.376e-17	0.03369	0.306701	-682.202	1121.3	1967.77
TCGA-E2-A1BC	IS4	-0.7447	0.4242	-0.7587	-0.3331	4.40717	-0.450032	1.83979	-0.269189	0.997679	-0.136169	-0.830093	-0.641585	-0.420693	2.18166	-0.372075	0.109921	-0.0866845	4.51076	-0.436954	-0.00741546	-0.270242	-0.00277512	-0.0972738	-0.838626	1.11515	-0.2684	-0.885907	0	501	0.1577	0.3784	2.257e-17	0.1737	1.142	0.03224	0.01548	0.1716	1.304e-18	0.08588	0.07737	0	0.02314	0.05812	0.305501	-342.349	132.534	1107.37
TCGA-E2-A1IF	IS4	-0.4248	0.5903	-0.0316	-0.7891	4.87838	-0.450032	0.710868	-0.269189	-0.54907	2.89906	2.00553	-0.0392233	-0.852242	-0.252045	-0.764145	-0.0427352	-0.441264	-0.837077	0.191946	-0.30235	-0.270242	-1.46506	-0.0972738	-0.18349	0.286921	-0.2684	2.45607	0	1138	0.2111	0.3007	0.1679	0.1495	0.2858	0.08676	0.002222	0.2567	0.2532	0.1045	2.082e-17	0.00174	0.07729	0.06567	0.377792	-507.357	449.079	678.807
TCGA-E2-A1IJ	IS4	0.5321	0.7727	0.801	0.1302	6.69719	-0.450032	1.03228	-0.269189	0.620731	-0.136169	-0.830093	0.448233	-0.718577	-0.252045	1.08104	-0.696332	-0.441264	0.752647	-0.436954	0.639675	-0.270242	0.704707	-0.0972738	-0.328848	0.00650339	-0.2684	-0.254946	0	865	0.2369	0.3495	0.179	0.2952	0.06379	0.07461	0.005437	0.2467	0.2091	0.05597	-2.353e-17	-1.945e-19	0.1211	0.06874	0.458189	-907.285	496.918	1010.81
TCGA-E2-A1IO	IS4	0.3018	0.7052	0.531	-0.0706	6.00417	-0.450032	0.841273	-0.269189	-0.177125	-0.136169	-0.62478	0.934106	-1.02082	-0.252045	0.0958582	-0.0938115	-0.441264	-0.294833	-0.436954	-0.286591	-0.270242	2.44856	-0.0972738	-0.00119595	0.213743	-0.2684	-0.743208	0	1855	0.1381	0.3399	0.1737	0.1997	0.1091	0.0459	0.007775	0.1124	0.1933	0.08303	-1.439e-17	2.774e-19	0.1489	0.07622	0.431482	-333.737	647.605	-65.8045
TCGA-E2-A1IU	IS4	-0.2771	0.3009	-0.019	0.0849	5.58445	1.6076	0.277127	-0.269189	-0.212085	-0.136169	-0.755242	0.0238937	0.218167	-0.252045	0.20365	-0.811079	1.28471	-0.635127	-0.436954	0.939066	-0.270242	0.126166	-0.0972738	-0.0330227	0.380339	-0.2684	-0.885907	0	337	0.1144	0.4969	0.0235	0.1315	0.03583	0.02891	0.006053	0.1081	0.0677	0.166	1.7e-17	8.102e-05	-6.595e-18	0.02845	0.358611	-1133.82	845.092	1529.47
TCGA-E2-A1L6	IS4	-0.4225	0.6016	-0.1417	-0.0326	6.01337	-0.450032	0.701254	-0.269189	-0.54907	-0.136169	0.985911	-0.558749	0.996555	1.72081	-1.04973	-0.811079	-0.298497	-0.837077	1.66049	-0.32839	-0.270242	-0.67211	-0.0972738	-1.07172	-0.0640835	-0.199329	-0.885907	0	1648	0.1091	0.4819	0.07486	0.08068	0.3188	0.01878	0.01145	0.09796	3.871e-18	0.1251	1.582e-19	0	-4.375e-18	0.07787	0.380407	-534.29	993.28	211.337
TCGA-E2-A1LL	IS4	-0.4411	0.6464	-0.9144	-0.0888	4.3053	-0.0193028	-1.08509	-0.269189	2.76515	-0.136169	-0.542518	0.568267	0.981151	2.8281	-1.04973	-0.381388	-0.441264	-0.27261	1.16989	-0.472199	-0.270242	-1.53961	-0.0972738	-0.0261569	2.16914	-0.2684	-0.712814	0	1309	0.1451	0.4909	1.576e-17	4.913e-18	0.06748	0.07522	0.009253	0.1302	0.1044	0.1385	-3.911e-19	5.864e-19	4.954e-19	0.04297	0.370618	-1591.14	923.061	429.832
TCGA-E2-A3DX	IS4	0.3861	0.8488	1.3138	-0.2266	6.88806	2.37677	0.0212836	-0.269189	0.215964	-0.136169	-0.830093	-0.150085	-1.14997	-0.252045	0.398623	0.119154	-0.441264	0.653506	-0.436954	-0.831242	-0.270242	1.14643	-0.0972738	3.02802	-1.04999	-0.2684	-0.661312	0	1325	0.2281	0.2772	0.1915	0.2592	0.4412	0.06186	0.005994	0.2664	0.05014	0.04124	0.05863	0.003562	0.0572	0.08904	0.562798	-110.522	134.35	2051.35
TCGA-E2-A570	IS4	-0.7402	0.3355	-0.6836	-0.6264	4.95874	-0.264245	-1.11618	-0.269189	-0.54907	-0.136169	-0.830093	-0.859101	1.55071	0.757015	-0.0133986	0.441432	0.947111	0.0552754	-0.436954	0.319522	-0.270242	0.577236	-0.0972738	-0.258751	-0.171219	-0.2684	-0.885907	0	931	0.09785	0.4017	0.1362	0.2574	0.1363	0.04031	0.002636	0.09962	0.2593	0.1278	-2.02e-17	1.096e-18	0.05753	0.0256	0.370696	-504.734	791.575	525.975
TCGA-E9-A1N9	IS4	-0.0702	0.3141	-0.0514	-0.0652	5.10032	-0.450032	0.345883	-0.269189	2.16614	-0.136169	-0.794471	1.18004	-1.02518	-0.252045	-0.794224	0.217477	-0.441264	0.0298001	-0.436954	-0.199544	-0.270242	2.44512	-0.0972738	0.212715	-0.107668	-0.2684	-0.186928	0	1101	0.1582	0.5007	0.07035	0.1315	0.02538	0.04621	0.006401	0.1544	0.2101	0.03071	-1.52e-17	0	0.03116	0.03619	0.295314	-503.741	1004.35	-901.49
TCGA-E9-A1NH	IS4	-0.2942	0.5403	-0.1781	-0.2371	6.01648	-0.450032	0.12182	-0.269189	4.32811	-0.136169	-0.830093	-0.55282	0.892155	-0.252045	-0.0659576	-0.811079	1.41945	-0.584261	-0.436954	-0.466834	-0.270242	0.235434	-0.0972738	-0.403903	-0.401398	-0.2684	-0.148645	0	576	0.2113	0.4312	0.1135	0.2351	0.0421	0.06097	0.006224	0.2068	0.2214	0.08605	-1.04e-18	-3.124e-18	0.1323	0.05195	0.442507	-1019.01	590.348	2306.34
TCGA-E9-A1QZ	IS4	0.9486	0.7528	1.1993	1.2591	6.35557	2.81951	0.291639	-0.269189	-0.146473	-0.136169	-0.801686	0.566131	-1.35182	-0.252045	0.0814824	-0.362372	-0.441264	-0.539494	-0.436954	-0.831242	-0.270242	3.05305	-0.0972738	0.567856	-0.352863	-0.2684	-0.440078	0	755	0.1757	0.383	0.03738	0.0691	0.9223	0.05448	0.004285	0.2108	-4.003e-18	0.1238	0.07202	-4.073e-18	1.369e-17	0.04593	0.4658	-315.386	1393.6	642.91
TCGA-E9-A1R0	IS4	-0.5133	0.448	0.3399	-0.449	5.73783	0.63616	0.213503	-0.0433544	0.0958372	-0.136169	-0.492699	-0.937077	-0.766497	-0.252045	1.15211	0.254746	-0.441264	0.661	-0.436954	-0.208404	-0.270242	0.227249	-0.0972738	0.620494	0.729134	-0.2684	0.432006	0	860	0.1972	0.3755	0.02853	0.1439	0.8976	0.05998	0.002359	0.2508	0.0231	0.1345	0.07971	0.003035	0.00937	0.05419	0.361523	-923.235	494.176	1432.93
TCGA-E9-A1RA	IS4	-0.1913	0.2953	0.0646	-0.3197	5.74209	1.29929	-0.0262701	-0.269189	-0.247518	-0.136169	1.25238	0.159138	-0.810686	-0.252045	-0.183768	0.563375	-0.441264	-0.501088	-0.436954	-0.831242	-0.270242	-1.03023	-0.0972738	0.0508885	1.28491	-0.2684	0.605188	0	1369	0.1032	0.4622	0.05783	0.0763	0.2319	0.03978	0.005892	0.08487	0.1987	0.1186	-5.389e-19	-9.393e-21	0.02747	0.0446	0.366482	-1181.71	551.83	552.8
TCGA-E9-A227	IS4	0.2157	0.4219	0.717	-0.1504	6.30696	-0.450032	0.0591681	-0.131349	1.50969	-0.136169	-0.830093	-0.0510257	0.41197	-0.252045	-0.662248	1.30693	-0.441264	-0.837077	-0.436954	-0.527282	0.057551	1.3138	-0.0972738	1.59318	-1.52995	-0.2684	-0.885907	0	975	0.202	0.491	0.0673	0.1292	0.1862	0.06089	0.009516	0.1955	0.1875	0.148	-2.359e-18	0.001195	-1.908e-18	0.03037	0.416877	-1076.48	424.815	837.776
TCGA-E9-A244	IS4	0.0248	0.132	-0.3899	0.0644	4.96333	0.832809	-0.822019	-0.269189	-0.54907	-0.136169	1.13967	0.66714	-0.861215	-0.23464	-1.04222	-0.597621	-0.0308034	-0.837077	-0.436954	-0.224201	-0.270242	0.299691	-0.0972738	0.935191	1.00825	-0.2684	-0.689775	0	21	0.04186	0.4908	0.1225	0.1562	0.1251	0.01365	0.02981	0.02829	0.005014	0.102	1.235e-17	0.007532	1.722e-18	0.0285	0.286708	-664.625	878.617	-1983.76
TCGA-E9-A295	IS4	0.0375	0.7926	-0.1632	-0.2808	5.08437	-0.450032	-0.362463	-0.269189	3.07348	-0.136169	-0.830093	1.18598	-0.584305	-0.252045	1.31276	-0.156836	-0.441264	-0.386863	-0.436954	-0.117723	-0.270242	-0.0147037	-0.0972738	0.19857	-0.0150708	-0.2684	0.205135	0	375	0.1791	0.4142	0.1397	0.2091	0.1225	0.09094	0.003801	0.1614	0.213	0.1944	4.746e-19	0.003248	0.047	0.04349	0.339026	-1091.2	186.176	1515.31
TCGA-E9-A5FL	IS4	-0.2833	0.9084	-0.1604	0.6109	5.58878	2.7743	-1.11618	-0.0765042	0.983391	-0.136169	-0.830093	-0.910693	2.34545	-0.252045	-0.604322	0.564672	-0.441264	0.878943	-0.436954	-0.824845	-0.270242	-1.09203	-0.0972738	-0.444951	-0.0674858	-0.2684	0.222845	0	24	0.06791	0.2913	0.04889	0.08122	0.845	0.06706	0.01627	0.08102	0.01937	0.08383	0.07168	0.001533	-2.931e-17	0.07683	0.364876	-636.318	481.495	-3622.29
TCGA-EW-A1IW	IS4	-0.1081	0.8608	0.2449	-0.1015	5.77254	1.19593	0.520236	-0.269189	-0.157044	1.03796	-0.637595	0.0397508	-0.588215	-0.252045	-0.578495	1.02032	-0.441264	-0.837077	-0.436954	-0.831242	-0.270242	0.683658	-0.0972738	1.68884	1.42137	-0.2684	-0.33795	0	371	0.1202	0.4602	0.0747	0.1297	0.3745	0.03126	0.007898	0.1175	0.01967	0.177	4.793e-18	0.003039	8.507e-18	0.05202	0.37113	109.446	1292.03	938.627
TCGA-EW-A1IX	IS4	-0.9535	0.4692	0.0021	-0.3744	6.18528	-0.450032	0.0412999	-0.0703895	-0.453455	-0.136169	-0.830093	-1.24034	1.28134	10.0067	-1.04973	-0.811079	0.962364	0.718067	-0.436954	-0.193001	-0.270242	-0.0199418	-0.0972738	-0.879631	-0.26171	-0.2684	-0.368638	0	1208	0.1175	0.3652	0.1213	0.2507	0.2184	0.03464	0.009178	0.1194	0.1635	0.0913	-6.912e-18	5.391e-20	0.08883	0.06785	0.370806	-476.867	225.523	126.711
TCGA-EW-A1J2	IS4	0.1791	0.7257	0.3923	0.4157	6.95082	-0.450032	-0.18167	-0.269189	0.10415	-0.136169	0.116574	0.439078	0.538963	-0.252045	0.132297	-0.754942	-0.441264	-0.537118	-0.436954	-0.546075	-0.270242	0.613889	-0.0972738	-0.0340805	-0.785022	-0.2684	-0.885907	0	403	0.1438	0.4019	0.1445	0.2036	0.2194	0.02355	0.01363	0.1266	0.06159	0.05062	-5.048e-17	0	0.03404	0.0742	0.4386	-477.544	108.068	2064.35
TCGA-EW-A1P1	IS4	0.6275	1.1289	0.7771	0.2615	6.827	-0.450032	0.174596	-0.269189	0.860304	-0.136169	-0.193942	1.48031	-0.0831862	-0.252045	-0.719152	-0.227565	-0.441264	-0.630477	-0.436954	-0.772779	-0.270242	1.14983	-0.0972738	0.369174	-0.375532	-0.2684	-0.447836	0	1210	0.4784	0.1781	0.08465	0.1815	1.084	0.1352	0.01313	0.7112	-1.141e-17	0.02074	0.1484	5.406e-18	0.02221	0.1057	0.485903	514.582	433.155	-521.25
TCGA-EW-A1P3	IS4	0.0563	0.4798	-0.1532	0.4275	5.50816	-0.450032	0.907493	-0.269189	-0.54907	-0.136169	-0.738111	1.35402	-0.0509819	-0.252045	0.803648	-0.811079	-0.143235	0.627521	-0.436954	0.533301	-0.270242	-0.636583	-0.0972738	-0.444249	1.11588	1.28368	-0.885907	0	1611	0.1507	0.4012	0.08122	0.1223	0.4048	0.05746	-7.121e-20	0.1796	0.08976	0.1101	1.718e-19	0.004016	-2.65e-18	0.05822	0.386378	-557.504	826.048	234.606
TCGA-EW-A1PA	IS4	0.0404	0.3592	0.1126	0.1266	5.50461	1.41557	-0.532268	-0.269189	0.250024	-0.136169	-0.368829	1.26115	-1.2036	-0.252045	2.25446	-0.811079	-0.441264	0.13754	-0.436954	-0.351426	-0.270242	0.992236	-0.0972738	-0.530296	-0.139127	-0.2684	-0.828446	0	575	0.1841	0.4239	0.04731	0.1649	0.114	0.07578	0.006149	0.2231	0.1064	0.1145	-5.085e-18	1.885e-21	0.003657	0.05422	0.391153	-843.607	1240.75	964.955
TCGA-EW-A1PF	IS4	0.0301	0.5546	0.3001	0.3341	6.10918	-0.450032	0.677431	-0.269189	-0.54907	-0.136169	0.178925	0.6905	0.127628	-0.252045	0.0918285	-0.63495	-0.441264	-0.837077	0.43275	-0.49428	-0.270242	0.53171	-0.0972738	-1.02416	-0.303001	-0.2684	1.01897	0	439	0.2208	0.4108	0.07317	0.196	0.1212	0.07677	0.007718	0.2556	0.2396	0.06923	6.229e-18	-2.138e-19	0.09174	0.04657	0.380547	-275.578	228.482	643.229
TCGA-EW-A1PG	IS4	-0.6405	0.8818	-0.4187	-0.7568	5.17023	-0.450032	1.69933	1.30517	1.46716	19.8235	0.186093	-0.795283	-0.360195	-0.252045	0.216318	0.511762	-0.441264	-0.837077	0.756732	-0.494113	-0.270242	-0.44148	-0.0972738	-0.536132	-0.301913	-0.2684	-0.885907	0	1051	0.1562	0.4491	0.1394	0.2093	0.1122	0.03766	0.01916	0.1633	0.04002	0.06713	1.642e-17	0	0.07896	0.07584	0.419974	121.709	484.62	1420.47
TCGA-EW-A2FS	IS4	0.1409	0.6864	0.5859	0.6856	5.04917	4.38233	-0.827462	-0.269189	1.18554	-0.136169	-0.773453	0.378979	-1.57342	1.23293	-1.04973	0.374822	-0.441264	0.615227	-0.436954	1.37499	-0.270242	0.757682	-0.0972738	0.017456	2.17514	1.67587	-0.885907	0	1604	0.1443	0.4369	0.1012	0.1099	0.05835	0.06797	0.01076	0.1697	0.2125	0.06722	1.423e-17	0.001329	2.062e-18	0.05229	0.370412	-165.032	295.448	-929.857
TCGA-EW-A424	IS4	-1.4165	0.3768	-0.8291	-0.7305	4.38394	-0.450032	-0.101076	-0.269189	-0.54907	-0.136169	-0.830093	-1.04692	-0.507567	-0.252045	1.11009	0.664815	-0.441264	0.28525	-0.137348	4.89752	-0.270242	-1.53423	-0.0972738	-0.132676	1.43239	-0.2684	-0.885907	0	715	0.1173	0.3795	0.1764	0.2695	0.04348	0.05262	0.006062	0.1332	0.2483	0.1576	4.179e-18	0	0.02283	0.05572	0.329144	-530.977	91.2358	1016.23
TCGA-EW-A6SC	IS4	-0.1165	0.595	0.1889	0.2396	6.46163	-0.0382509	-0.869852	-0.176753	2.26137	7.60877	-0.830093	-1.03284	0.0605985	12.8779	-1.04973	0.851235	-0.441264	1.52142	-0.436954	-0.150888	-0.270242	-0.231333	-0.0972738	-0.814914	-0.0209113	-0.2684	-0.885907	0	952	0.1458	0.4069	0.1475	0.1479	0.1377	0.04488	0.009449	0.1631	0.2065	0.118	-8.071e-19	-9.275e-19	0.06281	0.04979	0.37886	503.883	958.408	-652.913
TCGA-GM-A2D9	IS4	-0.0734	0.4357	-0.0998	0.3722	5.21917	-0.253699	-0.728202	-0.269189	-0.358907	-0.136169	-0.51046	0.20904	1.45722	-0.252045	-0.690075	-0.740861	-0.441264	0.393285	-0.436954	1.07328	-0.270242	0.0386426	-0.0972738	-0.471742	-0.00626843	-0.2684	-0.861845	1	1812	0.1601	0.4154	0.131	0.171	0.09861	0.06101	0.00493	0.1842	0.231	0.1114	-4.044e-17	0.0002742	0.04833	0.07674	0.402877	-949.782	38.7824	1459.71
TCGA-GM-A2DK	IS4	-0.3056	0.6091	0.2719	0.1292	5.33493	-0.450032	-0.165859	-0.269189	-0.54907	-0.136169	0.95543	-0.683631	0.911912	-0.252045	-0.683793	-0.67485	-0.441264	0.819152	-0.436954	-0.554638	-0.270242	-1.23885	-0.0972738	0.140016	0.692563	-0.2684	-0.464231	0	2645	0.3222	0.3475	0.03486	0.1742	0.7866	0.134	-2.876e-20	0.456	8.656e-19	0.09806	0.06067	2.841e-19	-1.698e-18	0.08238	0.431365	0.846407	203.251	-1666.44
TCGA-GM-A3NW	IS4	-0.2128	0.3043	-0.2077	0.1103	5.02571	-0.312047	-0.553231	-0.269189	0.0846481	-0.136169	-0.830093	0.912716	-0.822064	-0.252045	2.73833	0.417809	-0.202909	-0.572456	-0.436954	-0.0808285	-0.270242	-0.831172	-0.0972738	1.36486	0.464292	-0.2684	-0.07419	0	3361	0.127	0.4389	0.03605	0.1406	0.1914	0.05161	0.0159	0.1728	0.1291	0.1341	2.367e-17	0	4.775e-18	0.02752	0.348823	-388.233	-29.75	236.508
TCGA-GM-A3NY	IS4	-0.0284	0.4464	-0.2318	-0.2974	4.60929	-0.450032	2.88434	-0.269189	-0.54907	-0.136169	-0.830093	0.0354312	-1.14528	-0.252045	-0.794761	-0.434131	-0.441264	1.98571	-0.436954	1.7855	-0.270242	0.629797	-0.0972738	-0.197079	1.58521	-0.2684	-0.885907	0	1162	0.1207	0.4456	0.1089	0.1826	0.09232	0.03068	0.005191	0.1315	0.08747	0.05538	1.104e-17	0.0009772	-2.082e-17	0.06247	0.327112	-1075.3	210.664	1177.86
TCGA-GM-A3XG	IS4	-1.0753	0.4811	-0.6964	-0.8848	4.05843	-0.450032	0.505484	-0.269189	-0.54907	-0.136169	2.1481	-0.920837	-0.599936	-0.252045	-0.740107	-0.811079	-0.441264	-0.72605	-0.349134	1.02037	-0.270242	-1.53961	-0.0972738	-0.779604	2.11344	-0.2684	-0.885907	0	1330	0.1206	0.3858	0.08	0.1972	0.03864	0.06671	0.003422	0.1249	0.1345	0.1943	-1.475e-18	-7.864e-19	-7.564e-19	0.0579	0.339015	-225.842	-442.554	335.451
TCGA-GM-A3XN	IS4	0.4455	0.6647	0.6191	0.4546	6.17993	-0.450032	1.85649	-0.269189	-0.473679	-0.136169	-0.423817	0.366046	-0.92119	-0.252045	-0.818327	-0.624763	-0.441264	0.0838228	-0.436954	2.74596	-0.270242	0.574281	-0.0972738	-0.227484	0.622748	-0.2684	-0.819471	0	2019	0.3109	0.2649	0.09021	0.2113	0.8319	0.1118	-7.701e-21	0.454	0.04185	0.05512	0.01842	0.002026	0.07886	0.09176	0.425489	-672.017	-270.221	980.024
TCGA-GM-A4E0	IS4	0.5314	0.8522	0.8785	0.2615	6.49559	-0.450032	-0.83207	-0.269189	-0.289462	-0.136169	-0.830093	0.410427	-0.121575	1.26509	-1.04973	1.37338	-0.441264	-0.837077	2.88504	-0.348391	-0.270242	0.788288	-0.0972738	2.51245	-0.574545	-0.2684	0.423022	0	2191	0.5533	0.1652	0.08427	0.2599	1.056	0.1681	0.0009843	1.045	-6.13e-18	0.01944	0.06468	2.475e-19	0.04555	0.1105	0.555529	-347.518	-338.931	-1221.01
TCGA-GM-A5PV	IS4	-0.0433	0.2372	-0.2331	-0.1	4.69596	-0.450032	-0.72067	-0.269189	0.698148	-0.136169	-0.807352	0.581712	0.136499	-0.252045	-0.584897	0.326993	-0.441264	1.70708	-0.436954	-0.365417	-0.270242	0.687233	-0.0972738	0.397881	1.59681	-0.2684	-0.885907	0	412	0.07946	0.4879	0.04625	0.03802	0.06403	0.04749	0.004244	0.09995	0.1131	0.2103	-1.105e-17	0	2.585e-18	0.01781	0.382621	-497.326	-671.765	1271.01
TCGA-GM-A5PX	IS4	-0.48	0.3803	-0.1913	-0.2525	5.05958	-0.450032	0.708887	-0.255607	-0.54907	-0.136169	-0.681942	-0.946397	-0.0325198	-0.252045	0.972196	-0.811079	-0.441264	1.13848	-0.436954	0.482901	-0.270242	0.672156	-0.0972738	0.171942	0.110034	-0.2684	-0.885907	0	551	0.2443	0.3778	0.1074	0.2458	0.5571	0.08464	0.01232	0.3569	0.1319	0.1639	1.323e-17	0.0002226	0.03012	0.05621	0.342925	-326.464	-677.293	2487.22
TCGA-HN-A2OB	IS4	-0.9426	0.6907	-0.1173	-0.8214	5.85158	-0.450032	-0.393167	-0.269189	-0.370028	-0.136169	-0.830093	-0.350838	0.0508477	-0.252045	1.91097	0.942919	-0.441264	-0.371791	-0.436954	0.128519	-0.270242	-0.419146	-0.0972738	0.66397	0.983161	-0.2684	-0.885907	1	1900	0.1751	0.2648	0.1207	0.2094	0.8544	0.05902	0.006639	0.2052	0.1147	0.07939	0.01137	0.002324	0.1285	0.09678	0.374144	-416.548	-172.919	1836.18
TCGA-JL-A3YX	IS4	-1.4456	0.3805	-0.8083	-1.1148	4.90479	0.304992	-0.884912	-0.269189	-0.54907	-0.136169	-0.821743	-0.524317	-0.760128	-0.252045	3.81657	1.21375	-0.441264	-0.305689	0.0638459	0.483024	-0.270242	-1.25912	-0.0972738	0.835802	1.06212	-0.2684	-0.885907	0	352	0.1027	0.4187	0.1195	0.1116	0.0857	0.05811	0.004962	0.1102	0.2046	0.1725	4.35e-17	0	0.01319	0.02488	0.343604	-597.194	795.275	915.463
TCGA-LD-A66U	IS4	0.5284	0.6142	0.836	-0.0418	5.78179	-0.450032	0.942468	-0.269189	0.507475	-0.136169	-0.830093	-0.305462	-1.66755	-0.252045	-0.229795	0.00715371	-0.115236	2.09649	-0.436954	1.26388	-0.270242	-0.349068	-0.0972738	1.47274	2.22941	-0.2684	1.58938	0	646	0.1382	0.3136	0.1684	0.2251	0.09398	0.09706	-2.535e-19	0.1746	0.2951	0.1407	-8.889e-19	1.227e-19	0.01979	0.07075	0.396458	-539.544	-659.24	1218.62
TCGA-LD-A74U	IS4	-0.1991	0.7949	0.4145	0.2747	7.12609	-0.450032	0.209029	-0.269189	-0.413182	-0.136169	1.97191	-0.588797	-0.245542	-0.252045	0.491717	-0.811079	-0.441264	-0.837077	2.40794	-0.35232	-0.270242	-1.53961	-0.0972738	-0.703522	-0.920794	-0.2684	1.20126	0	402	0.2801	0.3205	0.169	0.2457	0.1823	0.09801	-5.304e-21	0.3471	0.1107	0.09931	-1.726e-17	0	0.09112	0.08275	0.437911	-684.314	216.851	1555.06
TCGA-LL-A440	IS4	-0.5648	1.0961	0.8769	-0.4798	7.68252	-0.23764	-1.0939	-0.269189	0.750593	-0.136169	1.01051	-1.17606	1.12188	-0.252045	0.475719	0.0617568	-0.441264	-0.795865	-0.379959	-0.548244	-0.270242	-0.55422	-0.0972738	-1.25025	-0.289782	-0.2684	-0.299996	0	759	0.3366	0.2399	0.2823	0.2084	0.5402	0.1114	0.01603	0.5072	0.01806	0.03068	0.07424	0.005922	0.07157	0.1027	0.518841	198.493	228.208	720.128
TCGA-LL-A5YL	IS4	0.1241	0.36	0.4509	0.2601	5.56506	0.74733	0.488217	1.43035	-0.54907	-0.136169	-0.486067	-0.951729	-0.899916	-0.252045	0.352149	0.910124	-0.207699	2.88888	-0.436954	-0.38161	-0.270242	-1.53961	-0.0972738	1.7251	1.86984	-0.2684	0.586718	0	519	0.1101	0.3773	0.1174	0.1612	0.0306	0.07343	0.007407	0.1465	0.3616	0.1896	-8.722e-19	-1.915e-18	3.098e-18	0.026	0.417603	-496.344	439.433	1743.46
TCGA-LL-A5YP	IS4	-0.034	0.6344	0.4108	-0.3197	6.80121	-0.450032	-0.4789	-0.269189	1.02444	-0.136169	-0.345771	-0.204176	0.682698	0.937147	-0.781996	1.12755	-0.158496	-0.40884	-0.436954	0.0706696	-0.270242	0.639638	-0.0972738	-0.733846	0.472676	-0.2684	-0.467842	0	450	0.1392	0.3184	0.1812	0.2024	0.03852	0.07663	0.01454	0.1366	0.1933	0.1325	-2.687e-19	0.005252	0.1164	0.05016	0.436752	-275.828	629.007	-1872.19
TCGA-LL-A73Y	IS4	0.1079	0.6681	0.7855	-0.2429	5.84445	0.541888	0.68212	0.307883	1.29777	-0.136169	1.76367	-1.11203	-0.902861	-0.252045	-0.672025	-0.811079	-0.441264	0.736411	-0.436954	-0.831242	-0.270242	-0.634967	-0.0972738	-1.16432	1.06412	0.0228349	1.07096	0	477	0.1802	0.3122	0.1073	0.3886	0.04975	0.05705	0.00368	0.1944	0.1295	0.09818	5.926e-19	6.032e-19	0.1539	0.04653	0.434873	-673.221	194.048	859.78
TCGA-MS-A51U	IS4	0.422	0.6619	0.3227	0.4893	5.36337	-0.450032	0.971117	-0.269189	0.280928	-0.136169	-0.830093	1.01882	-0.494067	-0.252045	-0.430595	0.452767	-0.441264	0.0293282	-0.436954	1.09624	-0.270242	0.575917	-0.0972738	0.660466	-0.0914926	-0.2684	-0.544621	0	681	0.149	0.3247	0.19	0.1705	0.2314	0.05268	0.004048	0.1573	0.1417	0.06679	3.183e-18	4.168e-20	0.0718	0.1126	0.363807	-642.086	-221.611	1225.61
TCGA-OK-A5Q2	IS4	-0.1291	0.5683	0.8719	-0.0465	5.84353	1.34933	2.15106	-0.269189	0.232629	-0.136169	-0.682981	-0.456352	-1.0689	-0.252045	-0.414966	-0.733733	0.231108	1.6056	-0.436954	0.0139588	-0.270242	0.652631	-0.0972738	0.414021	0.274947	-0.2684	1.35508	0	64	0.1627	0.3318	0.1145	0.2235	0.396	0.06829	0.006692	0.1892	0.09354	0.1132	-2.914e-18	0.003467	0.007969	0.07067	0.476024	-502.995	624.629	2263.87
TCGA-OL-A5D6	IS4	-0.4913	0.5511	-0.0178	-0.4345	6.19242	-0.450032	-0.466859	-0.269189	0.678053	-0.136169	-0.830093	0.442796	0.812738	-0.252045	-0.0231812	1.41358	-0.441264	-0.47618	-0.436954	0.507026	-0.270242	0.562023	-0.0972738	-0.460087	-0.287053	-0.2684	-0.75853	1	1104	0.2167	0.2837	0.06324	0.2521	0.1094	0.11	-1.003e-19	0.2756	0.3498	0.111	1.054e-17	6.537e-20	0.1515	0.03644	0.402348	-511.243	-141.285	1795.89
TCGA-OL-A5RV	IS4	-1.1687	0.6455	-0.2639	-0.9858	4.69936	-0.450032	0.906753	-0.269189	0.19276	-0.136169	-0.830093	-1.19799	-0.557806	-0.252045	1.80876	-0.338591	-0.441264	-0.60895	0.922669	2.23763	-0.270242	-0.0659035	-0.0972738	-0.228533	0.291267	-0.2684	-0.885907	0	1062	0.1015	0.3491	0.1008	0.1669	0.03812	0.03583	0.005579	0.1049	0.1288	0.07217	-4.911e-18	0	-3.154e-17	0.07482	0.363094	-480.304	-188.418	1526.66
TCGA-OL-A5RX	IS4	-0.339	0.6992	0.1855	-0.8309	5.0214	-0.450032	2.13528	-0.269189	-0.459446	-0.136169	-0.830093	-0.797222	-0.792759	-0.252045	-0.366832	0.442673	-0.441264	0.109201	-0.436954	0.699924	-0.270242	0.572084	-0.0972738	0.721008	1.71867	-0.2684	0.0247111	0	878	0.1334	0.3653	0.1084	0.1173	0.1516	0.05503	0.003415	0.1479	0.1288	0.112	-4.649e-18	7.58e-20	-7.561e-19	0.0713	0.399298	-271.382	-415.431	2120.13
TCGA-OL-A66J	IS4	-0.741	0.4635	-0.1826	-0.8432	5.14784	-0.450032	-0.742159	-0.269189	-0.514771	-0.136169	0.710127	-0.75645	0.547736	-0.252045	-0.454446	-0.707093	0.310139	0.235715	0.365637	-0.00678467	-0.270242	-0.388379	-0.0972738	-0.381064	1.47419	-0.2684	-0.885907	0	1996	0.2673	0.3022	0.1101	0.104	0.8659	0.1168	0.007286	0.3886	0.02991	0.1392	0.02353	0.004562	0.04163	0.05703	0.403584	-242.015	-102.88	455.129
TCGA-OL-A66K	IS4	-0.9418	0.3787	-0.5754	-0.9624	4.82949	-0.450032	-0.448206	0.347321	-0.54907	-0.136169	-0.830093	-1.08884	1.06696	-0.252045	1.17621	1.30323	0.77845	-0.340083	-0.256476	1.0704	-0.270242	-0.59059	-0.0972738	-0.574251	0.379468	-0.2684	-0.885907	1	1275	0.1195	0.4195	0.1251	0.2374	0.06766	0.04424	0.008856	0.1278	0.1686	0.1263	-9.95e-19	7.346e-19	0.02461	0.07363	0.334228	397.525	375.048	293.543
TCGA-OL-A66L	IS4	0.2566	0.6353	0.6093	0.2692	5.71102	1.63345	-0.853961	-0.269189	-0.180604	-0.136169	-0.544141	-0.365075	-0.509933	-0.0199631	-0.400947	2.47037	-0.441264	1.84666	-0.436954	-0.0482611	-0.270242	-1.53961	-0.0972738	1.98359	1.68428	3.72331	0.224947	0	1301	0.2828	0.1804	0.1156	0.1725	0.5877	0.1599	0.004149	0.4752	0.2662	0.1139	-6.188e-18	0.001416	9.536e-18	0.0552	0.454319	-387.436	-758.966	1213.45
TCGA-OL-A66N	IS4	-0.915	0.3327	0.4276	-0.8718	5.63701	3.91184	-0.769351	-0.267417	-0.54907	-0.136169	-0.830093	-1.29766	-0.871555	-0.252045	1.92588	-0.378657	-0.441264	2.69042	-0.436954	0.462588	-0.270242	-0.676141	-0.0972738	0.283727	1.68321	-0.2684	-0.148361	0	792	0.2402	0.3058	0.1791	0.2056	0.02867	0.1265	0	0.3891	0.3611	0.1424	-1.205e-18	3.03e-18	0.02458	0.04099	0.41724	-507.416	-991.327	1853.85
TCGA-OL-A6VQ	IS4	-0.0686	0.8471	0.1996	-0.0796	5.17088	-0.450032	0.235351	-0.269189	-0.0978084	-0.136169	-0.830093	-0.0270833	-0.526716	1.91644	0.874124	1.01361	-0.441264	0.134653	-0.436954	0.0296374	-0.270242	2.13988	-0.0972738	-0.136792	-1.49393	-0.2684	-0.885907	0	600	0.1912	0.3015	0.1318	0.1605	0.3396	0.05757	0.01062	0.2755	0.1466	0.01784	0.0004822	0.002588	0.04282	0.08755	0.399234	-13.0378	90.7918	2071.43
TCGA-PE-A5DD	IS4	-0.0009	0.2131	0.2151	-0.0358	5.51285	-0.450032	0.571208	-0.269189	-0.54907	-0.136169	-0.697129	0.457808	-1.3448	-0.252045	0.369767	-0.325474	-0.441264	1.23528	-0.436954	-0.197591	-0.270242	1.90265	-0.0972738	1.22525	0.194014	-0.2684	-0.455469	0	1953	0.333	0.2972	0.1037	0.2228	0.1622	0.1271	-1.595e-19	0.5	0.2473	0.08133	1.52e-18	0	0.1283	0.05976	0.394063	-1105.51	-298.942	872.49
TCGA-S3-AA14	IS4	-0.6885	0.4064	-0.3771	-0.6628	5.41117	-0.450032	0.996385	-0.269189	-0.340602	-0.136169	-0.79072	-0.229387	-0.0709024	-0.252045	0.764623	0.0150223	-0.441264	-0.796909	-0.436954	1.33719	-0.270242	0.00704843	-0.0972738	-0.0734385	0.879674	-0.2684	-0.885907	0	529	0.1291	0.3441	0.06343	0.1967	0.2431	0.04981	0.005847	0.1212	0.3226	0.1083	1.949e-17	0.005121	0.09432	0.07444	0.324666	-793.17	469.917	986.138
TCGA-S3-AA15	IS4	0.525	0.9011	1.7986	0.0231	7.51781	2.19358	1.62759	0.0122767	-0.450735	-0.136169	-0.772798	-0.8625	-1.0402	-0.252045	-0.187597	0.99904	-0.441264	-0.191815	-0.436954	4.11933	1.24296	-0.274509	-0.0972738	0.0509983	-0.720685	-0.2684	-0.712396	0	525	0.2735	0.2364	0.04344	0.1198	0.7469	0.1226	0.006062	0.3603	0.1401	0.05672	0.05907	0.005212	0.08951	0.05171	0.572228	216.683	354.285	-1329.94
TCGA-W8-A86G	IS4	-1.3256	0.4159	-0.8211	-0.7657	4.21114	1.19016	-1.11618	-0.269189	-0.451114	-0.136169	-0.830093	-1.00755	0.19573	-0.252045	0.995902	-0.277059	-0.441264	0.163929	-0.436954	3.30983	-0.270242	-1.53961	7.08069	0.525719	0.109579	-0.2684	-0.885907	0	347	0.09594	0.3585	0.1165	0.2709	0.1542	0.0472	0.005345	0.1056	0.05479	0.1074	9.361e-18	-4.701e-20	-3.735e-19	0.06629	0.333375	-926.442	-513.135	2579.14
TCGA-WT-AB44	IS4	-0.76	0.2526	-0.4114	-0.8331	5.471	-0.124989	-1.11618	0.854521	-0.54907	-0.136169	0.104791	-0.766224	0.131746	-0.252045	-0.292582	-0.811079	-0.441264	1.335	-0.436954	1.39449	-0.270242	-1.11125	-0.0972738	0.0359107	2.62685	-0.2684	-0.885907	0	883	0.07594	0.3611	0.1693	0.2652	0.09755	0.04199	0.004573	0.07622	0.206	0.09866	-1.051e-18	2.424e-19	0.02869	0.04614	0.388381	-359.679	-342.431	2615
TCGA-XX-A899	IS4	0.4286	0.8208	1.2918	0.3913	7.30341	-0.450032	2.19202	-0.0967835	-0.54907	-0.136169	-0.763212	-0.667592	-0.588014	-0.252045	0.727724	1.02097	-0.441264	-0.837077	1.06527	0.229738	-0.270242	1.73651	-0.0972738	-0.0548971	-1.19306	-0.2684	-0.885907	0	467	0.2306	0.2474	0.1045	0.1508	0.8657	0.07472	0.003651	0.2879	2.688e-18	0.04817	0.09807	0.002219	0.04382	0.1208	0.536427	-115.14	360.056	-488.057
TCGA-XX-A89A	IS4	0.5938	0.9653	0.943	-0.0579	7.14173	-0.450032	0.969255	-0.154951	0.377504	-0.136169	-0.713887	0.339935	-0.170403	-0.252045	-0.661214	0.208754	-0.441264	-0.480305	-0.436954	1.39138	-0.270242	1.66028	-0.0972738	-0.452769	-0.774678	-0.2684	-0.528825	0	488	0.2127	0.2396	0.1028	0.2339	0.9972	0.07034	0.000273	0.2569	0.00819	0.07004	0.08341	0.002204	0.1054	0.08357	0.489805	-642.859	592.75	-963.164
TCGA-Z7-A8R5	IS4	-0.7661	0.6273	0.8356	-0.6854	6.22974	-0.450032	2.00372	-0.269189	-0.54907	-0.136169	-0.325406	-1.35572	-0.103198	-0.252045	-0.461174	0.694716	-0.441264	1.60879	-0.436954	-0.0278643	-0.270242	-1.53961	-0.0972738	1.0631	2.61252	-0.2684	-0.17392	0	3287	0.2113	0.3271	0.1035	0.2243	0.0577	0.1147	5.921e-19	0.3052	0.1676	0.169	-1.245e-18	1.802e-20	5.839e-18	0.07546	0.478351	-570.839	-628.007	2169.37
TCGA-4H-AAAK	IS5	-0.2637	0.5409	-0.0176	0.5535	5.91092	-0.450032	0.421537	-0.269189	-0.54907	-0.136169	-0.830093	-0.508078	0.617193	-0.252045	1.06977	-0.690375	0.712725	0.761507	-0.436954	0.177132	-0.270242	0.540342	-0.0972738	-0.756753	0.237808	-0.2684	-0.801308	0	348	0.07698	0.3459	0.1265	0.2274	0.05127	0.03628	0.008057	0.0634	0.3107	0.1142	1.3e-17	-1.396e-18	0.09669	0.04081	0.378803	-633.296	48.8736	777.948
TCGA-A1-A0SD	IS5	0.541	0.7832	0.0698	1.3376	5.59689	-0.450032	0.362768	-0.176099	0.33546	-0.136169	-0.698949	1.50572	0.00052343	-0.252045	0.956546	-0.811079	-0.428977	-0.503087	-0.436954	-0.080877	-0.270242	1.11961	-0.0972738	-1.11764	-0.0896198	-0.2684	-0.885907	0	437	0.2016	0.4451	0.06101	0.212	0.2213	0.04859	0.005888	0.2085	0.1108	0.07347	-1.295e-17	0	-1.12e-19	0.06486	0.378658	-514.245	163.719	1816.67
TCGA-A2-A04Y	IS5	0.7475	0.4429	0.5647	1.2631	7.17368	-0.450032	-0.565986	-0.269189	-0.54907	-0.136169	-0.830093	0.45071	0.807936	-0.252045	-0.290456	-0.315663	-0.441264	0.47656	-0.436954	-0.611196	-0.270242	0.772824	-0.0972738	1.1455	0.11398	-0.2684	-0.839358	0	1099	0.1257	0.4441	0.02283	0.1023	0.3089	0.05395	0.004722	0.1213	-1.541e-18	0.09899	0.0201	0.002272	-5.146e-20	0.03398	0.444959	-19.6308	467.669	1638.75
TCGA-A2-A0CS	IS5	-0.3803	-0.0341	-0.4673	0.5096	6.15664	-0.445751	-1.11618	2.21145	8.06155	-0.136169	-0.830093	-1.49552	-0.0719667	-0.252045	1.18245	-0.188169	-0.441264	-0.0349015	-0.436954	-0.831242	-0.270242	0.140948	-0.0972738	-1.20535	-0.658344	-0.2684	1.31846	1	2348	0.07027	0.4767	0.09629	0.1782	0.02095	0.02961	0.002319	0.0533	0.2406	0.1351	-1.148e-18	-2.277e-18	0.02634	0.03705	0.36415	-806.658	-168.562	829.585
TCGA-A2-A0EV	IS5	0.6328	0.3575	0.4392	0.7932	6.69347	-0.450032	-0.123659	0.584145	-0.54907	-0.136169	0.533629	0.122112	-0.122148	-0.252045	0.0288811	-0.811079	0.0913111	-0.837077	0.758697	-0.47382	-0.270242	0.18945	-0.0972738	0.30775	-0.568343	-0.2684	0.417211	0	968	0.08514	0.4361	0.03881	0.1616	0.2257	0.02979	0.004108	0.06513	0.1156	0.1402	-2.193e-17	-1.346e-19	0.006155	0.05381	0.409579	-804.498	1263.59	1199.6
TCGA-A2-A0SV	IS5	0.782	0.1939	0.2287	1.7049	7.77634	0.0301645	-0.960217	-0.269189	-0.54907	-0.136169	0.16813	-0.824827	1.48594	-0.252045	-0.414172	-0.150672	-0.441264	-0.837077	-0.436954	-0.831242	0.336449	0.136374	-0.0972738	-0.618212	0.00433741	-0.2684	1.4452	1	825	0.06675	0.4191	0.09721	0.1543	0.01951	0.04302	0.006358	0.0453	0.2014	0.1102	-3.557e-19	-4.947e-19	0.02379	0.06206	0.44374	105.891	872.421	259.021
TCGA-A2-A0T4	IS5	0.6193	0.5695	0.6099	1.1637	6.37879	-0.450032	-0.395771	-0.269189	-0.366479	-0.136169	0.026782	0.166214	-0.651191	-0.252045	1.80786	-0.187284	-0.441264	1.21609	-0.436954	-0.424801	-0.270242	0.679637	-0.0972738	-0.203651	-0.574555	-0.2684	-0.447687	0	624	0.2348	0.4027	0.09227	0.184	0.7979	0.07523	0.004269	0.2948	-3.138e-20	0.1457	0.08135	0.002247	0.004953	0.05327	0.412198	-61.837	788.691	638.684
TCGA-A2-A0YC	IS5	0.1356	0.2693	0.0218	1.472	6.69182	-0.450032	0.282276	-0.269189	1.74985	-0.136169	-0.245766	-0.812839	0.492306	-0.252045	1.2441	-0.161039	2.15382	-0.588273	0.323109	-0.467915	-0.270242	-0.225631	-0.0972738	-0.493332	-0.898957	-0.2684	-0.345315	0	990	0.1329	0.4442	0.0503	0.1571	0.2014	0.0429	0.005408	0.1216	0.1344	0.1345	8.02e-18	1.078e-19	0.02127	0.03608	0.379335	-957.239	945.743	1532.97
TCGA-A2-A0YD	IS5	0.3745	0.7481	0.544	0.9984	6.8425	-0.450032	1.22283	-0.269189	-0.273202	-0.136169	-0.830093	-0.248599	0.110937	-0.252045	0.75254	1.31487	0.115964	0.0429998	-0.436954	-0.135406	-0.270242	1.19089	-0.0972738	-0.658465	-0.524561	-0.2684	-0.73206	0	769	0.2392	0.3169	0.1248	0.1936	0.5135	0.05537	0.01103	0.2957	0.1008	0.0136	0.02781	0.001524	0.0837	0.1155	0.467396	-341.512	423.543	1512.74
TCGA-A2-A0YE	IS5	0.1678	0.1473	-0.5738	0.7696	4.66554	-0.450032	0.768499	-0.269189	-0.425328	-0.136169	-0.273261	0.741132	-0.0109661	-0.252045	-0.725179	-0.572508	-0.441264	-0.258544	-0.436954	1.44276	-0.270242	-0.286602	-0.0972738	-0.998258	2.45207	0.562544	-0.885907	0	554	0.08458	0.4676	0.05049	0.136	0.0181	0.02318	0.01633	0.08744	0.1074	0.1335	-3.269e-19	5.975e-20	0.116	0.07511	0.345946	-247.572	461.784	-3847.23
TCGA-A2-A0YH	IS5	1.2406	0.2996	0.8835	2.3028	7.98235	-0.450032	-0.97922	0.299382	-0.441848	-0.136169	-0.674861	-0.0883917	0.398116	-0.252045	0.453519	0.211256	2.29598	-0.837077	-0.436954	0.714075	1.37455	-0.285155	-0.0972738	0.437004	0.411526	-0.2684	0.466606	0	659	0.07691	0.4535	0.06433	0.1819	0.0171	0.02801	0.00619	0.04938	0.1463	0.1223	-4.179e-18	1.038e-18	-1.135e-18	0.04277	0.486484	151.185	1050.85	1254.19
TCGA-A2-A0YM	IS5	1.2729	0.4187	0.453	1.8099	7.17168	-0.450032	-0.70683	2.83764	-0.54907	-0.136169	2.31998	-0.358987	-0.794015	3.26917	-1.04973	0.675155	-0.441264	-0.831046	0.227871	-0.831242	-0.270242	0.0512256	-0.0972738	-1.24926	-0.698123	-0.2684	-0.705217	0	965	0.05355	0.4243	0.05454	0.05536	0.01859	0.01641	0.01759	0.05879	1.596e-17	0.06313	-3.638e-18	0.004937	0.009709	0.05826	0.397786	299.723	1556.44	-276.19
TCGA-A2-A0YT	IS5	-0.1423	0.1732	-0.3887	1.0366	5.7052	-0.38256	-1.0063	1.12405	-0.315481	6.36776	-0.688065	-0.601976	0.86187	-0.252045	0.022777	4.08975	-0.441264	0.0338912	-0.436954	-0.326741	-0.270242	0.436156	-0.0972738	0.00535625	-1.42428	3.04711	-0.487445	1	723	0.1393	0.572	0.08566	0.0665	0.0214	0.05942	0.01081	0.1328	0.07173	0.1627	1.383e-17	0.0004527	-5.66e-17	0.02625	0.359376	39.3695	926.254	613.816
TCGA-A2-A1FW	IS5	-0.1926	0.2258	-0.4891	0.8657	5.58519	-0.450032	0.504878	-0.269189	-0.491237	-0.136169	-0.726107	0.847405	0.16422	-0.252045	0.201106	-0.61131	1.96209	-0.268685	-0.436954	-0.159844	-0.270242	2.10028	-0.0972738	-0.22913	-1.62252	-0.2684	-0.885907	0	528	0.05469	0.4981	0.02882	0.1475	0.2385	0.01131	0.006715	0.04348	0.1133	0.112	-7.965e-18	4.11e-19	2.848e-18	0.01811	0.28277	-1504.74	948.541	-6.09727
TCGA-A2-A1FX	IS5	-0.1666	0.2374	-0.0985	0.6035	6.40132	-0.450032	-0.501437	-0.269189	-0.54907	-0.136169	-0.830093	-0.474575	0.922412	-0.252045	1.67216	2.35405	0.599231	0.297433	-0.436954	-0.391948	-0.270242	-0.378523	-0.0972738	-0.00314506	-0.394116	-0.2684	-0.885907	0	1847	0.1752	0.4208	0.04949	0.1248	0.02255	0.06506	0.003586	0.1994	0.2064	0.1137	-8.99e-18	0.003312	0.02438	0.04079	0.379802	-944.75	789.958	1175.31
TCGA-A2-A25C	IS5	0.6199	0.3718	0.0496	1.8679	5.93939	-0.450032	0.955573	1.2871	1.48645	-0.136169	-0.830093	0.795409	-0.326838	-0.252045	-0.398997	0.391862	-0.441264	-0.837077	1.77962	-0.460349	-0.270242	1.7649	-0.0972738	-0.628397	-0.550213	-0.2684	-0.791831	0	523	0.1161	0.4764	0.0854	0.1279	0.1062	0.02666	0.01155	0.09103	0.1295	0.04504	5.633e-18	0.0009097	0.01528	0.05753	0.284965	-995.799	1458.48	2528.43
TCGA-A2-A25E	IS5	-0.3214	0.2238	-0.3249	0.3352	5.78544	-0.450032	1.35838	-0.269189	0.355937	-0.136169	-0.456434	0.914942	0.619669	-0.252045	-0.373454	-0.745336	-0.441264	-0.837077	-0.247546	-0.490365	-0.270242	0.942194	-0.0972738	-0.949823	-0.144449	-0.2684	-0.885907	0	3204	0.0961	0.5774	0.08842	0.0435	0.0513	0.03255	0.01204	0.07434	0.1086	0.1553	-1.986e-17	0.0008425	1.059e-17	0.03823	0.304481	-262.913	1388.79	-341.85
TCGA-A2-A3XW	IS5	-0.1338	0.6308	0.3918	1.3466	6.59413	0.272422	-1.11618	0.254433	1.39127	-0.136169	-0.340456	-1.4028	0.64936	-0.252045	0.250165	0.443765	-0.441264	1.46996	-0.436954	-0.502303	-0.270242	-0.249422	-0.0972738	0.164803	-0.715142	-0.2684	2.05766	0	1712	0.2032	0.1787	0.1497	0.1937	0.04481	0.1343	0.0002768	0.3175	0.2514	0.1302	5.065e-17	-3.695e-19	0.02839	0.06898	0.440171	-404.112	-758.921	1722.78
TCGA-A2-A4S2	IS5	1.266	0.5223	0.6842	2.5336	6.64931	-0.450032	0.256643	0.177879	-0.54907	-0.136169	-0.187246	-0.0458753	0.401071	-0.252045	-0.612934	-0.401001	-0.441264	-0.681178	1.81051	-0.536895	1.37334	0.116934	-0.0972738	0.588433	0.543004	-0.2684	-0.510454	0	643	0.1339	0.3857	0.07786	0.1651	0.1159	0.04604	0.001452	0.15	0.1696	0.07982	1.62e-17	0	-4.509e-19	0.03993	0.416415	-31.2176	-303.147	976.288
TCGA-A7-A0CD	IS5	-0.3393	-0.0685	-0.9807	0.5229	4.8745	-0.450032	-0.749449	-0.269189	-0.54907	-0.136169	-0.830093	-0.896895	-0.391148	-0.252045	2.95965	0.586097	-0.441264	-0.837077	-0.436954	0.463632	-0.270242	-0.216256	-0.0972738	0.571848	-0.125905	-0.2684	1.6862	0	1165	0.1384	0.5491	0.02155	0.09504	0.1047	0.04219	0.02015	0.1356	0.1593	0.1301	3.845e-17	0.0007933	0.06374	0.02343	0.319382	-1288.24	582.134	3181.83
TCGA-A7-A0CE	IS5	0.3369	0.6401	-0.3738	0.6408	5.53361	-0.450032	0.645996	2.99259	-0.54907	-0.136169	0.237327	0.195877	-0.125551	-0.252045	-0.458539	-0.466727	-0.225015	-0.0543236	0.427104	0.0329386	-0.270242	-0.615364	-0.0972738	-0.193837	0.439966	-0.2684	-0.432779	0	1074	0.1077	0.479	0.009214	0.1825	0.1165	0.03488	0.00963	0.07981	1.914e-18	0.1221	0.01084	0.005535	0.02029	0.04499	0.318707	-286.337	1255.63	1869.55
TCGA-A7-A0CJ	IS5	0.496	-0.008	-0.5535	1.0934	6.10297	-0.450032	0.10542	-0.269189	-0.229757	-0.136169	0.555873	-0.044437	-0.618636	-0.252045	-0.424672	-0.201595	0.713731	-0.611026	0.710421	-0.243458	2.12307	0.670066	-0.0972738	-0.355398	0.816671	-0.2684	-0.241967	0	931	0.06722	0.5315	0.01825	0.06994	0.01479	0.0289	0.005058	0.04757	0.0757	0.2546	-2.794e-17	1.306e-19	0.01212	0.03322	0.33841	-686.552	1166.97	31.5772
TCGA-A7-A0DA	IS5	0.1034	0.277	-0.6696	0.498	5.8098	-0.450032	0.0879214	-0.269189	-0.54907	-0.136169	1.51623	-0.522467	0.972082	1.43154	-1.04973	-0.811079	0.299011	-0.479205	-0.276139	-0.222937	-0.270242	-0.561965	-0.0972738	-1.12433	-1.01652	-0.2684	-0.327872	0	1085	0.04587	0.3196	0.08821	0.2184	0.01985	0.01182	0.005558	0.03275	0.1888	0.1291	-6.646e-19	3.123e-19	0.09286	0.07811	0.351663	-460.932	567.314	-207.233
TCGA-A7-A13D	IS5	-0.291	0.4796	-1.1352	0.7392	5.12918	1.58607	-0.927577	1.45316	-0.54907	-0.136169	5.04674	-1.49552	-1.54544	-0.252045	-1.00547	-0.811079	0.217126	-0.837077	-0.436954	-0.756285	-0.270242	-1.53961	-0.0972738	-1.69506	0.101525	0.406614	-0.885907	0	965	0.0314	0.4362	0.1059	0.102	0.01585	-2.394e-18	0.02161	0.01601	-4.02e-19	-2.45e-17	4.169e-18	0.01264	0.0398	0.04069	0.335592	-20.6425	721.142	-1385.37
TCGA-A7-A26F	IS5	0.971	0.776	0.6247	1.6194	7.11171	-0.450032	2.15471	5.36518	-0.54907	-0.136169	-0.693634	-1.17145	-0.619591	0.12567	-0.420299	0.8089	3.19283	-0.775282	-0.436954	0.32236	-0.270242	1.69796	-0.0972738	-0.835039	-1.08926	-0.2684	-0.885907	0	738	0.1045	0.2383	0.1153	0.0624	0.07007	0.003469	0.0114	0.07356	0.06689	-1.044e-18	7.951e-19	0.005772	0.1459	0.07179	0.509098	-174.079	1020.31	247.517
TCGA-A7-A26H	IS5	0.068	0.6552	0.3116	0.6917	6.76978	0.725018	-0.686116	-0.269189	0.418655	-0.136169	1.06442	0.516101	-0.214931	-0.252045	-0.694229	0.671736	-0.441264	-0.837077	-0.436954	-0.659848	-0.270242	-1.07149	-0.0972738	1.05168	0.636846	-0.2684	-0.767425	0	724	0.06428	0.4578	0.1184	0.118	0.2595	0.01047	0.01575	0.04557	0.1589	0.05821	-9.748e-19	0	2.447e-18	0.05198	0.392678	-637.611	1116.62	3163.8
TCGA-A7-A26I	IS5	-0.0361	0.3702	-0.4008	1.0611	7.12626	-0.450032	0.78158	-0.119129	-0.54907	-0.136169	1.10381	-1.13288	0.232875	-0.252045	0.14594	-0.339681	0.443076	-0.760923	-0.436954	-0.295847	-0.270242	0.724267	-0.0972738	-1.54091	-0.763868	-0.2684	-0.495569	0	661	0.1215	0.2582	0.1716	0.1441	0.005552	0.01495	0.02376	0.09839	0.1048	-2.307e-18	1.268e-17	0.008834	0.1669	0.037	0.443889	-1398.12	1542.38	-801.296
TCGA-A7-A26J	IS5	0.3193	0.5978	-0.2792	1.8106	6.52832	-0.450032	-0.288512	-0.269189	-0.54907	-0.136169	-0.265079	-0.228632	1.44188	-0.252045	0.163751	0.6351	1.72423	-0.828517	-0.436954	-0.532994	-0.270242	0.8323	-0.0972738	-1.3147	-0.493737	-0.2684	-0.885907	0	627	0.0576	0.5608	0.0842	0.07126	0.03744	-2.591e-20	0.01376	0.03883	0.1634	0.1755	-8.925e-18	1.363e-18	4.874e-18	0.007666	0.327782	-895.37	1049.12	-76.2847
TCGA-A7-A2KD	IS5	0.6543	0.4205	0.4656	0.9967	6.44324	-0.450032	-0.00116359	-0.269189	-0.303255	-0.136169	-0.657353	0.500471	0.441632	-0.252045	-0.261997	-0.673517	-0.16859	-0.426922	0.355713	-0.545865	-0.270242	1.88114	-0.0972738	-0.848477	0.0945888	-0.2684	0.43772	0	679	0.08052	0.4568	0.05522	0.1356	0.0309	0.02434	0.007451	0.06264	0.14	0.121	-1.218e-17	0.0002664	2.383e-18	0.03075	0.43233	-349.336	1518.32	-1010.91
TCGA-A7-A3J1	IS5	0.8164	0.4988	1.1305	1.8959	7.18245	-0.101404	0.741337	0.16949	-0.54907	-0.136169	-0.830093	-0.0478358	-0.330097	-0.252045	-0.417748	0.257463	-0.422092	-0.837077	-0.0912926	-0.819736	-0.270242	2.28916	-0.0972738	0.670548	-0.10277	-0.2684	0.535131	0	343	0.1689	0.3034	0.09532	0.1374	0.493	0.06382	0.004462	0.1872	0.04111	0.09075	0.01753	0.002075	0.01431	0.09663	0.467118	-579.632	-773.602	2062.93
TCGA-A7-A4SE	IS5	0.7277	0.8084	-0.0269	1.2368	5.99699	1.03396	-0.88207	-0.269189	-0.54907	-0.136169	2.29038	0.756469	-0.487453	-0.252045	-0.839395	-0.811079	-0.441264	-0.837077	0.799002	-0.457174	-0.270242	-1.09894	-0.0972738	-1.42623	1.89613	-0.2684	-0.503521	0	644	0.151	0.3235	0.1289	0.1863	0.08829	0.05309	0.03563	0.142	0.1932	0.03448	-1.592e-17	0.002449	0.127	0.0838	0.389006	-670.022	823.217	-1604.97
TCGA-A7-A56D	IS5	0.5547	0.2242	-0.1027	1.8522	6.1874	0.414735	-0.963392	1.20363	-0.54907	-0.136169	0.764554	-1.34379	0.00324067	-0.252045	0.0109481	1.60179	-0.441264	-0.00811779	-0.436954	1.2923	-0.270242	-1.53961	-0.0972738	-0.83157	0.705611	-0.2684	1.78832	0	448	0.09906	0.2345	0.1028	0.1927	0.02116	0.09357	-7.538e-19	0.1242	0.507	0.1279	-3.843e-19	-4.204e-19	0.09565	0.06257	0.409216	-219.736	-132.094	2547.99
TCGA-A7-A6VW	IS5	0.7393	0.4928	0.0337	1.6803	7.0221	-0.450032	2.25899	4.77105	-0.54907	-0.136169	-0.251188	0.411148	-0.197205	1.17141	-1.04973	0.795075	1.91934	0.654323	-0.436954	0.944549	-0.270242	-1.53961	-0.0972738	-1.09714	0.485975	-0.2684	-0.885907	0	285	0.05141	0.3784	0.0438	0.03557	0.09245	0.0377	3.796e-20	0.04797	0.1484	0.1439	-6.758e-20	-1.331e-20	0.008689	0.05286	0.388829	-534.686	866.642	-1036.42
TCGA-A7-A6VX	IS5	0.263	0.2786	-0.5069	1.1415	6.24193	-0.450032	-0.991363	-0.269189	-0.54907	-0.136169	0.464773	-0.496902	1.4461	0.539221	-0.73716	-0.811079	0.58572	0.236883	-0.436954	0.00973801	-0.270242	-0.122449	-0.0972738	-1.191	0.350885	-0.2684	-0.294335	0	317	0.08335	0.4509	0.1135	0.1635	0.0455	0.03491	0.01152	0.06169	0.2315	0.1308	-7.125e-19	0.001091	0.05932	0.04672	0.357659	-4.1825	878.997	1721.16
TCGA-A8-A06O	IS5	0.0969	0.1267	0.0339	0.6125	6.47798	-0.450032	-0.409505	-0.269189	0.829344	8.19078	-0.136433	-0.293308	0.0857818	-0.252045	-0.31266	1.43758	-0.441264	-0.204202	-0.436954	-0.550946	-0.270242	0.0977528	-0.0972738	0.409799	-0.360488	-0.2684	1.9081	0	396	0.08029	0.4698	0.04354	0.1095	0.397	0.03505	0.007791	0.06136	0.07573	0.2004	8.44e-21	0.005452	-3.29e-19	0.04611	0.338347	-214.65	1497.47	1746.84
TCGA-A8-A06U	IS5	1.2637	0.1843	0.1683	1.4301	6.23119	-0.450032	-0.246942	-0.269189	0.368455	-0.136169	-0.463567	0.730933	0.834596	-0.252045	-0.559519	-0.156491	-0.441264	0.33775	-0.436954	0.0218219	-0.270242	-0.711432	-0.0972738	0.649361	0.17887	-0.2684	0.197262	1	883	0.05744	0.5574	-8.298e-18	0.04203	0.008528	0.02471	0.001723	0.04129	0.1561	0.1605	1.198e-17	4.131e-19	1.62e-19	0.01478	0.335528	-769.222	418.914	107.761
TCGA-A8-A076	IS5	0.1851	0.1654	-0.0556	1.1754	6.9848	-0.0362321	-0.931407	-0.02045	-0.54907	-0.136169	-0.292727	-0.634065	0.785735	-0.252045	0.962335	0.440072	-0.441264	-0.837077	-0.436954	0.120838	-0.270242	0.286546	-0.0972738	0.350549	-0.858863	-0.2684	-0.792747	0	1642	0.08321	0.4883	0.03768	0.09362	0.05653	0.03207	0.01011	0.06592	0.2659	0.104	-4.969e-19	7.345e-19	0.03699	0.04568	0.389774	-197.558	646.955	626.703
TCGA-A8-A07I	IS5	1.2388	0.1893	0.3113	1.9335	7.26074	1.10704	-1.11618	-0.269189	-0.410337	-0.136169	1.09067	0.994294	-0.29931	-0.252045	-0.0744639	0.239922	-0.441264	-0.837077	-0.436954	-0.720922	0.524625	-0.756759	-0.0972738	0.0326189	0.00734441	-0.2684	1.03912	0	426	0.08641	0.4553	0.05006	0.1233	0.06536	0.01853	0.01562	0.06138	0.2461	0.08376	-2.878e-18	3.06e-20	0.04937	0.02323	0.40097	-291.225	798.314	2867.2
TCGA-A8-A07S	IS5	-0.4957	-0.0312	-0.8043	0.5455	6.27273	0.492367	-1.11618	-0.269189	-0.412793	-0.136169	0.209951	-1.23016	1.10838	-0.252045	1.15341	0.322107	-0.441264	-0.796575	1.49689	-0.831242	-0.270242	-0.210594	-0.0972738	-0.768684	-0.15265	-0.2684	-0.462632	0	243	0.09786	0.4708	0.07836	0.08227	0.03474	0.03249	0.006786	0.08628	0.1405	0.1857	-4.383e-18	-7.494e-20	0.06287	0.0355	0.337707	-1487.64	912.413	2102.21
TCGA-A8-A07Z	IS5	0.2511	-0.1019	-0.1657	1.536	6.51137	-0.450032	-0.620003	0.614872	0.567284	-0.136169	-0.830093	-0.529485	0.467718	-0.252045	1.05857	1.87128	-0.266295	0.320795	-0.261766	-0.637748	-0.270242	-0.0843614	-0.0972738	-0.219625	-0.144999	-0.2684	1.46087	0	1371	0.1119	0.4737	0.06581	0.03132	0.02017	0.06304	0.001697	0.1252	0.1041	0.2334	-4.584e-19	3.289e-19	-1.176e-17	0.03045	0.339699	-658.91	272.843	412.382
TCGA-A8-A08B	IS5	1.2908	0.2901	-0.1084	1.8909	5.11441	-0.450032	-0.17846	-0.269189	-0.0918571	-0.136169	0.14065	0.433382	-0.898922	0.954677	-1.04973	-0.811079	0.257444	-0.837077	2.94933	0.833931	-0.270242	2.02543	-0.0972738	-0.278045	-0.174406	-0.2684	-0.751672	0	1156	0.02785	0.5297	0.002598	0.05297	0.09107	0.01049	0.01717	0.01619	0.04416	0.1131	0.009888	0.007373	1.393e-17	0.04814	0.348671	-140.684	1083.15	2255.61
TCGA-A8-A08G	IS5	0.5049	0.1862	0.0206	1.5426	6.81066	-0.450032	-0.293642	-0.269189	-0.489031	-0.136169	-0.369169	-0.0186373	1.34451	-0.252045	-0.274978	-0.811079	2.49805	-0.755297	0.670092	-0.17774	-0.270242	-0.0724688	-0.0972738	-0.522781	0.332655	-0.2684	-0.0892365	0	607	0.07189	0.5001	0.07588	0.09923	0.04327	0.0347	0.007627	0.04852	0.1846	0.1776	-5.971e-18	1.027e-19	3.444e-18	0.02794	0.355692	-661.369	845.066	659.353
TCGA-A8-A08J	IS5	0.3949	0.3112	-0.122	1.5436	6.74221	-0.450032	-0.261203	-0.269189	-0.54907	-0.136169	0.908979	-0.580175	1.63538	-0.252045	-0.470208	-0.811079	1.56953	-0.779361	-0.241527	-0.0629109	-0.270242	-0.969746	-0.0972738	-0.932229	-0.747501	-0.2684	-0.19881	1	1127	0.09231	0.5201	0.03511	0.1339	0.01416	0.04785	0.0009361	0.06818	0.1988	0.186	-9.205e-18	-8.433e-19	0.001121	0.03813	0.419901	-588.626	348.529	1872.74
TCGA-A8-A090	IS5	0.4806	0.2032	0.1067	1.0364	7.42035	-0.450032	0.0617364	-0.269189	-0.476651	-0.136169	1.80809	-0.252613	0.624084	0.440931	-0.805157	-0.811079	-0.441264	-0.837077	0.0181184	-0.651854	-0.270242	-1.53961	-0.0972738	-0.410881	-0.674473	-0.2684	1.4632	0	0	0.1029	0.484	0.04373	0.08722	0.1234	0.02647	0.01342	0.08509	0.1559	0.1442	2.006e-18	0	-5.143e-18	0.02571	0.395191	-747.819	1225.88	2818.56
TCGA-A8-A092	IS5	0.0978	0.0599	-0.4108	0.8395	6.88652	-0.450032	-0.815019	-0.269189	-0.54907	-0.136169	0.54174	0.0401663	1.20372	-0.252045	0.664198	-0.811079	1.20939	-0.467523	-0.436954	-0.563239	-0.270242	-0.694284	-0.0972738	-1.09385	-0.0395291	-0.2684	-0.246391	0	942	0.0476	0.517	0.04359	0.04447	0.01882	0.0227	0.008323	0.02904	0.2021	0.1505	2.396e-18	0	-8.135e-18	0.03947	0.347673	-1015.85	1140.33	-106.447
TCGA-A8-A09I	IS5	1.5904	0.2041	0.3709	1.9545	7.20161	-0.450032	0.218954	0.517875	0.365657	-0.136169	-0.399386	0.782682	1.12103	-0.162187	-0.951031	0.283731	4.07102	1.12446	-0.436954	-0.72943	0.78339	-0.847013	-0.0972738	-0.16624	-0.187032	-0.2684	-0.377866	0	1371	0.05336	0.5534	0.0007941	0.07084	0.01851	0.02171	0.01103	0.03988	0.1414	0.1335	-6.209e-18	-9.764e-21	5.436e-18	0.04085	0.401433	-154.787	1077.1	1154.75
TCGA-A8-A0A4	IS5	-0.4285	0.5399	-0.424	0.513	5.31264	-0.450032	-0.0437485	-0.269189	-0.54907	-0.136169	-0.758629	-0.297883	-0.424855	-0.252045	2.29863	4.25662	-0.441264	0.768215	-0.436954	-0.238801	-0.270242	0.443105	-0.0972738	-0.241272	-0.781441	-0.2684	-0.885907	0	396	0.145	0.4516	0.209	0.2608	0.02431	0.05191	0.02532	0.1538	0.1064	0.1844	-5.256e-18	0.005435	0.004345	0.07718	0.31847	-759.57	1284.89	488.874
TCGA-A8-A0A9	IS5	0.7176	0.0585	-0.2359	0.8046	6.53451	-0.450032	-1.11618	-0.269189	-0.504163	-0.136169	0.701113	0.288652	0.654392	-0.252045	-0.658679	-0.811079	0.00183928	-0.00460618	-0.436954	-0.368752	-0.270242	0.197715	-0.0972738	-0.451661	0.253151	-0.2684	0.134801	0	822	0.04617	0.4439	0.07914	0.143	0.03596	0.01881	0.008287	0.0377	0.2042	0.1161	3.348e-17	6.581e-19	0.0272	0.036	0.34694	-924.708	1023.44	-661.228
TCGA-AC-A2BM	IS5	0.4325	0.0337	0.2211	1.233	6.25407	1.71751	-1.11618	-0.269189	-0.394036	-0.136169	-0.609554	0.27698	-0.856881	-0.252045	0.416014	0.221681	-0.441264	-0.837077	-0.436954	-0.350475	-0.270242	1.42209	-0.0972738	0.735145	-0.109364	-0.2684	2.85512	0	3022	0.05789	0.5708	0.06783	0.1259	0.01271	0.0127	0.00613	0.04508	0.04079	0.1937	4.754e-19	0.001208	-1.067e-17	0.03539	0.305816	-642.667	810.214	-1.3456
TCGA-AC-A3OD	IS5	0.8198	0.5912	1.1892	1.1934	7.54224	-0.450032	-0.387973	-0.269189	2.56462	-0.136169	-0.0671314	0.124716	-0.435461	-0.252045	-0.114305	-0.264641	-0.441264	-0.427089	0.920904	-0.481675	-0.270242	2.14711	-0.0972738	-0.653882	-1.21118	-0.2684	-0.25978	0	451	0.0782	0.4177	0.1493	0.05016	0.05876	9.802e-19	0.02329	0.04516	0.01999	0.03328	0.06968	0.005886	0.01875	0.05119	0.518691	-354.416	559.109	868.935
TCGA-AC-A5XS	IS5	0.8743	0.3879	0.9193	1.4884	6.76146	0.466789	-0.77887	0.0917023	-0.502738	-0.136169	-0.830093	-0.169465	0.0575636	-0.0360273	-0.545773	-0.649189	4.38994	2.79636	-0.436954	0.0797113	-0.270242	0.777805	-0.0972738	0.308581	0.867221	-0.2684	-0.430195	0	588	0.1796	0.3444	0.1143	0.1247	0.4681	0.07411	0.01029	0.2209	0.04703	0.1221	0.02165	0.001605	7.709e-19	0.05687	0.450847	-458.737	662.202	449.027
TCGA-AC-A62Y	IS5	0.5154	0.2052	0.2421	1.0396	7.1227	-0.450032	-0.712697	-0.269189	-0.466113	-0.136169	1.9018	-0.747725	1.21909	2.01308	-1.04973	-0.811079	-0.379236	-0.837077	-0.436954	-0.692374	-0.270242	-1.14044	-0.0972738	-0.889746	-0.140753	-0.0288534	-0.885907	0	530	0.1057	0.4126	0.03065	0.1256	0.4599	0.03643	0.007366	0.1059	0.06197	0.1068	0.008937	0.0007627	1.216e-17	0.04215	0.409649	237.884	428.128	1737.49
TCGA-AN-A03X	IS5	-0.4533	0.173	-0.7649	0.43	6.02553	-0.080118	-1.11618	-0.269189	0.405684	-0.136169	-0.830093	-0.606456	1.6254	-0.252045	3.35842	-0.811079	3.0388	-0.501069	-0.436954	-0.79064	-0.270242	-1.13401	-0.0972738	-0.67518	-0.930369	-0.2684	-0.885907	0	10	0.1222	0.4465	0.1607	0.2409	0.1631	0.03189	0.01232	0.1096	0.2774	0.1303	-9.669e-19	-6.369e-19	0.08407	0.05193	0.35613	-411.753	914.64	347.322
TCGA-AN-A049	IS5	0.4114	0.4794	0.1284	1.7438	6.74282	-0.450032	0.384826	-0.269189	1.48653	-0.136169	-0.515081	0.577886	0.580127	-0.252045	-0.29641	-0.465005	0.654817	-0.837077	0.0592207	0.309833	-0.270242	0.793232	-0.0972738	-0.62842	-0.860943	-0.2684	-0.885907	0	19	0.1242	0.4864	0.1116	0.1098	0.1867	0.05328	0.002901	0.1081	0.1807	0.09986	1.968e-19	4.458e-19	2.164e-18	0.02918	0.410003	-918.479	865.715	-1639.49
TCGA-AN-A0FF	IS5	0.2656	0.3724	0.3602	1.4766	7.09005	-0.450032	0.205973	-0.269189	-0.54907	-0.136169	0.505924	-0.22472	1.6068	0.123687	-0.829473	-0.811079	-0.441264	-0.358431	-0.436954	-0.730459	-0.270242	-0.606024	-0.0972738	-1.11458	-0.20006	-0.2684	1.21114	0	172	0.1305	0.4444	0.06373	0.09138	0.3993	0.04374	0.01075	0.121	0.02259	0.1447	0.005069	0.007227	9.352e-19	0.04994	0.375168	-899.774	592.877	1641.55
TCGA-AO-A03L	IS5	0.6338	0.4677	0.1755	1.4399	6.11597	-0.450032	0.327231	-0.269189	-0.54907	-0.136169	-0.830093	0.653392	-0.249605	-0.252045	0.00384125	-0.0411021	-0.441264	-0.726943	-0.436954	0.677057	-0.270242	1.77029	-0.0972738	-0.00955195	-0.0297499	-0.2684	-0.402843	0	2442	0.09738	0.464	0.09054	0.1829	0.03949	0.04124	0.00914	0.07744	0.2273	0.0892	-6.038e-19	-2.806e-19	0.02437	0.04905	0.326152	-718.746	1206.33	-850.585
TCGA-AO-A0J8	IS5	0.5639	0.0387	0.2398	1.0461	6.70966	-0.450032	0.0823538	-0.269189	0.0179922	-0.136169	1.81523	0.522953	-1.25095	-0.252045	0.284539	-0.811079	-0.441264	-0.298298	-0.436954	-0.753597	-0.270242	0.230792	-0.0972738	-0.586221	-0.779584	-0.2684	1.09284	0	680	0.06982	0.4787	0.06899	0.1194	0.08974	0.02184	0.02687	0.05978	0.1351	0.1438	-8.65e-19	-2.625e-18	1.381e-17	0.02918	0.390626	-387.718	19.8415	3036.11
TCGA-AO-A0JA	IS5	0.2004	0.4793	0.0878	0.6828	6.49612	-0.450032	0.620948	-0.269189	0.134834	-0.136169	-0.830093	0.762189	0.346027	-0.252045	0.35092	-0.63952	0.193834	-0.284299	-0.436954	0.305982	-0.270242	0.746343	-0.0972738	-0.403879	-1.15752	-0.2684	0.931816	0	655	0.1175	0.4409	0.1582	0.2263	0.07959	0.02572	0.01631	0.1083	0.2124	0.08562	-2.168e-17	-1.595e-18	0.06547	0.06444	0.422838	-899.12	794.228	-52.7478
TCGA-AO-A0JM	IS5	0.7103	0.238	-0.3358	1.2278	5.99286	-0.450032	-0.135165	-0.269189	-0.402748	7.30511	2.45283	-0.0615013	-0.647143	-0.252045	-0.716674	-0.811079	-0.441264	-0.837077	1.22749	-0.635514	-0.270242	-1.53961	-0.0972738	-0.672013	-0.38363	1.79831	2.80571	0	2184	0.1074	0.4445	0.05941	0.1301	0.04513	0.04917	0.1136	0.09116	0.264	0.09031	7.637e-18	0.08833	0.0103	0.05049	0.300445	-634.778	1017.12	926.881
TCGA-AO-A124	IS5	0.3479	0.3476	-0.4118	0.9506	4.82363	-0.450032	2.18402	4.00284	-0.54907	-0.136169	0.0403801	-1.27139	-0.792189	5.74844	-1.04973	1.47619	-0.305308	-0.390057	0.729744	-0.462872	-0.270242	-0.991011	-0.0972738	-0.111348	0.944756	-0.2684	-0.605473	0	3506	0.0262	0.4856	0.04032	0.08732	0.01355	0.00421	0.01378	0.04018	7.212e-19	0.02776	-1.226e-18	0.0001086	-2.925e-17	0.02748	0.317572	-970.345	1237.92	-589.728
TCGA-AO-A12E	IS5	-0.0451	0.7698	-0.1039	1.7405	6.90717	-0.450032	-0.410805	-0.269189	-0.54907	-0.136169	-0.815681	-1.07035	1.614	-0.252045	2.35199	1.41993	-0.178575	-0.837077	0.538413	-0.637491	-0.270242	-0.210312	-0.0972738	-0.757616	-1.08902	-0.2684	-0.885907	0	2142	0.1541	0.3571	-7.691e-18	0.07583	0.7588	0.04796	0.004642	0.1682	1.112e-17	0.07373	0.08384	1.88e-18	-5.372e-17	0.05719	0.404307	-1078.9	1194.73	594.887
TCGA-AO-A1KS	IS5	-0.1743	0.3125	-0.3542	0.5317	5.53991	-0.450032	0.211819	-0.117791	-0.101838	-0.136169	-0.483197	0.182332	-0.0864907	-0.252045	0.0654757	-0.029933	0.488108	0.0669455	-0.436954	-0.586034	-0.270242	2.5005	-0.0972738	-1.15238	-0.103698	0.816419	-0.885907	0	350	0.0703	0.5477	0.1146	0.08347	0.03893	0.002856	0.01589	0.0454	-2.105e-18	0.05698	0.008408	0.001697	-2.114e-18	0.02914	0.318816	-670.037	1819.29	41.905
TCGA-AR-A0TQ	IS5	0.7384	0.3135	0.7772	1.7798	6.09525	-0.450032	1.95482	-0.269189	-0.54907	-0.136169	0.450669	-0.36739	-1.04329	-0.252045	-0.732068	-0.180679	-0.441264	-0.300192	-0.436954	1.48593	-0.270242	0.863784	-0.0972738	0.0191381	-0.934922	-0.2684	0.175328	0	2991	0.1263	0.4796	0.01096	0.04701	0.08588	0.06672	0.003039	0.108	0.1181	0.1049	0.01466	0.003082	1.2e-17	0.04524	0.416509	83.9638	1524.37	459.939
TCGA-AR-A1AK	IS5	1.1705	0.7634	0.987	1.8569	7.5598	-0.450032	-0.224737	-0.269189	-0.54907	-0.136169	-0.830093	0.00283644	0.938037	-0.246902	-0.258689	0.797014	0.806368	-0.585929	-0.436954	-0.553904	-0.270242	0.56496	-0.0972738	0.399632	0.557458	1.90219	-0.863811	0	3159	0.2508	0.4274	0.09481	0.1363	0.07477	0.08932	0.002188	0.2963	0.01536	0.09959	-4.614e-19	0.001698	-7.411e-20	0.08516	0.489306	-397.635	792.008	1809.89
TCGA-AR-A24H	IS5	0.6445	0.0387	0.0205	1.8255	6.55684	-0.450032	-0.730144	-0.269189	1.6583	-0.136169	-0.478469	-0.0686474	0.342494	-0.252045	-0.615715	-0.461505	-0.19431	0.267961	-0.436954	-0.763514	-0.270242	1.0932	-0.0972738	0.22022	1.22766	-0.2684	-0.871697	NA	NA	0.04841	0.5529	0.06139	0.03174	0.01626	0.01108	0.01799	0.03608	0.04796	0.1089	0.006308	0.004418	1.351e-17	0.01836	0.347326	-779.033	1973.2	-1766.47
TCGA-AR-A24L	IS5	-0.2265	0.3942	-0.5672	0.7234	5.78016	-0.450032	1.26039	-0.269189	0.800662	-0.136169	0.035464	-0.603543	0.359083	-0.252045	0.914004	-0.811079	0.430566	0.0848867	-0.436954	0.452162	-0.270242	-0.579312	-0.0972738	-0.71757	-0.880026	-0.2684	-0.851303	1	2866	0.1541	0.5712	0.06352	0.1502	0.07418	0.02552	0.01951	0.1205	0.1652	0.09004	-2.381e-17	0	0.0284	0.06263	0.322912	-452.69	1633.09	-255.264
TCGA-AR-A24N	IS5	0.4679	0.2068	-0.2881	1.3681	5.5334	-0.450032	0.457057	0.0116085	-0.54907	1.78373	-0.583381	-0.373125	0.275266	-0.252045	-0.343259	-0.207692	-0.436446	-0.0132811	0.157222	1.75871	-0.270242	0.620788	-0.0972738	-0.875166	0.750514	-0.2684	-0.885907	0	3035	0.06096	0.5044	0.119	0.145	0.05494	0.0071	0.01355	0.06534	0.1839	0.122	1.552e-17	-3.486e-19	9.716e-19	0.02764	0.30948	-631.881	1121.38	1709.67
TCGA-AR-A24R	IS5	0.9177	0.1776	0.2315	1.5856	6.22544	-0.450032	0.0890197	-0.269189	0.998405	-0.136169	-0.178334	1.29147	-0.177577	-0.252045	-0.317268	-0.0709295	-0.441264	-0.837077	0.67784	-0.532373	0.827836	0.793229	-0.0972738	-0.398381	-0.22849	-0.2684	0.38045	0	3430	0.05057	0.5485	0.05526	0.07425	0.2433	0.01907	0.00239	0.03243	6.998e-18	0.1524	0.01825	0	-2.738e-17	0.03649	0.35941	-650.987	1305.49	1218.46
TCGA-AR-A24S	IS5	0.801	0.5514	0.7873	1.4727	8.00855	-0.450032	-0.0735534	-0.269189	3.44625	-0.136169	0.49381	0.211588	0.216678	-0.252045	-0.19116	-0.418896	0.654261	-0.837077	0.276908	-0.831242	-0.270242	0.761643	-0.0972738	-1.43045	-1.08468	-0.2684	-0.573636	0	2976	0.1328	0.4399	0.1361	0.1614	0.1976	0.03858	0.01148	0.08907	0.07779	0.05688	0.01171	0.005536	0.03151	0.07336	0.515686	15.6778	1158.87	446.178
TCGA-AR-A24V	IS5	0.468	0.4379	-0.0432	1.701	7.23875	-0.450032	0.314154	-0.269189	-0.54907	-0.136169	-0.352304	-0.898004	1.91863	-0.252045	0.999051	0.206603	4.87115	-0.837077	0.249238	-0.452389	-0.270242	-0.675378	-0.0972738	-1.194	-1.25817	-0.209536	-0.468387	0	3203	0.1066	0.4716	0.1676	0.2638	0.02162	0.02636	0.007734	0.06785	0.1782	0.1108	-8.096e-19	-3.176e-20	0.08346	0.05066	0.405806	17.71	1425.26	410.058
TCGA-AR-A255	IS5	0.9915	0.6201	0.5312	1.9832	6.68569	-0.450032	0.553364	-0.269189	0.449984	-0.136169	-0.541773	1.28694	0.0906565	-0.252045	0.550283	-0.441866	-0.395242	-0.837077	0.177246	-0.527466	-0.270063	0.853246	-0.0972738	-0.683911	-0.545854	-0.2684	0.213432	0	2161	0.1305	0.4611	0.09002	0.1526	0.2728	0.02904	0.00953	0.108	0.09179	0.08024	1.098e-17	0.0001949	0	0.05907	0.408156	-410.122	858.208	1158.62
TCGA-AR-A2LH	IS5	1.0339	0.7687	1.3537	1.5242	6.71332	-0.450032	2.62543	-0.269189	-0.504989	-0.136169	-0.830093	-0.20724	-1.21354	-0.252045	-0.484668	2.35496	-0.441264	-0.237596	-0.436954	0.610763	0.112541	1.11487	-0.0972738	0.958848	-1.17999	-0.2684	2.16534	1	616	0.2717	0.327	0.1151	0.1178	0.1707	0.1053	0	0.3186	-2.105e-18	0.06941	1.473e-19	0.001299	1.146e-20	0.08248	0.516017	-147.789	459.155	1549.78
TCGA-AR-A5QN	IS5	0.3583	0.6592	0.1291	1.6289	5.68411	-0.374204	0.205899	-0.269189	-0.384587	-0.136169	-0.830093	0.714764	-0.0683581	-0.252045	0.327991	2.08352	-0.441264	-0.837077	-0.249605	-0.448609	-0.270242	-0.379259	-0.0972738	2.66042	-0.8498	-0.2684	0.0279663	0	1013	0.1661	0.3161	0.05661	0.1083	0.8006	0.05265	0.01226	0.2031	0.05334	0.07622	0.05168	0.001925	-3.455e-19	0.06565	0.424103	-570.874	-49.6334	2922.26
TCGA-B6-A0RG	IS5	-0.272	0.2722	-1.1564	0.4398	4.55268	-0.450032	-0.62383	-0.269189	-0.161185	-0.136169	0.774402	-0.448255	-0.599343	-0.252045	1.68863	0.102833	-0.441264	0.234162	-0.436954	-0.138574	-0.270242	-0.694601	-0.0972738	-0.226808	0.703183	-0.2684	-0.647761	0	2082	0.09539	0.5102	0.01873	0.1077	0.03531	0.04956	0.004825	0.08337	0.2424	0.1319	-7.204e-19	6.716e-19	0.04375	0.06841	0.319958	-121.826	656.252	-1333.61
TCGA-B6-A0RO	IS5	-0.5568	0.1277	-1.0639	0.3433	4.76207	-0.450032	0.338213	0.313771	-0.54907	5.1371	-0.830093	-0.288566	1.17713	-0.252045	-0.601408	3.02448	-0.441264	1.06703	-0.436954	-0.641856	-0.270242	-0.339313	-0.0972738	-0.233549	0.93824	-0.2684	-0.885907	NA	NA	0.07732	0.5379	0.09086	0.06423	0.03679	0.03201	0.01373	0.07537	0.1692	0.243	-1.444e-19	6.48e-19	2.368e-18	0.02438	0.268402	-997.596	88.0383	2796.75
TCGA-B6-A0RV	IS5	0.2465	0.3424	0.3488	0.8781	5.87588	-0.450032	0.30768	-0.269189	-0.0840624	-0.136169	-0.374504	-0.40597	-0.733174	-0.252045	-0.435272	0.844025	-0.441264	0.211806	-0.436954	0.128319	-0.270242	0.973856	-0.0972738	1.1669	-0.580972	-0.2684	2.46191	NA	NA	0.1569	0.4657	0.1269	0.09227	0.04996	0.0629	0.001715	0.157	0.04325	0.1705	2.809e-18	0.001307	6.188e-18	0.08145	0.386258	-648.506	498.437	1619.61
[truncated: 164 more rows]

## Sheet: S3
Supplementary Table 3. KEGG pathway enrichment analysis across six immune subtypes.
[truncated: 115 more rows]

## Sheet: S4
Supplementary Table 4. Comparison of gene mutation frequency across subtypes.
Gene symbol	Mutation frequency							Permutation test		Adjust for mutation load and permutation test
[truncated: 225 more rows]

## Sheet: S5
Supplementary Table 5. ITBscore of all breast cancer patients with survival informations.
[truncated: 4,966 more rows]

[truncated: 4 more sheets: S6, S7, S8, S9]
